# Supplementary material for: Analysis of the transcriptomic and metabolomic landscape of prostate cancer with different anatomical origins using snFLARE-seq and mxFRIZNGRND
Source: Nat Commun. 2026 Feb 7;17:2461. doi: 10.1038/s41467-026-69347-7 (PMC12992566; doi:10.1038/s41467-026-69347-7)
Supplement: Supplementary file 3 — Supplementary Data [file 41467_2026_69347_MOESM3_ESM.xlsx]

## Sheet: Supplementary Data 1
Supplementary Data 1| Distribution of immune cells for multicolor staining.
Image Tag	TZ（C1）	PZ (C2)	PTM (G)
Classified Area (mm²)	110.55	112.73	86.16
TUMOR Area (mm²)	18.25	22.51	15.23
STROMA Area (mm²)	89.57	85.4	69
BLANK Area (mm²)	2.72	4.83	1.93
Total Cells	497798	409101	238505
CD8 Positive Cells	18315	5863	3105
CD68 Positive Cells	1510	6124	2554
PD1 Positive Cells	830	181	2389
PANCK Positive Cells	72469	74542	46403
CD68+CD163+ Cells	101	25	755
CD68+CD163- Cells	1409	6099	1799
CD8+PD1+ Cells	134	20	309
% CD8 Positive Cells	3.68	1.43	1.3
% PD1 Positive Cells	0.17	0.04	1
% PANCK Positive Cells	14.56	18.22	19.46
% CD68+CD163+ Positive Cells	0.02	0.01	0.32
% CD68+CD163- Positive Cells	0.28	1.49	0.75
% CD8+PD1+ Positive Cells	0.03	0	0.13
XTSA DAPI Avg Cell Intensity	611.62	572.03	660.88
CD8 Avg Cell Intensity	274.55	167.38	311.28
CD68 Avg Cell Intensity	96.75	122.23	114.89
PD1 Avg Cell Intensity	200.93	116.74	349.2
PANCK Avg Cell Intensity	167.79	244.89	230.03
Avg Cell Area (μm²)	56.45	59.12	62.31
Avg Cytoplasm Area (μm²)	25.3	25.67	26.76
Avg Nucleus Area (μm²)	31.15	33.45	35.55
Avg Nucleus Perimeter (μm)	23.04	24.07	24.58
Avg Nucleus Roundness	0.72	0.72	0.73
TUMOR: Total Cells	111375	123803	74339
TUMOR: CD8 Positive Cells	1932	2309	1106
TUMOR: PD1 Positive Cells	140	43	1023
TUMOR: PANCK Positive Cells	72466	74540	46396
TUMOR: CD68+CD163+ Cells	8	6	178
TUMOR: CD68+CD163- Cells	243	1438	682
TUMOR: CD8+PD1+ Cells	5	9	182
TUMOR: % CD8 Positive Cells	1.73	1.87	1.49
TUMOR: % PD1 Positive Cells	0.13	0.03	1.38
TUMOR: % PANCK Positive Cells	65.06	60.21	62.41
TUMOR: % CD68+CD163+ Positive Cells	0.01	0	0.24
TUMOR: % CD68+CD163- Positive Cells	0.22	1.16	0.92
TUMOR: % CD8+PD1+ Positive Cells	0	0.01	0.24
TUMOR: XTSA DAPI Avg Cell Intensity	652.62	656.12	786.1
TUMOR: CD8 Avg Cell Intensity	279.35	180.09	321.19
TUMOR: CD163 Avg Cell Intensity	315.92	206.36	451.1
TUMOR: CD68 Avg Cell Intensity	93.62	121.48	114.7
TUMOR: PD1 Avg Cell Intensity	236.76	127	437.53
TUMOR: PANCK Avg Cell Intensity	458.47	565.19	536.91
TUMOR: Avg Cell Area (μm²)	67.58	67.21	72.88
TUMOR: Avg Cytoplasm Area (μm²)	25.36	25.02	26.92
TUMOR: Avg Nucleus Area (μm²)	42.22	42.19	45.96
TUMOR: Avg Nucleus Perimeter (μm)	27.46	27.42	28.56
TUMOR: Avg Nucleus Roundness	0.71	0.71	0.71
STROMA: Total Cells	386423	285298	164166
STROMA: CD8 Positive Cells	16383	3554	1999
STROMA: CD68 Positive Cells	1259	4680	1694
STROMA: PD1 Positive Cells	690	138	1366
STROMA: PANCK Positive Cells	3	2	7
STROMA: CD68+CD163+ Cells	93	19	577
STROMA: CD68+CD163- Cells	1166	4661	1117
STROMA: CD8+PD1+ Cells	129	11	127
STROMA: % CD8 Positive Cells	4.24	1.25	1.22
STROMA: % CD68 Positive Cells	0.33	1.64	1.03
STROMA: % PD1 Positive Cells	0.18	0.05	0.83
STROMA: % PANCK Positive Cells	0	0	0
STROMA: % CD68+CD163+ Positive Cells	0.02	0.01	0.35
STROMA: % CD68+CD163- Positive Cells	0.3	1.63	0.68
STROMA: % CD8+PD1+ Positive Cells	0.03	0	0.08
STROMA: XTSA DAPI Avg Cell Intensity	599.81	535.54	604.18
STROMA: CD8 Avg Cell Intensity	273.16	161.87	306.79
STROMA: CD163 Avg Cell Intensity	328.1	192.34	417.91
STROMA: CD68 Avg Cell Intensity	97.65	122.56	114.97
STROMA: PD1 Avg Cell Intensity	190.6	112.28	309.2
STROMA: PANCK Avg Cell Intensity	84.01	105.9	91.07
STROMA: Avg Cell Area (μm²)	53.24	55.61	57.52
STROMA: Avg Cytoplasm Area (μm²)	25.28	25.96	26.69
STROMA: Avg Nucleus Area (μm²)	27.96	29.65	30.83
STROMA: Avg Nucleus Perimeter (μm)	21.77	22.62	22.77
STROMA: Avg Nucleus Roundness	0.73	0.72	0.74

## Sheet: Supplementary Data 2
Supplementary Data 2| The list of detected metabolites with their abbreviations, full names, and class.
short name	Cpd Name	HMDB ID	class	CE+	DP+	CE-	DP-	Q1+	Q3+	Q1-	Q3-
4-HPGly	4-hydroxy-phenylglycine	——	Glycine derivatives	70	20			168.1	151.1
m4C	4-methylcytidine	——	Nucleosides	50	20			258.1	126.1
GHDCA	Glycohyodeoxycholic acid	——	Bile acids			-60	-93			448.3	73.8
Leu Pro	Leu Pro	——	Pepitides	70	40			229.2	116.1
MTrp	Methyltryptophan	——	Tryptophan derivatives	70	20			219.1	202.1
Nor-DCA	Nor-Deoxycholic Acid	——	Bile acids			-100	-41			377.3	377.2
G2m	O-2-methylguanosine	——	Nucleosides	50	20			298.1	152.1
G6m	O-6-methylguanosine	——	Nucleosides	50	20			298.1	152.1
Am	O-methyl-adenosine	——	Nucleosides	50	23			282.1	136
Cm	O-methylcytidine	——	Nucleosides	50	20			258.1	112.1
1-MhHis	1-methylhistidine	HMDB0000001	Amino acids	70	20			170.1	124
2-ME1	2-Methoxyestrone	HMDB0000010	Sterols	70	25			301.18	137.06
3-HBA	3-hydroxybutanoic acid	HMDB0000011	Hydroxy acids			-40	-20			103	85
2-KiVA	2-ketoisovaleic acid	HMDB0000019	Keto acids			-40	-20			115.12	70.9
3-MeTy	3-Methoxytyramine	HMDB0000022	Phenols	70	20			168.1	151.08
3-HIBA	(S)-3-Hydroxyisobutyric acid	HMDB0000023	Fatty acids			-40	-15			103.04	73.0297
3-UA	Ureidopropionic acid	HMDB0000026	Keto acids	70	20			133.1	115
Carnosine	Carnosine	HMDB0000033	Pepitides	70	20			227.1	156.1
Ade	Adenine	HMDB0000034	Purines	70	30	-40	-24	136.1	119.036	134	107
TCA	Taurocholic acid	HMDB0000036	Bile acids			-100	-136			514.4	80
VitC	L-ascorbate	HMDB0000044	Hydroxy acids	70	16			177	95.1
AMP	Adenosine monophosphate	HMDB0000045	Nucleotides	70	30	-40	-71.6	348.1	136.062	346	79
Ado	Adenosine	HMDB0000050	Nucleosides	70	30	-100	-30	268.1	136.062	266	134
ArgSuc	Argininosuccinic acid	HMDB0000052	Amino acids	70	54	-40	-10	291.1	70	289	271
B-Ala	Beta-Alanine	HMDB0000056	Amino acids	70	15			90.0555	72.0457
cAMP	cyclic-3',5'-AMP	HMDB0000058	Nucleotides	70	25	-50	-30	330	136.1	328	134
Cor	Cortisol	HMDB0000063	Sterols	70	35			363.22	121.06
Creatine	Creatine	HMDB0000064	Amino acids	70	20			132.08	90.05
E	Epinephrine	HMDB0000068	Catecholamines	50	15			184.1	166.1
cis-AcoA	cis-aconitic acid	HMDB0000072	Polycarboxylic acids			-40	-17			173.1	85.1
DHU	Dihydrouracil	HMDB0000076	Nucleosides			-40	-15			113.036	99.926
DHT	Dihydrothymine	HMDB0000079	Pyrimidine derivatives	70	15			129.07	129.07
C	Cytidine	HMDB0000089	Nucleosides	70	23	-100	-16.1	244.1	112	242	109
DMGly	Dimethylglycine	HMDB0000092	Glycine derivatives	70	20			104.1	58.1
CitA	Citric acid	HMDB0000094	Polycarboxylic acids			-40	-16			191.1	111
CMP	Cytidine monophosphate	HMDB0000095	Nucleotides	70	16	-80	-43	324	112	322.1	79
Cho	Choline	HMDB0000097	Amino acids	70	20			104.1	63
Xl	Xylose	HMDB0000098	Alcohols and esters			-40	-20			149.05	59.01
dA	Deoxyadenosine	HMDB0000101	Nucleosides	50	24			252.1	136.1
Dci	Dulcitol	HMDB0000107	Alcohols and esters			-40	-20			181.07	101.02
4-ABA	4-aminobutyric acid	HMDB0000112	Amino acids	70	20			104.1	58.1
HA	Glycolic acid	HMDB0000115	Hydroxy acids			-40	-10			75	75
Glyo	Glyoxylic acid	HMDB0000119	Keto acids			-40	-6			73	73
Glc	Glucose	HMDB0000122	Alcohols and esters			-50	-15			179	89
F6P	Fructose 6-phosphate	HMDB0000124	Sugar Phosphates			-40	-20			259.02	96.97
GSH	GSH	HMDB0000125	Amino acids	70	20	-40	-20	308.1	179	306	143
D-GA	D-Glucuronic acid	HMDB0000127	Hydroxy acids			-40	-15			193.036	113.025
GuaAA	Guanidinoacetate	HMDB0000128	Amino acids	70	25			118.1	72
Gua	Guanine	HMDB0000132	Purines	70	30	-40	-20	152.1	135.03	150	133
G	Guanosine	HMDB0000133	Nucleosides	70	20	-100	-26	284.1	152.055	282	150
FuA	Fumaric acid	HMDB0000134	Polycarboxylic acids			-40	-18			115	71
GCA	Glycocholic acid	HMDB0000138	Bile acids			-70	-86			464.3	73.8
GlyA	D-glyceric acid	HMDB0000139	Hydroxy acids			-40	-20			105	75
D-G	D-Galactose	HMDB0000143	Alcohols and esters			-40	-20			179.056	161.046
Glu	Glutamate	HMDB0000148	Amino acids	70	20			148.06	84.0444
Mal	Malic acid	HMDB0000156	Hydroxy acids			-40	-15			133	115
Hyp	Hypoxanthine	HMDB0000157	Purines	70	20	-62	-22	137	110.035	135	92
Phe	Phenylalanine	HMDB0000159	Amino acids	70	22	-40	-22	166.09	120.2	164	147
Ala	Alanine	HMDB0000161	Amino acids	70	20			90	44
Pro	Proline	HMDB0000162	Amino acids	70	20			116.1	70.1
Thr	Threonine	HMDB0000167	Amino acids	70	20			120.1	74.1
Asn	L-Asparagine	HMDB0000168	Amino acids			-40	-15			131.046	113.035
Ile	Isoleucine	HMDB0000172	Amino acids	70	14			132.1	86
IMP	Inosine monophosphate	HMDB0000175	Nucleotides	70	20	-40	-40	349.1	137.046	347	135
MAE	Maleic acid	HMDB0000176	Polycarboxylic acids			-40	-14			115	71
His	Histidine	HMDB0000177	Amino acids	70	20			156.1	110.1
Lys	Lysine	HMDB0000182	Amino acids	70	30			147.1	84.1
Ser	L-serine	HMDB0000187	Amino acids	70	13			106	60
Lac	Lactic acid	HMDB0000190	Hydroxy acids			-40	-13			89	43
Asp	Aspartate	HMDB0000191	Amino acids	70	18			134.05	73.9
iCitA	IsoCitric acid	HMDB0000193	Polycarboxylic acids			-40	-12			190.7	111
I	Inosine	HMDB0000195	Nucleosides	70	30	-40	-30	269.1	137.046	267	135
iSuc	Methylmalonic acid	HMDB0000202	Polycarboxylic acids			-40	-20			117	73
PhPyr	Phenylpyruvic acid	HMDB0000205	Keto acids			-40	-13			163	119
PhAc	Phenylacetic acid	HMDB0000209	Aromatic acids			-40	-30			135	91.1
VB5	Pantothenic acid	HMDB0000210	Hydroxy acids			-40	-25			218.1	146.08
mI	myo-Inositol	HMDB0000211	Alcohols and esters	70	20			181.07	81.1
GlcNAc	Acetylglucosamine	HMDB0000215	Alcohols and esters	70	25			222.1	138.1
OAA	Oxaloacetic acid	HMDB0000223	Keto acids			-40	-16			130.9	87
EPA	O-Phosphorylethanolamine	HMDB0000224	Aliphatic amines			-40	-35			140.01	78.96
OTA	Orotic acid	HMDB0000226	Amino acids			-40	-12			155	111
VB6	Pyridoxine	HMDB0000239	Pyridine derivatives	70	20			170.08	152.07
VB2	Riboflavin	HMDB0000244	Pterins and derivatives			-40	-25			375.13	255.09
Tau	Taurine	HMDB0000251	Amino acids	70	20			126	108
Suc	Succinic acid	HMDB0000254	Polycarboxylic acids			-40	-20			116.8	73
Suo	Sucrose	HMDB0000258	Alcohols and esters	70	30			365	203
Thy	Thymine	HMDB0000262	Pyrimidine derivatives	70	20	-50	-36	127.1	110.024	125	42
PyGlu	Pyroglutamic acid	HMDB0000267	Amino acids	70	14			130.05	83.8
SphGa	Sphinganine	HMDB0000269	Aliphatic amines	70	20			302.306	284.298
Sar	Sarcosine	HMDB0000271	Amino acids	70	19.11			90.1	44
O-PS	O-Phosphoserine	HMDB0000272	Amino acids			-40	-20			184	97
T	Thymidine	HMDB0000273	Nucleosides	70	20	-40	-20	243.1	127.05	241.1	125
Sac	Saccharopine	HMDB0000279	Amino acids	70	30			277.1	84.1
UMP	Uridine monophosphate	HMDB0000288	Nucleotides	70	30	-60	-60	325	97.0285	323	79
UA	Uric acid	HMDB0000289	Purines	70	20			169	141.041
UDP-GlcNAc	UDP-N-acetylglucosamine	HMDB0000290	Sugar Phosphates			-40	-80			606.1	79
Xan	Xanthine	HMDB0000292	Purines	70	30	-40	-24	153	110.035	151	108
U	Uridine	HMDB0000296	Nucleosides	70	20	-40	-20	245.2	113.1	243.1	110
X	Xanthosine	HMDB0000299	Nucleosides	70	30	-40	-34	285.1	136.014	283.1	151
Ura	Uracil	HMDB0000300	Pyrimidine derivatives			-40	-26			111	42.1
ImAcrA	Imidazoleacrylic acid	HMDB0000301	Imidazole derivatives	70	21			139	120.9
2-HMVA	2-hydroxy-3-Methylpentanoic acid	HMDB0000317	Hydroxy acids			-67	-14			131	85.1
DHPG	3,4-Dihydroxyphenylglycol	HMDB0000318	Alcohols and esters			-40	-15			169.051	151.041
3-HSuA	3-Hydroxysuberic acid	HMDB0000325	Polycarboxylic acids			-40	-25			189.077	129.055
3-HSeA	3-Hydroxysebacic acid	HMDB0000350	Polycarboxylic acids			-40	-20			217.109	157.087
HMBA	2-Methyl-3-hydroxybutyric acid	HMDB0000354	Fatty acids			-40	-15			117.055	71.0504
3H3MA	3-Hydroxy-3-methylglutaric acid	HMDB0000355	Fatty acids			-40	-15			161.05	99.05
2-DxA	2-Deoxyribonic acid	HMDB0000366	Hydroxy acids			-40	-20			149.045	59.0134
3-HDdA	3-Hydroxydodecanoic acid	HMDB0000387	Fatty acids			-40	-25			215.129	197.261
2-OH-ade	2-Hydroxyadenine	HMDB0000403	Purines	70	25			152.059	135.031
2-HiVA	2-hydroxyisovaleric acid	HMDB0000407	Hydroxy acids			-40	-10			116.9	116.9
3-HDDCA	3-Hydroxydodecanedioic acid	HMDB0000413	Polycarboxylic acids			-40	-25			245.14	185.119
3-MGA	2-Methylglutaric acid	HMDB0000422	Fatty acids			-40	-20			145.051	101.062
2-HDDA	2-Hydroxydecanedioic acid	HMDB0000424	Polycarboxylic acids			-40	-25			217.108	171.102
CMA	Citramalic acid	HMDB0000426	Polycarboxylic acids			-40	-20			147	87
3-HG	3-Hydroxyglutaric acid	HMDB0000428	Hydroxy acids			-40	-13			146.9	85.2
AcLys	acetyllysine	HMDB0000446	Amino acids	70	19			189	84
2-ABA	2-aminobutyric acid	HMDB0000452	Amino acids	70	20			104.1	58.1
Alla	Allantoin	HMDB0000462	Imidazole derivatives			-40	-20			157.037	114.032
VA	vanillic acid	HMDB0000484	Phenolic acids			-40	-19			167	152
4-DEA	4-Deoxyerythronic acid	HMDB0000498	Fatty acids			-40	-15			119.034	75.0088
AmAdA	2-aminoadipic acid	HMDB0000510	Amino acids			-40	-16			160	142
AcGly	N-acetylglycine	HMDB0000532	Glycine derivatives	70	16			118.2	72.1
3-MAdA	3-Methyladipic acid	HMDB0000555	Polycarboxylic acids			-40	-22			159	115
Creatinine	Creatinine	HMDB0000562	Amino acids	60	15	-40	-22	114	86	112	68
GalA	Galactonic acid	HMDB0000565	Hydroxy acids			-40	-20			195.05	159.03
G-GluPheA	gamma-Glutamylphenylalanine	HMDB0000594	Pepitides	70	20			295.129	166.086
GTA	Glutaconic acid	HMDB0000620	Polycarboxylic acids			-40	-11			129	85
EMal	ethylmalonic acid	HMDB0000622	Polycarboxylic acids			-40	-18			130.8	87.1
DCDA	Dodecanedioic acid	HMDB0000623	Fatty acids			-40	-25			229.14	211.13
GluA	Gluconic acid	HMDB0000625	Hydroxy acids			-40	-25			195.05	75.01
DCA	Deoxycholic acid	HMDB0000626	Bile acids			-80	-44			391	345
Cyo	Cytosine	HMDB0000630	Pyrimidine derivatives	70	30	-40	-20	112.1	95.0241	110	42.2
GDCA	Glycodeoxycholic acid	HMDB0000631	Bile acids			-60	-93			448.3	73.8
CTA	Citraconic acid	HMDB0000634	Polycarboxylic acids			-50	-13			129	85
CCAGC	Chenodeoxycholic acid glycine conjugate	HMDB0000637	Bile acids			-40	-50			448.307	74.0258
GLTA	Galactaric acid	HMDB0000639	Hydroxy acids			-40	-20			209.03	85.0304
Gln	Glutamine	HMDB0000641	Amino acids	70	20			147.1	84
G1P	Galactose 1-phosphate	HMDB0000645	Sugar Phosphates			-40	-50			259.022	78.9594
GA	Glutaric acid	HMDB0000661	Polycarboxylic acids			-50	-15			131	86.9
2-HICA	2-hydroxyisocaproic acid	HMDB0000665	Hydroxy acids			-40	-19			131	85.1
2-HPhAc	2-Hydroxyphenylacetic acid	HMDB0000669	Phenolic acids	70	25	-40	-22	153.05	107.05	151	107
HoArg	Homoarginine	HMDB0000670	Amino acids	70	21			189.1	144.1
HACA	Hexadecanedioic acid	HMDB0000672	Fatty acids			-40	-30			285.207	223.209
Leu	Leucine	HMDB0000687	Amino acids	70	14			132.1	86
Malo	Malonic acid	HMDB0000691	Polycarboxylic acids			-40	-15			103	59.2
2-KiCA	2-ketoisohexanoic acid	HMDB0000695	Keto acids			-40	-11			129.14	85
Met	Methionine	HMDB0000696	Amino acids	70	30			150.1	61
1-MNam	1-methylnicotinamide	HMDB0000699	Pyridine derivatives	70	20			137	94
3-HPA	3-Hydroxypropionic acid	HMDB0000700	Hydroxy acids			-40	-18			89.1	59
4-HPhPyr	4-hydroxyphenylpyruvic acid	HMDB0000707	Phenolic acids			-40	-16			179	107
GUDCA	Glycoursodeoxycholic acid	HMDB0000708	Bile acids			-60	-93			448.3	73.8
Hip	Hippurate	HMDB0000714	Amino acids			-40	-20			177.9	134
KynA	Kynurenic acid	HMDB0000715	Amino acids	70	30			190	144
HoSer	Homoserine	HMDB0000719	Amino acids	70	14			120.07	73.9
LevA	Levulinic acid	HMDB0000720	Keto acids			-40	-18			115	71
GlyPro	Glycylproline	HMDB0000721	Amino acids	70	20			173.09	116.07
IAcrA	Indoleacrylic acid	HMDB0000734	Indole derivatives	70	17	-40	-22	187.991	169.8	185.9	142.1
L-3PA	L-3-Phenyllactic acid	HMDB0000748	Aromatic acids			-40	-15			165.056	147.045
MSA	Mesaconic acid	HMDB0000749	Polycarboxylic acids			-50	-13			129	85
3-MG	3-methylglutaric acid	HMDB0000752	Fatty acids			-40	-15			145	101
GlyLeu	Glycylleucine	HMDB0000759	Pepitides	70	25	-40	-20	189.123	86.0959	187.109	130.087
MNT	Mannitol	HMDB0000765	Alcohols and esters			-40	-20			181.07	163.06
3-PhAc	3-Phenyllactic acid	HMDB0000779	Aromatic acids			-40	-20			165	147
Aze	Azelaic acid	HMDB0000784	Polycarboxylic acids	70	11	-5	-20	189	171.1	186.8	125.1
OP	Oxypurinol	HMDB0000786	Purines	70	20			153	136.406
OTD	Orotidine	HMDB0000788	Nucleosides			-40	-25			287.05	111.02
SeA	Sebacic acid	HMDB0000792	Polycarboxylic acids	70	22	-40	-18	203	185.2	201	138.9
5ODPro	5-oxo-D-proline	HMDB0000805	Amino acids	70	20			130.1	84
PGA	3-Phosphoglyceric acid	HMDB0000807	Sugar Phosphates			-40	-20			185	97
N-AG6S	N-Acetylglucosamine 6-sulfate	HMDB0000814	Alcohols and esters			-40	-25			300.039	198.992
PimA	Pimelic acid	HMDB0000857	Polycarboxylic acids			-40	-18			159	97
Him	Histamine	HMDB0000870	Aromatic amines	70	26			112	95
TDCDA	Tetradecanedioic acid	HMDB0000872	Fatty acids			-40	-25			257.175	239.166
THDCA	Taurohyodeoxycholic acid	HMDB0000874	Bile acids			-100	-39			498.2	498.2
Val	Valine	HMDB0000883	Amino acids	70	20			118	72
UDDA	Undecanedioic acid	HMDB0000888	Polycarboxylic acids			-50	-18			215	197
SubA	Suberic acid	HMDB0000893	Polycarboxylic acids			-40	-18			173	111
ACh	Acetylcholine	HMDB0000895	Amino acids	70	21			146.1	87
TDCA	Taurodeoxycholic acid	HMDB0000896	Bile acids			-80	-142			498.2	80
7MG	7-Methylguanine	HMDB0000897	Purines	70	20			166.07	166.07
1-MHim	1-methylhistamine	HMDB0000898	Aromatic amines	70	22			126.1	109
Cit	Citrulline	HMDB0000904	Amino acids	70	12			176.1	159.1
dAMP	Deoxyadenosine monophosphate	HMDB0000905	Nucleotides	70	21	-50	-70	332	136	330	79
Trp	Tryptophan	HMDB0000929	Amino acids	70	20	-40	-22	205.1	188.1	203	74
TA	Traumatic acid	HMDB0000933	Fatty acids			-40	-20			227.129	183.276
AdoHocys	S-adenosylhomocysteine	HMDB0000939	Amino acids	70	20			385.1	136.1
FeuA	trans-ferulic acid	HMDB0000954	Phenolic acids	70	15	-5	-20	195.116	177	192.9	133.7
LipA	Lipoamide	HMDB0000962	Aliphatic amines	70	16			206.4	189.1
HpT	Hypotaurine	HMDB0000965	Amino acids	70	15			110.03	110.03
BLD	Biliverdin	HMDB0001008	Bilirubins	70	50			583.255	297.125
FBP	Fructose 1,6-bisphosphate	HMDB0001058	Polycarboxylic acids			-40	-62			339	79
AcGlcN-6-P	N-Acetyl-D-Glucosamine 6-Phosphate	HMDB0001062	Sugar Phosphates			-40	-60			300	79
Sed-7-P	Sedoheptulose 7-phosphate	HMDB0001068	Sugar Phosphates			-40	-67			289	79
G3P	Glyceraldehyde-3-Phosphate	HMDB0001112	Sugar Phosphates			-40	-38			169	97
AcGlu	N-acetylglutamate	HMDB0001138	Amino acids	70	30			190.1	84
5-ALevA	5-Aminolevulinic acid	HMDB0001149	Keto acids	70	20			132	114.1
Allo	Allose	HMDB0001151	Alcohols and esters			-40	-20			179.056	161.045
GBB	4-Trimethylammoniobutanoic acid	HMDB0001161	Fatty acids	70	20			146.118	100.112
4-AP	4-Aminophenol	HMDB0001169	Phenols	70	20			110.06	93.0344
MTAdo	Methylthioadenosine	HMDB0001173	Nucleosides	70	20			298.1	136.1
4-NP	4-Nitrophenol	HMDB0001232	Phenols			-40	-25			138.019	108.022
DHK-PGA2	15-Keto-13,14-dihydroprostaglandin A2	HMDB0001244	Eicosanoids			-40	-30			333.207	175
dCDP	Deoxycytidine diphosphate	HMDB0001245	Nucleotides			-40	-80			386	79
GlcNP	Glucosamine 6-phosphate	HMDB0001254	Sugar Phosphates			-40	-63			258	79
BPGA	Glyceric acid 1,3-biphosphate	HMDB0001270	Sugar Phosphates			-40	-70			265	79
cGMP	cyclic-3',5'-CMP	HMDB0001314	Nucleotides			-40	-34			344	150
GlcA-6-P	6-phosphogluconic acid	HMDB0001316	Hydroxy acids			-40	-22			275	97
E4P	Erythrose 4-phosphate	HMDB0001321	Sugar Phosphates			-40	-34			199	79
3-HPyr	3-Hydroxypyruvic acid	HMDB0001352	Keto acids			-40	-17			103	59
Purine	Purine	HMDB0001366	Purines	70	25			121.1	94
A-LA	Alpha-Linolenic acid	HMDB0001388	Fatty acids	70	30			279.232	95.0862
GMP	Guanosine monophosphate	HMDB0001397	Sugar Phosphates			-40	-78			362	79
G6P	Glucose-6-Phosphate	HMDB0001401	Sugar Phosphates			-40	-40			259.01	79
Nam	Nicotinamide	HMDB0001406	Pyridine derivatives	70	30			123.1	80.0499
CDP	Cytidine 5'-diphosphocholine	HMDB0001413	Nucleotides	70	50			489.11	184.07
PyDA	Pyridoxamine	HMDB0001431	Pyridine derivatives	70	20			169.1	152.07
Na	Nicotinate	HMDB0001488	Pyridine derivatives	70	20			124.1	106.1
GlcN	Glucosamine	HMDB0001514	Alcohols and esters	70	12			180	162
MeGua	Methylguanidine	HMDB0001522	Aliphatic amines	70	30			74.07	57
MTHF	5,10-Methylene-THF	HMDB0001533	Pterins and derivatives			-40	-25			456.163	410.248
3-PyrAc	3-Pyridylacetic acid	HMDB0001538	Pyridine derivatives	70	30			138	93
ADMA	Asymmetric dimethylarginine	HMDB0001539	Amino acids	70	30			203.1	70.1
Rib-5P	Ribose-5-phosphate	HMDB0001548	Sugar Phosphates			-40	-50			229	79
PMP	Pyridoxamine 5-phosphate	HMDB0001555	Others	70	30			249.06	134.06
m1G	1-methylguanosine	HMDB0001563	Nucleosides	50	23			298.1	166.1
PSC	Phosphorylcholine	HMDB0001565	Amino acids	70	15			184.074	125.002
2-HCA	2-hydroxycaproic acid	HMDB0001624	Hydroxy acids			-40	-25			131	85
Nleu	L-Norleucine	HMDB0001645	Amino acids	70	25			132.102	86.0966
mCMA	m-Coumaric acid	HMDB0001713	Phenolic acids			-40	-20			163	119
PSer	O-Phospho-L-Serine	HMDB0001721	Amino acids			-40	-48			184	97
PGT	Progesterone	HMDB0001830	Sterols	70	25			315.23	97.06
MSuc	2-methylsuccinic acid	HMDB0001844	Polycarboxylic acids			-50	-16			131	87
PaX	Paraxanthine	HMDB0001860	Purines	70	30			181.07	124.05
2-KCA	2-Ketohexanoic acid	HMDB0001864	Keto acids			-40	-18			129.1	85
5-MeOSA	5-methoxysalicylic acid	HMDB0001868	Phenolic acids			-40	-20			167	107.8
PhA	Benzoic acid	HMDB0001870	Aromatic acids	70	30	-40	-16	123	79	120.9	76.9
Mad	Menadione	HMDB0001892	Phenols	70	30			173.06	105.033
SA	Salicylic acid	HMDB0001895	Phenolic acids			-40	-15			137	93
RibLac	Ribonolactone	HMDB0001900	Alcohols and esters			-40	-35			147.03	61.9873
3HDTA	3-Hydroxyoctanoic acid	HMDB0001954	Fatty acids			-40	-15			159.102	59.0133
3-MeUA	3-Methyluric acid	HMDB0001970	Purines			-40	-20			181.037	138.03
3-ASA	3-Aminosalicylic acid	HMDB0001972	Phenolic acids	70	25			154.2	136
2-HMBA	2-hydroxy-2-methylbutanoic acid	HMDB0001987	Hydroxy acids			-40	-20			116.9	70.9
DMMA	Dimethylmalonic acid	HMDB0002001	Polycarboxylic acids			-40	-16			131	87
5-MDMT	5-Methoxydimethyltryptamine	HMDB0002004	Indole derivatives	70	25			219.149	174.092
MetS	Methionine sulfoxide	HMDB0002005	Amino acids	70	14			166	74
CouA	p-coumaric acid	HMDB0002035	Phenolic acids	70	15	-40	-20	165.007	147	162.9	119.1
2-PyrD	2-Pyrrolidinone	HMDB0002039	Pyridine derivatives	70	25			86.0596	69.033
4-MCNA	4-methoxycinnamic acid	HMDB0002040	Aromatic acids	70	15	-40	-16	179	160.9	176.9	134.8
MIBPA	Monoisobutyl phthalic acid	HMDB0002056	Aromatic acids			-40	-30			221.082	77.0397
12-HDCA	12-Hydroxydodecanoic acid	HMDB0002059	Hydroxy acids			-40	-15			215.165	215.242
N-AceP	N-Acetylputrescine	HMDB0002064	Aliphatic amines	70	15			131.12	114.09
ITA	Itaconic acid	HMDB0002092	Polycarboxylic acids			-50	-13			129	85
PEA	Palmitoylethanolamide	HMDB0002100	Aliphatic amines	70	25			300.291	282.279
PTA	Phthalic acid	HMDB0002107	Phenolic acids			-5	-22			164.9	77
3-HPhPA	Desaminotyrosine	HMDB0002199	Phenolic acids			-40	-15			165	59
3-HDA	3-Hydroxydecanoicacid	HMDB0002203	Hydroxy acids			-40	-16			186.9	58.9
PicoA	Picolinic acid	HMDB0002243	Pyridine derivatives	70	20			124	106.1
ImPA	Imidazole propoinate	HMDB0002271	Imidazole derivatives	70	17	-65	-20	141	123	138.9	94.8
4-HGlu	4-hydroxyl-L-glutamic acid	HMDB0002273	Amino acids			-40	-18			162	144
2-InCA	2-indolecarboxylic acid	HMDB0002285	Indole derivatives	70	27	-40	-10	163.008	116.9	160	115.9
HoCysTA	Homocysteine thiolactone	HMDB0002287	Alcohols and esters	70	20			118	101.006
3-InPA	3-Indolepropionic acid	HMDB0002302	Indole derivatives	70	20			190.1	130.1
Cdav	Cadaverine	HMDB0002322	Aliphatic amines	70	20			103.13	85.9
TCDA	TridecanedioicAcid	HMDB0002327	Fatty acids			-40	-25			243.16	225.303
BCA	Biochanin A	HMDB0002338	Flavones and Isoflavones			-40	-30			283.061	268.04
N-MDAA	N-methyl-D-aspartic acid	HMDB0002393	Amino acids	70	20			148.06	102.055
TerA	Terephthalic acid	HMDB0002428	Aromatic acids			-40	-15			165.02	121.141
GCDCA	Glycochenodeoxycholic acid	HMDB0002579	Bile acids			-60	-93			448.3	73.8
NarG	Naringenin	HMDB0002670	Flavones and Isoflavones			-40	-25			271.061	151.001
SAla	L-cysteric acid	HMDB0002757	Glycine derivatives	70	13			170.2	124.1
5-Mcyt	5-Methylcytosine	HMDB0002894	Pyrimidine derivatives			-40	-25	126.05	83.05	124.05	81.05
11-HAS	11-Hydroxyandrosterone	HMDB0002984	Sterols	70	35			307.23	213.16
O-Aser	O-Acetylserine	HMDB0003011	Amino acids	70	25			148.06	88.04
Shm	Shikimic acid	HMDB0003070	Hydroxy acids	70	14	-40	-18	175.1	147.1	173	93
QA	Quinic acid	HMDB0003072	Hydroxy acids			-40	-20			191.1	85.1
1-MUA	1-methyluric acid	HMDB0003099	Imidazole derivatives	70	30			183.1	96
ArgA	Argininic acid	HMDB0003148	Amino acids	70	15			176.103	134.081
N-Mcot	N-Methylnicotinamide	HMDB0003152	Pyridine derivatives	70	20			137.07	137.07
3-InCA	3-Indolecarboxylic acid	HMDB0003320	Indole derivatives	70	21	-40	-20	162	144	160	116
m1A	1-methyladenosine	HMDB0003331	Nucleosides	50	28			282.1	150.1
GSSG	GSSG	HMDB0003337	Amino acids	70	30	-40	-33	613	355	613	306
3HI	3-(2-Hydroxyethyl)indole	HMDB0003447	Indole derivatives	70	20			162.09	144.08
3-AIBA	3-Aminoisobutyric acid	HMDB0003911	Fatty acids	70	10			104.07	86.06
m6A	6-methyladenosine	HMDB0004044	Nucleosides	50	28			282.1	150.1
CLN	Cinnavalininate	HMDB0004078	Phenolic acids			-40	-25			299.031	255.041
2-OG	2-Oxoarginine	HMDB0004225	Amino acids	70	20			174.087	114.055
N-Mtryp	N-Methyltryptamine	HMDB0004370	Indole derivatives	70	20			175.12	144.08
DEA	diethanolamine	HMDB0004437	Aliphatic amines	70	15			106.2	88.1
m22G	2,2-dimethylguanosine	HMDB0004824	Nucleosides	50	19			312.1	180.1
OcP	p-Octopamine	HMDB0004825	Phenols	70	20			154	136.076
OphA	Ophthalmic acid	HMDB0005765	Amino acids			-40	-25			288.12	270.11
GaA	Gallic acid	HMDB0005807	Phenolic acids	70	11	-5	-20	171	125	168.9	124.8
FN	Formononetin	HMDB0005808	Flavones and Isoflavones	70	50			269.081	197.061
Sor6P	Sorbitol-6-phosphate	HMDB0005831	Sugar Phosphates			-40	-45			261.038	78.9584
m2G	2-methylguanosine	HMDB0005862	Nucleosides	50	23			298.1	166.1
Dgen	Dihydrogenistein	HMDB0005897	Flavones and Isoflavones			-40	-30			271.061	165.022
NAcyt	N-Acetylcytidine	HMDB0005923	Nucleosides			-40	-25			284.088	109.041
NN-Dtry	N,N-Dimethyltryptamine	HMDB0005973	Indole derivatives	70	20			189.14	58.07
AcGln	N-acetyl-glutamine	HMDB0006029	Amino acids	70	19			189	84
2-Hpala	2-Hydroxyphenylalanine	HMDB0006050	Amino acids	70	20			182.08	136.08
PAD	Phenylacetaldehyde	HMDB0006236	Phenols	70	25			121.065	77.0437
PAGlu	Phenylacetylglutamine	HMDB0006344	Amino acids	70	45			265.118	84.0449
DBQ	Debrisoquine	HMDB0006543	Others	70	25			176.118	130.1
ADPGlc	ADPglucose	HMDB0006557	Nucleotides			-40	-110			588	79
L-AlaG	L-Alanyl-glycine	HMDB0006899	Glycine derivatives			-40	-15			145.062	74.0245
13-HOTE	13-HOTE	HMDB0010203	Eicosanoids			-40	-25			293.212	193.122
2-PAM	2-phenylacetamide	HMDB0010715	Aromatic amines	70	20			136	91
1MXan	1-Methylxanthine	HMDB0010738	Purines			-40	-10			165.04	165.04
THCA	Taurohyocholic acid	HMDB0011637	Bile acids			-110	-70			514.3	514.2
VPA	Vanilpyruvic acid	HMDB0011714	Keto acids			-40	-20			209	141
4HDBD	4-Hydroxybenzaldehyde	HMDB0011718	Phenols	70	20			123.04	95.05
Glu-Gln	gamma-Glu-Gln	HMDB0011738	Pepitides	70	22			276	130
3-MeoDHCA	3-methoxydihydrocinnamate	HMDB0011751	Phenolic acids	70	25			181	135
IDA	Iminodiacetic Acid	HMDB0011753	Amino acids			-40	-12			132	88
1Nap	1-Naphthol	HMDB0012138	Phenols	70	45			145.065	115.053
Van	Vanillin	HMDB0012308	Phenols	70	20			153.055	93.0326
12S-HHT	12S-HHT	HMDB0012535	Eicosanoids			-40	-35			279.196	261.186
3DQ	3-Dehydroquinate	HMDB0012710	Hydroxy acids			-40	-15			189.04	171.029
1HPyr	1-Hydroxypyrene	HMDB0013139	Phenols	70	50			219.079	189.071
2HFlu	2-Hydroxyfluorene	HMDB0013163	Others	70	25			183.08	105.033
GuaPA	3-guanidinopropionate	HMDB0013222	Amino acids	70	17			132.1	72.2
MonP	Monobutyl phthalate	HMDB0013247	Alcohols and esters			-40	-20			221.08	71.05
MonPA	Monoethylhexyl phthalic acid	HMDB0013248	Aromatic acids			-40	-20			277.144	134.038
pMHipA	p-Methylhippuric acid	HMDB0013292	Amino acids	70	25			194.081	119.049
Ppala	Phenylalanylphenylalanine	HMDB0013302	Pepitides	70	35			313.155	120.083
16(17)-EpDPE	16(17)-EpDPE	HMDB0013621	Eicosanoids			-40	-25			343.227	281.227
20HETE	20-HETE ethanolamide	HMDB0013630	Aliphatic amines	70	20			364.285	346.273
3-KG	3-Oxoglutaric acid	HMDB0013701	Keto acids			-40	-10			145	101
NorV	Norvaline	HMDB0013716	Amino acids	70	20			118.09	72
2M4V	2-Methoxy-4-vinylphenol	HMDB0013744	Phenols	70	30			151.075	91.0563
GlchA	Glucoheptonic acid	HMDB0014471	Hydroxy acids			-40	-22			225.1	75.1
Ala-Leu	Alanyl-Leucine	HMDB0028691	Amino acids	70	15			203.139	132.103
Glyc-Val	Glycyl-Valine	HMDB0028854	Pepitides	70	15			175.108	129.103
Ser-Ser	Serylserine	HMDB0029048	Pepitides	70	20			193	88
5GV	5-(3',4'-Dihydroxyphenyl)-gamma-valerolactone	HMDB0029185	Alcohols and esters			-40	-20			207.067	163.077
H3OSul	hesperetin 3'-O-sulfate	HMDB0029202	Flavones and Isoflavones			-40	-40			609.182	301.072
DTBA	2,6-Dimethoxybenzoic acid	HMDB0029273	Aromatic acids	70	20			183.065	165.054
NMMA	L-NMMA	HMDB0029416	Amino acids	70	40			189.1	70
NBT	Nobiletin	HMDB0029540	Flavones and Isoflavones	70	40			403.139	373.097
HexA	(2E,4E)-2,4-Hexadienoic acid	HMDB0029581	Fatty acids	70	15			113.059	95.0483
DBA	2,4-Dihydroxybenzoic acid	HMDB0029666	Aromatic acids	70	20			155.03	137.02
1I3C	1H-Indole-3-carboxaldehyde	HMDB0029737	Indole derivatives			-40	-30			144.046	116.05
UmB	Umbelliferone	HMDB0029865	Phenols			-40	-30			161.024	133.03
DTA	D-Tartaric acid	HMDB0029878	Polycarboxylic acids			-40	-20			149.01	87.0091
DGA	D-Glucaric acid	HMDB0029881	Polycarboxylic acids			-40	-20			209.03	85.0301
TanG	Tangeritin	HMDB0030539	Flavones and Isoflavones	70	35			373.128	343.086
Hes7N	Hesperetin 7-neohesperidoside	HMDB0030748	Flavones and Isoflavones			-40	-40			609.183	301.247
DMA	D-Malic acid	HMDB0031518	Polycarboxylic acids			-40	-15			133.015	115.004
BP	Benzophenone	HMDB0032049	Others	70	25			183.08	105.033
2HAPh	2'-Hydroxyacetophenone	HMDB0032568	Others	70	30			137.06	91.0532
ProPar	Propylparaben	HMDB0032574	Alcohols and esters			-40	-20			179.071	136.016
ButPar	Butylparaben	HMDB0032575	Alcohols and esters			-40	-25			193.087	136.016
3HPA	3-(2-Hydroxyphenyl)propanoic acid	HMDB0033752	Fatty acids			-40	-15			165.056	120.939
1ACPA	1-Aminocyclopropanecarboxylic acid	HMDB0036458	Amino acids	70	35			102.055	58.0668
XanH	Xanthohumol	HMDB0037479	Phenols	70	40			355.154	179.036
DHCa	Dihydrocapsaicin	HMDB0038457	Phenols	70	35			308.222	137.061
DHBD	3,4-Dihydroxybenzaldehyde	HMDB0059965	Phenols	70	20			139.04	111.04
isoVanilliA	Isovanillic Acid	HMDB0060003	Phenolic acids			-40	-14			167	152
3MAA	3-Methoxyanthranilic acid	HMDB0060374	Aromatic acids	70	20			168.065	150.054
Thiap	L-Thiaproline	HMDB0062164	Amino acids	70	20			134.027	88.0218
m3C	3-methylcytidine	HMDB0240577	Nucleosides	50	20			258.1	126.1
GHCA	Glycohyocholic acid	HMDB0240607	Bile acids			-70	-86			464.3	74.1
2HFla	2'-Hydroxyflavanone	HMDB0245161	Flavones and Isoflavones	70	25			241.086	121.03
NapFla	Alpha-Naphthoflavone	HMDB0247291	Flavones and Isoflavones	70	50			273.091	115.057
DHPhAla	D-Homophenylalanine	HMDB0250764	Amino acids	70	40			180.102	91.055
LCh	Lumichrome	HMDB0254199	Pterins and derivatives	70	35			243.088	172.087
NFDPh	N-Formyl-D-phenylalanine	HMDB0255143	Amino acids			-40	-25			192.067	91.0549
3M2O	3-Methyl-2-oxindole	HMDB0304943	Indole derivatives	70	20			147.068	104.05
I5CA	Indole-5-carboxylic acid	HMDB0253469	Indole derivatives	70	20			162.055	118.066
LISer	L-Isoserine	——	Amino acids	70	15			106.05	60.0439
1-MIAA	1-Methyl-3-indoleacetic acid	——	Indole derivatives	70	24			190	144
NAHPro	N-Acetyl-L-hydroxyproline	——	Amino acids	70	30			174.076	86.0602
AAdo	5-aminoadenosine	——	Nucleosides	70	30			283	151
NAMSam	N-Acetylmannosamine	HMDB0001129	Alcohols and esters	70	20			221.09	204.088
AraBn	Arabinose	HMDB0000646	Alcohols and esters			-40	-20			149.05	59.01
SacA	Saccharic acid	HMDB0000663	Hydroxy acids			-40	-20			209.03	191.02
3ISul	3-Indoxyl sulphate	HMDB0000682	Indole derivatives			-40	-20			212	80.97
IXPter	Isoxanthopterin	HMDB0000704	Pterins and derivatives	70	20			180.05	180.05
APhA	Aspartylphenylalanine	HMDB0000706	Amino acids	70	20			281.11	120.08
ValGly	Valerylglycine	HMDB0000927	Glycine derivatives	70	20			160	76
ThA	Threonic acid	HMDB0000943	Hydroxy acids			-40	-20			135.03	75.01
2D5P	2-Deoxyribose 5-phosphate	HMDB0001031	Hydroxy acids			-40	-20			213.02	96.97
17EEst	17-Ethynylestradiol	HMDB0001926	Sterols	70	20			297.18	107.05
N8AS	N8-Acetylspermidine	HMDB0002189	Amino acids	70	20			188.18	171.15
CumD	Cuminaldehyde	HMDB0002214	Others	70	20			149.1	79.05
2DMBA	3,4-Dimethylbenzoic acid	HMDB0002237	Aromatic acids	70	20			151.08	107.09
GalTA	Galacturonic acid	HMDB0002545	Alcohols and esters			-40	-20			193.04	113.02
NPhAGlu	N-Phenylacetylglutamine	HMDB0006344	Amino acids	70	20			265.12	130.05
N-AHis	N-Acetylhistamine	HMDB0013253	Imidazole derivatives	70	20			154.1	95.06
2MSph	N,N-Dimethylsphingosine	HMDB0013645	Aliphatic amines	70	20			328.32	280.3
iPA	Isopentylamine	HMDB0031659	Aliphatic amines	70	19			88	43
4EBD	4-Ethylbenzaldehyde	HMDB0032024	Phenols	70	20			135.08	79.05
JA	Jasmonic acid	HMDB0032797	Fatty acids	70	20			211.13	133.1
I3PA	Indole-3-pyruvic acid	HMDB0060067	Indole derivatives	70	20			204.07	158.06
2OD	2-Oxindole	HMDB0062549	Indole derivatives	70	20			134.06	134.06
AnGlu	1,5-Anhydro-glucitol	HMDB0244228	Alcohols and esters			-40	-20			163.06	101.02
2,4-DMPh	2,4-Dimethylphenol	HMDB0245456	Phenols			-40	-20			121.07	91.06
DPhGly	Diphenylglycine	——	Glycine derivatives	70	23			228.1	165.07
MLaA	Methoxyphenylacetic acid	——	Aromatic acids			-40	-20			165.06	121.03
N-APhAla	N-Acetyphenylalanine	——	Amino acids			-40	-20			206.08	164.07
C9Gly	Nonenoylglycine	——	Glycine derivatives	70	23			214	111
R5P	Ribulose 5-phosphate	——	Sugar Phosphates			-40	-20			229.01	96.97
DiaP	1,3-Diaminopropane	HMDB0000002	Aliphatic amines	70	20			75.127	58.2
IFA	Isoferulic acid	HMDB0000955	Phenolic acids	70	20			195.07	89.04
DMAPyr	Dimethylallyl pyrophosphate	HMDB0001120	Prenol derivatives			-40	-20			245	78.96
1-PyCA	1-pyrroline-5-carboxylic acid	HMDB0001301	Amino acids	70	19			114.2	67.7
DMGluA	3,3-Dimethylglutaric acid	HMDB0002441	Fatty acids			-40	-20			159.07	115.08
PF1	Prostaglandin F1	HMDB0002685	Eicosanoids			-40	-20			355.25	311.22
3AMP	3'-Adenosine monophosphate	HMDB0003540	Nucleotides			-40	-20			346.06	211
PerA	Perillic acid	HMDB0004586	Prenol derivatives			-40	-20			165.09	97.03
Probet	Proline betaine	HMDB0004827	Amino acids	70	40			144.1	84.1
CinA	Cinnamyl alcohol	HMDB0029697	Alcohols and esters			-40	-20			133.07	115.06
Mcin	Methyl cinnamate	HMDB0033833	Alcohols and esters	70	20			163.08	103.05
M3Pro	Methyl 3-(methylthio)propionate	HMDB0034377	Alcohols and esters	70	20			135.05	75.03
DPhGlyc	3,5-Dihydroxyphenylglycine	HMDB0243702	Glycine derivatives	70	23			184.06	111.04
ThUr	Thiouracil	HMDB0245323	Pyrimidine derivatives	70	20			129	112
BHPA	2,2-Bis(hydroxymethyl)propionic acid	——	Hydroxy acids			-40	-20			133.05	85.03
DPh	2,4-Dinitrophenol	——	Phenols			-40	-20			183	123.01
AA2S	Ascorbic acid 2-sulfate	——	Hydroxy acids			-40	-20			254.98	175.02
GluPyA	Glucopyranuronic acid	——	Hydroxy acids			-40	-20			193.04	59.01
LeuA	Leucineamide	——	Amino acids	70	20			131.12	86.1
Mcaf	Methyl caffeate	——	Alcohols and esters	70	20			195.07	163.04
M2EP	Mono(2-ethylhexyl) phthalate	——	Alcohols and esters	70	20			279.16	149.02
DMArg	N3,N4-Dimethyarginine	——	Amino acids	70	20			203.15	70.07
NAGalS	N-Acetygalactosamine 4-sulfate	——	Alcohols and esters			-40	-20			300.04	198.99
NAGluS	N-Acetylglucosamine-phosphate	——	Alcohols and esters			-40	-20			300.05	78.96
R1P	Ribose-1-phosphate	——	Alcohols and esters			-40	-20			229.01	211
3-dehydroxycarnitinestd	3-dehydroxycarnitinestd		Carnitine	50	20			146.118	87.2
C0std	C0std		Carnitine	50	20			162.113	85
C14-OHstd	C14-OHstd		Carnitine	50	35			388.306	85
C14std	C14std		Carnitine	50	30			372.311	85
C16:1:DC	C16:1:DC		Carnitine	50	35			428.301	85
C16:1std	C16:1std		Carnitine	50	30			398.327	85
C16:2	C16:2		Carnitine	50	30			396.311	85
C16-OHstd	C16-OHstd		Carnitine	50	35			416.338	85
C16std	C16std		Carnitine	50	30			400.343	85
C17:5	C17:5		Carnitine	50	30			404.279	85
C18:1std	C18:1std		Carnitine	50	30			426.358	85
C18:2 std	C18:2 std		Carnitine	50	30			424.343	85
C18-OHstd	C18-OHstd		Carnitine	50	35			444.369	85
C18std	C18std		Carnitine	50	30			428.374	85
C19:1	C19:1		Carnitine	50	35			440.374	85
C20:1	C20:1		Carnitine	50	35			454.39	85
C20:2	C20:2		Carnitine	50	35			452.374	85
C20std	C20std		Carnitine	50	35			456.405	85
C21:5	C21:5		Carnitine	50	35			460.342	85
C22:1	C22:1		Carnitine	50	35			482.421	85
C22:2	C22:2		Carnitine	50	35			480.405	85
C22:4	C22:4		Carnitine	50	35			476.374	85
C22std	C22std		Carnitine	50	35			484.437	85
C23:5	C23:5		Carnitine	50	35			488.373	85
C24:2	C24:2		Carnitine	50	35			508.437	85
C24:5	C24:5		Carnitine	50	35			502.389	85
C24:6	C24:6		Carnitine	50	35			500.373	85
C2std	C2std		Carnitine	50	25			204.124	85
C3-DC std	C3-DC std		Carnitine	50	25			248.113	85
C3std	C3std		Carnitine	50	25			218.139	85
C4-DC	C4-DC		Carnitine	50	25			262.129	85
C4-DC-OH	C4-DC-OH		Carnitine	50	25			278.123	85
C4-OH std	C4-OH std		Carnitine	50	25			248.15	85
C4std	C4std		Carnitine	50	13			232.155	85
C5:2	C5:2		Carnitine	50	25			242.139	85
C5:2-OH	C5:2-OH		Carnitine	50	30			258.134	85
C5-OHstd	C5-OHstd		Carnitine	50	20			262.165	85
C6:2-DC	C6:2-DC		Carnitine	50	25			286.129	85
C6std	C6std		Carnitine	50	25			260.186	85
C9:1-OH	C9:1-OH		Carnitine	50	30			316.212	85
DHCA	3beta,7alpha-Dihydroxy-5-cholestenoate	HMDB0012454	Bile acids			-115	-53			431.3	431.4
C15:0-DC	Pentadecanedioic acid		Polycarboxylic acids			-40	-25			271.4	253 .2
C17:0-DC	Heptadecanedioic acid		Polycarboxylic acids			-40	-30			299.4	237.1
C18:0-DC	Octadecanedioic acid		Polycarboxylic acids			-40	-30			313.5	251.3
C20:0-DC	Eicosanedioic acid		Polycarboxylic acids			-40	-35			341.5	279.2
C22:0-DC	Phellogenic acid		Polycarboxylic acids			-40	-35			369.6	307.1
C16:1-DC-7Z	7Z-hexadecenedioic acid		Polycarboxylic acids			-40	-25			283.4	265 .2
C18:1-DC-9Z	9Z-Octadecenedioic acid		Polycarboxylic acids			-40	-30			311.4	249.3
C20:1-DC-9Z	9Z-Eicosenedioic acid		Polycarboxylic acids			-40	-30			339.5	277.1
C22:1-DC	9Z-docosenedioic acid		Polycarboxylic acids			-40	-35			367.6	305.2
C18:2-DC	(6Z,9Z)-6,9-Octadecadienedioic acid		Polycarboxylic acids			-40	-25			309.4	291
N-Lac-Phe	N-Lactoyltoyl-Phenylalanine		Amino acids			-40	-20			236.1	88
N-Lac-Tyr	N-Lactoyl-Tyrosine		Amino acids			-40	-25			252.1	88
N-Lac-Ile	N-Lactoyl-Isoleucine		Amino acids			-40	-15			202.1	130.1
N-Lac-Leu	N-Lactoyl-Leucine		Amino acids			-40	-15			202.1	130.1
N-Lac-Gln	N-Lactoyl-Glutamine		Amino acids			-40	-20			217.1	128
N-Lac-Glu	N-Lactoyl-Glutamate		Amino acids			-40	-20			218.1	88
N-Lac-Orn	N-Lactoyl-Ornithine		Amino acids			-40	-25			203.1	88
N-Citric-Glu	β-Citryl-Glutamate		Amino acids			-40	-15			320.1	302.1

## Sheet: Supplementary Data 3
Supplementary Data 3| The standard list of lipidome.
Variable	abbreviation	CAS	Cat.	Supplier
Internal Standards Kit for Lipidyzer™ Platform	containing 28 lipid species	/	5040156	SCIEX
1-(8Z-heptadecenoyl)-rac-glycerol	MG (17:1）	749266-30-6	850543P-25mg	Avanti
1,2-dipentadecanoyl-sn-glycero-3-phospho-(1'-rac-glycerol)	PG (15:0/15:0)	200880-40-6	840446P-25mg	Avanti
1-heptadecanoyl-2-(5Z,8Z,11Z,14Z-eicosatetraenoyl)-sn-glycero-3-phospho-(1'-myo-inositol-5'-phosphate)	PI (17:0/20:4)	1246304-59-5	LM1502-1EA-1mL	Avanti
1,2-dioctanoyl-sn-glycero-3-phospho-(1'-myo-inositol)	PI (8:0/8:0)	2260795-76-2	850181P-100ug	Avanti
1-heptadecanoyl-2-(9Z-tetradecenoyl)-sn-glycero-3-phospho-(1'-myo-inositol)	PI (17:0/14:1)	1246304-61-9	LM1504-1EA-1mL	Avanti
1,2-diheptadecanoyl-sn-glycero-3-phospho-L-serine	PS (17:0/17:0)	799268-51-2	840028P-10mg	Avanti
D-erythro-sphingosine-1-phosphate (C17 base)	Sphingosine-1-Phosphate (d17:1)	474923-27-8	860641P-1mg	Avanti
D-erythro-sphingosine (C17 base)	Sphingosine (d17:1)	6918-48-5	860640P-5mg	Avanti
1,2-diheptadecanoyl-sn-glycero-3-phosphate	PA (17:0/17:0)	154804-54-3	830856P-25mg	Avanti
1-(10Z-heptadecenoyl)-2-hydroxy-sn-glycero-3-phospho-(1'-myo-inositol)	LPI (17:1)	1246353-39-8	850103P-500ug	Avanti
1-heptadecanoyl-2-hydroxy-sn-glycero-3-phosphate	LPA (17:0)	799268-66-9	857127P-25mg	Avanti
1-(10Z-heptadecenoyl)-2-hydroxy-sn-glycero-3-[phospho-L-serine]	LPS (17:1)	1246298-15-6	858141P-5mg	Avanti
Ganglioside GM3-d5	GM3 (d18:1/18:0)-d5	2260669-91-6	860076W-100ug	Avanti
1-(10Z-heptadecenoyl)-sn-glycero-3-phospho-(1'-rac-glycerol)	LPG (17:1)	1246298-11-2	858127C-5mg	Avanti
cholesterol-d7	cholesterol-d7	83199-47-7	700041P-10mg	Avanti
Hexadecanoyl-L-carnitine/ACar (16:0)-d3	ACar (16:0)-d3	1334532-26-1	ND-6646-0.01g	CDN

## Sheet: Supplementary Data 4
Supplementary Data 4| Comprehensive profiling of metabolite abundances across different tumor sources. (QC CV <30%)
sample	class1	class2	class3	Ade	AMP	ArgSuc	C	CMP	Gua	Hyp	Phe	IMP	UMP	Xan	U	Aze	SeA	dAMP	Trp	PhA	ImPA	GHDCA	Nor-DCA	3-HBA	2-KiVA	3-HIBA	TCA	cis-AcoA	DHU	CitA	Xl	Dci	HA	Glyo	Glc	F6P	D-GA	FuA	GCA	GlyA	D-G	Mal	Asn	MAE	Lac	iCitA	iSuc	PhPyr	PhAc
A11	A1	TZ	m	926.599	1302.25	928.151	1449.87	1045.25	722.265	1372.78	784.448	1242.8	1256.94	1479.08	2537.75	1148.18	4514.29	21.1229	974.283	1053.29	2322.2	1723.66	954.29	1098.29	1880.55	727.433	1314.81	1985.17	1407.74	7841.72	1809.19	1148.89	2564.94	329.709	1137.23	635.605	1599.05	903.09	3009.05	2295.59	1450.53	2496.36	1429.57	2424.26	831.445	1678.89	1706.5	391.724	465.262
A12	A1	TZ	m	1128.24	1748.06	941.014	2516.09	1280.72	931.246	1805.89	1021.72	1641.43	1836.75	1808.88	2334.25	1234.14	2571.03	40.5238	1628.15	1039.96	2314.48	2090	917.384	1350.15	782.853	1024.5	1177.22	1899.44	1257.24	6934.86	955.685	1304.47	2017.03	492.562	1011.9	523.185	1363.81	1119.6	2270.26	954.556	1237.78	2315.17	392.784	1809.71	1332.23	1874.76	1561.44	356.675	405.114
A13	A1	TZ	m	1000.83	1931.26	936.219	3296.03	1665.51	936.322	1936.47	1067.16	1767.69	1486.69	1968.01	1947.51	1109.93	2064.53	25.4323	1282.48	1025.6	4919.76	1813.62	725.958	1403.82	733.107	944.813	1775.82	2843.9	1005.7	12207.8	1169.75	1202.9	1887.35	582.202	614.141	641.924	1359.29	1693.98	3238.15	1411.24	1365.73	3445.65	491.114	2112.93	1371.3	2066.33	1916.53	331.855	797.437
A21	A2	PZ	m	1018.55	1592.64	1276.7	1916.6	1171.47	1376.04	1579.73	1196.7	1619.01	1698.45	1565.48	1798.18	1223.8	1770.55	8.27209	1577.46	959.052	2318.38	1300.6	743.926	1121.28	805.923	1083.98	1248.52	1921.13	1260.5	7398.11	1702	1314.67	2281.02	903.041	991.403	518.163	1234.14	1417.93	2662.63	1710.04	1285.96	2967.08	1506.79	1853.98	1609.4	1911	1604.7	607.717	149.427
A22	A2	PZ	m	834.18	1184.8	105.289	1765.78	978.065	691.225	1113.13	993.18	1263.02	1303.66	1157.35	986.418	1138.71	1321.97	8.32284	1180.74	679.565	782.661	1159.42	784.603	1186.85	2539.54	1005.89	1813.03	5734.5	1337.26	7074.58	675.616	1085.42	869.561	1054.08	816.694	598.513	1038.36	714.229	1609.66	832.576	1461.74	2200.89	1050.22	1746.09	1099.54	1654.47	1509.42	516.431	1735.11
A23	A2	PZ	m	1016.14	1519.32	1137.99	2109.04	1304.34	1041.72	1502.36	1092.72	1518.36	1589.65	1564.66	1509.73	1255.03	2246.15	16.1981	1560.92	944.925	2527.59	1606.93	1275.13	1442.9	869.71	1183.12	1257.81	2509.36	1272.65	5670.24	1574.93	1241.57	1553.24	350.706	1069.04	420.392	1220.36	1221.35	1922.84	1636.98	1409.32	2335.45	1444.02	1329.27	1307.17	1801.47	1566.49	721.893	462.785
B11	B1	TZ	m	1778.8	2656.49	1397.61	2568.74	2387.89	2518.06	2791.38	1980.89	2560.71	3261.81	2724.63	2818.49	2094.57	3812.95	67.2151	2191.17	1980.92	2466.43	1163.28	1019.65	1818.57	3388.8	2048.02	1989.21	4624.58	1921.07	9607.17	1786.69	1891.76	2242.86	939.368	1502.57	647.483	1928.6	1879.66	3117.52	2494.25	2054.42	3668.22	1096.71	3870.96	2178.94	3414.35	2691.54	1193.83	793.283
B12	B1	TZ	m	1343.18	2233.84	2293.08	933.169	1990.56	2677.27	2315.03	1971.42	2221.46	3275.69	2251.58	2001.22	2112.15	2326.76	1982.64	1643.74	1621.55	1154.55	1081.69	1122.3	2043.5	1310	1621.14	2421.13	4867.86	1842.85	5873.31	790.692	1347.36	1335.8	881.464	830.254	619.709	1798.39	1174.79	2572.11	1280.04	1702.28	2202.87	553.776	3342.03	1430.28	2051.26	2029.77	1277.4	2066.67
B13	B1	TZ	m	2158.37	2086.59	496.961	1569.14	1689.21	2381.95	2892.99	2387.52	890.76	2070.87	2616.87	1753.52	2191.32	3921.43	80.3389	2593.22	2594.93	840.17	927.198	1102.77	2029.19	3394.91	1515.3	1512.06	3093.61	2011.66	5377.96	1278.24	1587.84	2360.13	2710.56	1261.54	2979.3	1388.99	1898.9	2197.96	1617.22	2062.46	2091.82	877.316	2104.12	2153.24	2115.51	2348.21	1258.08	3420.51
B21	B2	TZ	m	753.118	926.038	883.219	267.878	832.394	658.224	1117.09	648.834	903.154	1303.83	1631.01	1015.25	1041.17	1317.66	17.5455	952.041	1192.82	748.152	1332.42	1361.06	1045.77	1688.41	799.528	889.884	1374.34	1233.4	1434.03	889.538	633.629	1104.15	542.314	758.07	280.97	843.903	952.928	1111.14	791.334	1506.72	1271.22	1020.83	1263.08	1121.81	1625.07	1274.53	639.103	541.053
B22	B2	TZ	m	834.292	1009.72	2078.71	498.16	963.525	734.041	1221.93	700.831	978.602	1006.89	1780.13	798.885	991.17	724.387	8.5467	1198.87	962.234	1544.31	858.516	605.437	1151.09	982.499	810.094	887.97	1077.19	1268.72	1339.75	912.947	999.888	936.342	429.384	417.588	190.721	1016.27	846.544	1166.7	1139.76	1583.7	1295.87	957.525	1516.26	1083.05	1548.05	1217.88	765.822	429.445
B23	B2	TZ	m	829.783	1126.87	1108.64	514.608	860.901	792.626	1373.77	750.567	1176.1	1329.43	1882.65	632.451	1061.76	534.277	24.004	1093.08	1525.38	474.496	1239.7	1121.7	1098.43	743.067	707.952	843.954	1157.67	1212.79	1791.3	1231.31	717.868	1109.18	740.873	571.801	213.395	682.733	943.874	1383.88	1021.65	1492.05	1471.94	1020.83	1823.5	964.755	1401.72	1411.67	980.693	555.61
C11	C1	TZ	m	1341.04	2822.15	62.3488	2144.66	2168	1354.17	2037.55	871.561	2908.01	2597.53	1420.6	4174.59	772.065	746.293	1250.75	787.506	926.749	137.341	833.222	565.112	953.462	1291.88	979.054	402.704	1441.22	917.972	1905.08	1063.23	651.692	1082.27	1191.62	1371.61	295.805	920.16	705.792	516.228	1171.36	1975.86	1351.61	865.024	1013.52	1006.33	1044.63	1495.38	698.489	526.02
C12	C1	TZ	m	1316.15	2967.56	497.406	1747.66	2351.46	1463.03	2065.19	895.692	3032.5	2299.87	1632.24	2807.74	728.908	835.945	10.0196	580.932	958.092	628.356	654.198	713.236	957.009	1600.17	616.155	469.126	2312.48	926.006	2292.8	670.906	862.101	707.464	1288.61	1242.87	358.772	878.6	794.109	588.155	1224.06	1937.46	1577.07	395.484	1566.27	724.538	1556.69	1918.65	958.993	171.834
C13	C1	TZ	m	1160.7	2339.24	622.287	1526.71	1687.98	1259.25	1645.57	764.231	2353.84	1691.08	1187.08	1742.74	681.81	850.829	5.05119	714.565	780.543	790.111	727.809	502.256	892.053	611.608	722.621	512.01	2256.26	916.954	2786.45	1043.91	771.504	977.432	730.589	1242.45	321.357	996.137	885.889	493.871	1310.04	2000.99	1679.13	598.673	1703.84	786.598	1292.56	1849.82	820.901	403.517
C21	C2	PZ	m	916.66	2221.81	918.761	878.821	1330.51	720.535	956.882	646.002	2290.13	1711.86	1041.66	1494.53	964.345	475.387	171.994	717.094	806.625	581.627	6389.69	523.296	910.429	903.15	807.777	332.734	839.353	973.121	999.375	1580.55	1095.58	1199.28	941.635	2057.96	305.762	1178.12	1386.28	479.943	1662.55	2268.57	1004.88	1315.02	1271.44	1468.3	1139.31	1060.5	687.832	314.415
C22	C2	PZ	m	1112.74	2803.16	734.028	1020.48	1707.82	875.116	1142.81	774.185	2845.48	2076.2	1547.1	2134.55	959.677	959.549	15.0158	989.506	1000.8	201.73	7317.32	824.316	683.523	697.956	698.811	250.108	1070.87	1035.62	1262.94	1164.89	841.37	994.579	825.272	1703.82	379.256	1193.92	1069.66	402.953	1106.56	2361.29	1131.11	1416.68	1157.05	790.067	1292.64	1162.65	1212.53	305.982
C23	C2	PZ	m	1143.05	2701.71	938.769	891.726	1532.02	889.755	1088.4	774.185	2943.6	2181.77	1328.58	1344.56	884.789	885.738	10.3876	881.925	757.804	563.771	14326.9	1014.25	754.232	845.892	932.84	1841.46	841.399	1021.55	1040.47	998.07	1325.32	913.056	807.844	1835.49	408.013	1023.66	1052.65	634.112	1151.68	2281.25	1087.84	1633.12	1313.56	1120.84	1099.81	1165.43	1005.26	480.156
D11	D1	PZ	m	997.107	166.68	1019.19	274.237	442.621	643.055	263.703	975.84	165.985	240.868	319.828	332.667	1061.03	1387.78	54.8315	819.782	974.804	1285.56	1282.24	1851.68	1124.36	1290.92	1053.19	1500.31	105.869	1342.98	79.1594	824.761	1201.9	938.704	793.53	1225.22	102.376	1394.68	813.497	1426.94	832.427	498.075	403.301	996.159	454.112	1279.23	1032.48	604.574	1107.13	436.643
D12	D1	PZ	m	598.264	73.7766	1418.4	78.397	318.109	457.839	177.978	679.865	81.7371	65.0568	261.677	314.595	968.764	1744.98	109.096	1037.58	974.804	1530.9	902.698	753.307	896.039	999.733	695.147	934.179	118.325	1378.98	11.8887	694.535	1161.43	836.3	998.142	597.293	72.5165	1208.72	900.561	943.62	735.209	228.556	299.708	1060.89	926.103	1109.96	738.272	379.41	1014.32	581.187
D13	D1	PZ	m	1053.57	112.941	1250.51	180.268	416.384	671.412	278.017	1143.44	107.058	196.132	314.99	437.675	1107.1	1703.03	17.6005	1027.13	1112.12	391.55	1305.42	1218.72	1040.65	927.164	1089.46	1535.46	134.155	1206.8	53.7919	811.975	1344.72	970.905	1025.54	980.355	96.5882	1190.62	954.757	1618.01	1077.55	430.469	404.83	779.223	271.841	1445.23	1091.48	548.516	1459.39	1166.11
D21	D2	TZ	m	1613.5	154.589	2072.59	357.979	599.188	948.859	389.804	1480.75	151.138	348.617	577.827	587.54	2006.05	3727.38	35.1069	1695.87	1210.19	1435.23	1921.24	1894.93	1295.49	1608.39	1555.21	2336.21	270.872	1860.06	86.6416	1203.41	1549.53	1199.85	1183.55	1427.94	110.514	1454.78	1328.17	2417.75	1382.23	675.159	570.533	1377.66	900.687	2311.64	1183.67	999.82	1331.82	836.933
D22	D2	TZ	m	1560.72	160.315	1749.81	319.916	700.49	876.512	444.807	1522.57	156.509	378.217	471.664	476.311	2015.56	1411.52	7.18096	1573.78	1013.18	1318.18	1658.93	858.442	1419.41	1519.39	1789.75	2505.28	368.686	1798.53	91.0952	1203.41	1607.7	1580.55	1709.36	1334	135.694	1726.44	1303.17	2597.39	1751.66	766.397	703.835	1549.28	1479.02	2624.81	1316.57	1069.02	2905.79	1836.02
D23	D2	TZ	m	1417.47	192.759	1574.83	328.589	683.247	946.076	446.601	1530.94	119.299	303.56	714.321	923.918	2105.88	2383.08	17.713	2168.67	1407.2	2131.94	1371.81	1125.51	1565.86	1582.96	1482.61	2105.66	402.545	2110.91	68.4226	1168.16	2094.24	1262.87	1843.27	1133.58	104.918	1404.74	1246.05	2350.38	1610.53	467.137	725.163	1451.87	502.488	2211.56	1203.55	954.482	1331.82	789.856
E11	E1	PZ	m	1168.05	132.385	60.7412	273.611	480.497	734.484	251.867	1062.71	142.787	122.967	608.911	348.695	1092.81	931.614	13.9268	1086.55	1299.48	294.257	104.598	188.11	105.544	938.077	172.407	99.1524	49.4881	570.055	3.03029	295.414	379.609	385.935	773.327	424.893	11.6434	415.364	33.7297	69.6214	356.308	245.681	130.83	1994.69	628.867	127.637	109.903	48.0939	133.554	1175.31
E12	E1	PZ	m	967.537	94.983	1690.23	151.106	354.938	615.097	229.641	855.761	91.1264	146.847	397.674	336.828	1218.22	953.097	13.7497	1096.11	1383.24	600.996	209.08	307.239	319.706	641.503	194.591	200.962	90.2912	661.084	3.47789	588.944	601.445	370.111	949.809	484.462	11.681	270.122	163.838	87.4028	501.78	163.861	176.669	1481.76	176.134	202.845	106.687	78.9381	278.969	1928.95
E13	E1	PZ	m	767.331	92.5687	1470.74	95.6736	378.18	475.273	184.307	701.353	103.278	172.256	420.168	120.36	1034.49	579.303	16.6379	847.1	847.717	2993.84	418.722	85.9105	175.059	709.477	87.1563	31.7848	52.5563	452.321	3.77912	575.635	1994.08	487.187	1321.12	746.879	9.5868	627.307	66.5366	320.495	716.43	116.068	135.955	2130.42	225.337	52.9915	31.5892	86.1728	189.949	962.461
E21	E2	TZ	m	1051.69	135.231	1310.85	201.54	552.248	484.762	258.074	914.259	110.954	197.119	688.318	213.516	1165.18	1033.54	50.4235	1378.14	1118.77	406.808	1002.66	931.656	678.991	2474.67	1222.29	533.54	284.474	1284.48	42.8418	845.421	1080.42	1162.8	1219.52	1034.73	82.0994	958.564	854.664	692.682	1029.96	521.361	879.257	1248.39	941.518	1031.33	712.077	676.053	899.629	804.255
E22	E2	TZ	m	938.471	118.426	66.7681	126.788	462.728	420.487	227.01	938.299	132.099	153.31	519.693	281.941	1124.13	750.133	40.5968	1170.09	1068.5	1231.55	683.783	1901.01	740.717	2154.14	1373.73	634.787	144.6	1347.65	51.6532	937.716	1330.66	1089.47	1206.09	1025.77	82.6157	916.457	1098.1	804.577	1382.56	417.089	407.362	995.98	502.407	1433.74	814.727	622.54	981.414	1148.3
E23	E2	TZ	m	1023.08	123.248	1200.27	124.339	676.774	477.667	250.7	882.853	110.781	186.429	628.401	322.16	2656.45	1115.81	41.8771	1242.9	1034.62	872.481	979.513	961.018	620.508	1826.74	1652.25	689.185	127.177	1235.18	34.2185	812.095	1135.19	1196.39	1429.45	1087.55	82.3437	1164.76	794.351	825.943	755.985	400.979	474.402	1004.51	2691.29	1373.45	1424.64	603.367	987.876	1439.87
F11	F1	PZ	u	892.994	1628.83	78.5238	1061.4	2386.83	783.346	856.424	1054.18	1671.43	934.596	771.48	968.625	1421.78	1408.32	82.6156	1569.19	1208.76	810.855	274.264	1253.01	1911.38	3072.98	1066.15	730.613	441.943	1670.39	229.997	1420.21	1052.78	1184.59	1280.83	2527.77	457.04	1854.93	1103.54	755.417	1438.48	2502.64	726.759	2358.91	842.254	1194.32	1507.06	906.428	1864.7	1342.57
F12	F1	PZ	u	789.21	1563.34	120.644	1067.3	2193.95	754.687	883.991	1064.83	1656.37	1110.73	897.07	705.913	1421.78	1272.29	83.2636	1454.65	1534.25	1426.74	449.075	1333.88	1606.31	1054.72	965.442	624.645	508.306	1558.62	314.917	1379.29	1823.55	1525.2	1946.4	2430.99	418.242	1537.43	1036.47	602.49	1673.67	2478.68	792.496	2310.42	560.727	1123.63	884.412	857.397	1447.13	516.178
F13	F1	PZ	u	1040.88	1905.44	772.099	634.448	3262.01	963.597	971.669	955.43	1846.83	873.255	1132.29	763.876	1483.45	1778.52	115.112	1168.32	869.376	3644.77	266.705	3320.29	1995.72	817.84	792.68	374.051	543.519	1603.28	314.394	1181.58	1746.72	1207.11	1835.68	1948.24	472.007	1303.81	673.7	472.662	1416.83	2229.84	725.159	1718	390.622	1055.59	964.535	795.665	1828.53	623.762
G11	G1	PZ	u	688.258	411.355	161.865	372.882	485.406	545.368	421.489	1039.3	418.04	187.029	464.143	305.607	365.054	248.014	10.368	554.766	342.185	671.393	530.95	411.351	664.303	386.022	509.221	233.863	173.688	368.139	159.795	319.83	172.851	319.086	448.198	586.509	206.241	389.25	323.258	220.84	350.903	349.668	262.959	285.004	524.484	508.45	375.785	322.498	629.953	379.355
G12	G1	PZ	u	781.784	465.401	295.529	372.882	476.94	595.644	516.721	1241.94	483.399	211.461	500.356	465.574	456.318	305.884	8.68997	607.373	650.745	504.348	363.282	220.484	455.563	400.766	470.9	173.33	92.9091	363.967	131.808	307.781	264.145	293.661	369.956	558.908	157.478	441.649	282.26	181.404	288.601	286.092	220.546	205.61	253.52	489.033	367.732	289.394	648.631	226.54
G13	G1	PZ	u	858.524	504.435	194.702	547.312	561.604	668.076	567.864	1231.04	513.167	347.099	530.449	422.598	375.195	284.389	26.0699	396.945	345.152	98.2996	543.37	292.882	640.326	599.139	426.732	213.355	139.502	391.082	148.058	453.457	320.139	326.713	606.04	616.869	188.654	405.718	413.928	176.672	361.897	327.151	265.382	430.56	348.881	493.347	351.627	361.475	1370.28	520.105
H11	H1	PZ	u	1375.65	164.767	108.016	1329.86	734.647	1258.77	643.558	731.827	189.112	102.713	725.588	583.3	919.225	502.605	7.80502	587.762	659.123	160.11	1471.76	613.026	1239.48	705.224	871.902	1411.14	537.099	904.632	157.136	691.551	1415.93	782.757	1122.91	945.884	70.023	749.382	719.79	1359.34	828.611	557.505	420.458	1760.08	588.723	1202.66	205.352	501.117	1101.04	808.221
H12	H1	PZ	u	1070.74	133.47	127.479	1222.95	532.679	1001.66	561.749	696.827	137.659	66.7758	685.111	613.727	869.313	792.569	36.6855	757.534	340	457.313	1608.41	760.615	1197.14	726.281	628.496	1330.12	114.591	902.976	70.3464	454.885	1595.91	869.858	1055.94	906.983	47.6302	526.79	587.98	1231.85	683.176	559.258	465.173	1770.21	979.965	1293.28	98.1004	432.812	574.422	1019.71
H13	H1	PZ	u	1336.78	188.722	317.521	1283.28	769.716	1206.91	697.17	833.454	173.737	127.708	910.972	487.544	807.511	1020.42	27.2713	548.141	531.596	429.402	1940.66	1061.11	1725.53	803.136	905.774	1292.38	348.449	677.972	135.106	532.777	1052.4	694.44	666.011	632.14	50.3781	513.993	639.4	1470.13	573.66	634.326	434.162	1391.11	263.76	1448.31	101.073	495.077	1263.73	963.273
I11	I1	PZ	u	1208.87	1279.61	117.217	4240.07	2009.88	2983.03	3243.21	1265.96	1278.6	4633.99	1571.32	1987.82	825.431	912.355	103.766	813.763	520.041	618.431	440.917	962.738	750.025	721.461	756.476	759.038	681.181	955.421	628.402	940.772	874.582	909.053	236.603	414.436	404.165	865.412	789.181	711.816	685.828	1282.72	3070.63	580.097	1109.39	972.441	1292.42	1537.27	927.7	579.481
I12	I1	PZ	u	1466.14	1272.52	300.684	1291.14	1246.66	3158.46	2987.42	1328.08	1160.6	1928.19	2216.98	1715.29	1076.58	490.808	38660.8	373.603	821.833	1576.09	304.429	540.101	777.108	933.708	715.499	751.43	745.204	964.226	792.837	842.721	781.703	837.197	612.289	853.832	407.607	947.637	706.258	749.262	530.742	1248.2	2889.3	621.895	2684.58	922.757	1299.76	1721.38	692.449	539.504
I13	I1	PZ	u	1331.3	1552.96	443.698	2887.73	2192.95	3730.66	3718.27	1549.88	1592.49	5063.06	2192	1277.71	827.689	1275.27	112.385	525.745	583.166	969.673	558.17	918.184	726.326	818.276	593.346	864.273	554.841	874.21	360.573	1911	1389.76	916.946	795.923	809.902	344.952	1071.3	920.526	600.986	1211.88	967.908	1738.34	1161.33	1399.84	969.791	1117.97	1288.8	310.684	389.147
[truncated: 443 more columns]

## Sheet: Supplementary Data 5
Supplementary Data 5| Comprehensive profiling of lipid concentration across different tumor sources. (QC CV <30%)
sample	class1	class2	class3	PG (18:0/20:2)	LPC (20:0)-iso1	PG (16:0/14:0)	PG (18:1/22:6)	PG (16:0/16:1)	LPC (O-16:0)	PE (O-18:1/18:3)/PE (P-18:0/18:3)	Sphinganine (d24:0)	TG (60:1)-FA16:0	LPC (O-18:1/p-18:0)-iso2	PG (18:0/20:4)	PG (16:0/16:0)	LPG (20:3)-iso1	FAHFA (18:2/20:2)	PG (16:0/18:0)	LPC (20:5)-iso2	LPG (16:0)-iso1	LPC (18:3)-iso1	FAHFA (18:1/20:3)	PG (16:0/20:4)	FAHFA (18:1/20:2)	LPC (20:3)-iso1	PG (18:2/16:0)	LPC (20:1)-iso1	Cer-NS (d18:2/23:0)	PE (O-16:0/16:0)	LPC (20:2)-iso1	TG (42:3)-FA16:0	LPC (19:0)-iso1	LPC (15:0)-iso1	TG (55:6)-FA16:0	LPC (14:0)-iso2	TG (42:2)-FA16:0	LPE (18:3)-iso2	LPC (17:0)-iso1	Cer-NS (d18:2/24:0)	TG (48:3)-FA18:0	FAHFA (18:0/20:4)	LPA (22:5)-iso2	LPC (22:5)-iso1	LPC (22:6)-iso1	LPC (16:1)-iso1	Cer-NS (d18:1/16:1)	Cer-NS (d16:1/22:0)	PG (18:0/18:2)	LPC (22:6)-iso2
A11	A1	TZ	m	0.00221801	0.000448261	0.00079481	0.00167126	0.00179685	0.00505147	0.00176613	0.00171381	0.00707343	0.00273692	0.00427654	0.0170338	0.00451142	0.00230454	0.00587798	0.00653484	0.00821788	0.00689442	0.00225127	0.0068601	0.00174569	0.0173776	0.00690813	0.00374877	0.00864581	0.0283807	0.00962356	0.00381536	0.00345236	0.00402456	0.0226564	0.00533628	0.0225901	0.0102996	0.00447302	0.0158439	0.00819954	0.00568032	0.0344229	0.00478081	0.00344732	0.0194567	0.346866	0.0155665	0.0140609	0.0211389
A12	A1	TZ	m	0.00279924	0.000558453	0.00098027	0.0020438	0.00566776	0.00590244	0.00112708	0.00348872	0.00491803	0.00404309	0.00535727	0.0265833	0.00747836	0.0017687	0.00938776	0.00480683	0.00642036	0.00354074	0.00177753	0.00935796	0.00364446	0.0165616	0.00910162	0.00450118	0.00364881	0.0356939	0.00845678	0.00188046	0.0030518	0.00432303	0.0183042	0.00598781	0.0241891	0.0109562	0.0062038	0.011024	0.0194527	0.00538905	0.0442342	0.00485925	0.00235866	0.015739	0.0309507	0.0143156	0.0175476	0.015305
A13	A1	TZ	m	0.00300763	0.00126066	0.000955253	0.00232945	0.00206826	0.00503705	0.00173702	0.00100707	0.00831965	0.00303379	0.00427076	0.0198283	0.00548479	0.000899757	0.00744251	0.00452042	0.0361005	0.00220016	0.00184323	0.00795475	0.00242224	0.0124936	0.00594677	0.00563346	0.00159079	0.0196193	0.00498897	0.00333077	0.00594169	0.00378178	0.0105248	0.00412467	0.0218513	0.0100532	0.00872671	0.0106707	0.0138939	0.00521957	0.0489019	0.00385808	0.00316101	0.0139888	0.0281784	0.00725797	0.0172212	0.010991
A21	A2	PZ	m	0.0012911	0.000995973	0.000961922	0.000770589	0.00174984	0.00429982	0.000709113	0.00798253	0.00719528	0.00278025	0.0022311	0.0106488	0.00619406	0.00199841	0.00348231	0.00686537	0.0135606	0.00515842	0.00244847	0.00311884	0.00348475	0.0169574	0.00384931	0.00364748	0.0033472	0.00950166	0.00765474	0.00512103	0.0018114	0.00174777	0.00204005	0.00236307	0.0198569	0.005834	0.00344482	0.00460629	0.00696366	0.00513145	0.0230755	0.00371824	0.00319835	0.016801	0.0241111	0.0109047	0.00711406	0.012273
A22	A2	PZ	m	0.00158621	0.000691616	0.00103542	0.00119451	0.00199534	0.00424796	0.00116831	0.00366581	0.00505784	0.00240208	0.00257823	0.0113502	0.00266014	0.000826135	0.00428034	0.00542162	0.0289585	0.00474145	0.00268406	0.00402805	0.00462397	0.0160911	0.00274052	0.00401476	0.00788498	0.00800001	0.0068643	0.00633827	0.00408265	0.00241568	0.00255893	0.00444883	0.0264939	0.00677181	0.00540743	0.0210599	0.00401349	0.00397718	0.0301468	0.00644978	0.00287598	0.0109991	0.180179	0.00764667	0.00886985	0.00768245
A23	A2	PZ	m	0.00147645	0.00151683	0.000952855	0.00110109	0.00179782	0.00411797	0.00106835	0.00449915	0.00371874	0.00246966	0.00193586	0.0112643	0.00224446	0.000894951	0.00306595	0.00493219	0.0249525	0.00488991	0.00439336	0.00335708	0.00238607	0.0111675	0.00320751	0.00564393	0.00911219	0.00899255	0.00437401	0.00261161	0.00386167	0.00182708	0.00293582	0.00477314	0.0237833	0.00756887	0.00408049	0.00760846	0.00419132	0.00590613	0.0371404	0.00412736	0.00255351	0.0128201	0.209732	0.0030527	0.00765083	0.00765974
B11	B1	TZ	m	0.00524449	0.00399363	0.00250532	0.00483654	0.00376116	0.0116231	0.003583	0.00589335	0.00799961	0.00518769	0.00855443	0.0363004	0.00906332	0.00291446	0.013307	0.0291183	0.0167669	0.014117	0.00400504	0.0132344	0.00576868	0.0748945	0.0188236	0.0174068	0.00965802	0.0357945	0.0192103	0.00371392	0.0187822	0.0132966	0.0121439	0.0470411	0.0355775	0.0290668	0.0211441	0.0209524	0.0111253	0.021796	0.133583	0.0164705	0.013482	0.0538779	0.068848	0.0166584	0.0323737	0.0909789
B12	B1	TZ	m	0.00638522	0.00482711	0.00239848	0.00454724	0.00369268	0.0117538	0.0010617	0.00469958	0.00509104	0.00607692	0.00904926	0.0313533	0.0104387	0.0026798	0.0139553	0.0199151	0.0154111	0.00591532	0.00621479	0.017978	0.00604287	0.0579169	0.0208581	0.0212725	0.0104173	0.0385174	0.0238853	0.0124731	0.0176033	0.0111211	0.0161802	0.0229805	0.0681724	0.0222319	0.0216348	0.0419358	0.0301429	0.0202767	0.105202	0.00921667	0.00701831	0.0334107	0.541564	0.0184692	0.0369159	0.0313243
B13	B1	TZ	m	0.00620082	0.00463359	0.00205571	0.00442189	0.00350926	0.0114615	0.00313122	0.00597727	0.00702694	0.00545246	0.00874227	0.0320368	0.00526582	0.00452749	0.0178121	0.015377	0.0172038	0.00918727	0.00976311	0.0157586	0.00644333	0.0519429	0.0114474	0.0121059	0.00734975	0.0359797	0.0194212	0.00521294	0.0102104	0.0113277	0.0113227	0.0245931	0.0505161	0.0236532	0.021533	0.0229874	0.0191031	0.0160234	0.114568	0.00967341	0.00900897	0.0432211	0.725192	0.0338185	0.033769	0.0457967
B21	B2	TZ	m	0.00468744	0.00251846	0.00095717	0.00209401	0.00188174	0.00915534	0.00245512	0.00143515	0.00440838	0.00510908	0.00617756	0.0170319	0.00364914	0.00315036	0.00688354	0.0118399	0.00916237	0.006323	0.00529616	0.00842456	0.00428718	0.0481678	0.0114958	0.0139515	0.00464791	0.0146779	0.0201703	0.00525255	0.011326	0.0119509	0.0151486	0.0107595	0.0187786	0.00691582	0.0139657	0.0122437	0.0196214	0.0137737	0.0433982	0.0110527	0.00766423	0.0258264	0.0247037	0.0141547	0.0221669	0.0413602
B22	B2	TZ	m	0.00599591	0.00210675	0.00126627	0.00244971	0.00225604	0.00908899	0.00127132	0.0083032	0.00613983	0.00429491	0.00689212	0.0209213	0.00453003	0.00173373	0.00859401	0.0118188	0.0128706	0.00473446	0.00747743	0.0100159	0.00529499	0.0350361	0.00993646	0.0113127	0.00619974	0.015599	0.0145771	0.00405498	0.0112126	0.0108999	0.00767167	0.0114463	0.0228341	0.0122543	0.0171122	0.0199784	0.00864743	0.0205145	0.0469539	0.00475062	0.00472213	0.0233674	0.227826	0.00608673	0.0282811	0.0386168
B23	B2	TZ	m	0.00438271	0.0020142	0.00105318	0.00166956	0.00224808	0.00876693	0.00149656	0.000952016	0.00289145	0.00474981	0.0057429	0.0187225	0.00461483	0.00462206	0.00623929	0.0164651	0.0329188	0.00679998	0.00366766	0.00911072	0.00269516	0.0438387	0.00948083	0.00970025	0.00742776	0.0179427	0.0182459	0.00841275	0.0102757	0.0067766	0.00297052	0.0107546	0.0187714	0.0127887	0.0139276	0.0265198	0.0136928	0.0143958	0.0811872	0.0107899	0.00797217	0.0240007	0.274947	0.01985	0.0205825	0.0418677
C11	C1	TZ	m	0.00311707	0.00157096	0.000781743	0.00205288	0.00130998	0.00616809	0.00322491	0.00147503	0.00230801	0.00360756	0.00475401	0.0165705	0.00103908	0.00301928	0.0076754	0.00490567	0.00754809	0.00683493	0.00179969	0.00614663	0.0048223	0.0207417	0.010958	0.0076663	0.00270823	0.0452882	0.0120084	0.00489529	0.00539925	0.00363197	0.00532137	0.0115816	0.00952455	0.0176414	0.00702236	0.00801036	0.00134103	0.0243804	0.0520425	0.00634733	0.00145646	0.0181264	0.00834846	0.01122	0.0203525	0.0187795
C12	C1	TZ	m	0.00234356	0.00159467	0.000862266	0.00169745	0.00162578	0.00576389	0.00210521	0.0025325	0.00430609	0.00352328	0.00342727	0.0155365	0.00180427	0.00335916	0.00497456	0.00730691	0.0130143	0.00382906	0.00302276	0.0050402	0.00415611	0.0260381	0.00782972	0.00812614	0.00362506	0.0341247	0.00825384	0.0040207	0.00568305	0.00517353	0.00614555	0.00673316	0.0114887	0.0171665	0.00586709	0.0113761	0.00074844	0.00860681	0.0562053	0.00577146	0.0040925	0.0252114	0.0142669	0.0150153	0.013412	0.0195082
C13	C1	TZ	m	0.00340403	0.00123227	0.000813026	0.00266282	0.00191697	0.00595201	0.000908691	0.00402111	0.00245558	0.00311621	0.00415702	0.0172759	0.00232109	0.00112981	0.00780807	0.00561776	0.012433	0.00376749	0.00215486	0.00570997	0.00275293	0.0173032	0.00663535	0.00616135	0.00328704	0.0291081	0.0079095	0.00650355	0.00475338	0.00350153	0.00320008	0.00861695	0.00899199	0.0162358	0.00897848	0.0050155	0.00370891	0.0154541	0.0537194	0.00553923	0.00300693	0.0151789	0.0165939	0.009295	0.0187702	0.0179661
C21	C2	PZ	m	0.00183972	0.000944502	0.000974766	0.00146506	0.00127252	0.0103832	0.00223921	0.00637338	0.00351373	0.00396848	0.0024783	0.0104155	0.00319872	0.0049408	0.00452309	0.00548676	0.0095601	0.00567894	0.00320628	0.003608	0.00400358	0.0172652	0.00538471	0.00532729	0.00310957	0.0225518	0.00555931	0.00622436	0.00453104	0.00327584	0.0060812	0.00923174	0.00936808	0.0130851	0.00654086	0.0153056	0.0112135	0.00942478	0.0466271	0.00275613	0.00247854	0.0150521	0.0219822	0.0219116	0.0106953	0.0100504
C22	C2	PZ	m	0.00176002	0.00232008	0.000713821	0.00118985	0.000763865	0.011263	0.00178963	0.0174843	0.0053849	0.00475034	0.00194113	0.00884012	0.00228496	0.00382604	0.00337216	0.00481075	0.00909545	0.00572436	0.00399351	0.00374554	0.00639267	0.0190141	0.00581387	0.00524726	0.00411098	0.0201937	0.00827263	0.00269978	0.00554181	0.00339198	0.00473464	0.00747447	0.0142164	0.0147834	0.00686949	0.0246062	0.00415538	0.0222634	0.0411284	0.00495315	0.00200679	0.0133962	0.0225632	0.0277371	0.0112513	0.0158122
C23	C2	PZ	m	0.00199201	0.00125568	0.000806561	0.00145719	0.00132453	0.0107705	0.00126561	0.00405417	0.00263613	0.00377209	0.00261358	0.0126546	0.0033859	0.00253796	0.0037456	0.00822496	0.0135807	0.00655906	0.00362434	0.00412527	0.00446879	0.0168254	0.0036782	0.0046353	0.00401734	0.0152893	0.00598258	0.00572724	0.00448735	0.00332733	0.00389108	0.00645422	0.00839965	0.0137681	0.00750572	0.0145081	0.00385968	0.00862539	0.0679978	0.00325822	0.00401232	0.0186951	0.018546	0.0139838	0.010456	0.010499
D11	D1	PZ	m	0.000882346	0.00122095	0.00122288	0.000441863	0.000766514	0.00629733	0.00116946	0.0047179	0.00467788	0.002744	0.00111305	0.00678842	0.00216429	0.00829453	0.00258537	0.00536965	0.00643945	0.00964238	0.00294592	0.00157473	0.00956312	0.0162171	0.0025035	0.00644356	0.00381681	0.0120643	0.00657653	0.00579201	0.00472096	0.0047536	0.00234508	0.00430572	0.017044	0.0113158	0.0085409	0.00704224	0.00468021	0.0109632	0.0290434	0.00493592	0.00360275	0.0183458	0.0259751	0.0093033	0.00396972	0.00592328
D12	D1	PZ	m	0.000981202	0.000425707	0.000986673	0.000639315	0.000886099	0.00586982	0.000806177	0.00434621	0.00435164	0.00256006	0.00104383	0.00668437	0.001748	0.00240807	0.00273601	0.00731898	0.00708274	0.011987	0.00367343	0.0015244	0.0042254	0.0170388	0.00186874	0.00622707	0.000881233	0.00769869	0.00546952	0.00477552	0.00299054	0.00405479	0.0121325	0.00587815	0.0200817	0.0119052	0.00655424	0.0071382	0.0100722	0.00496512	0.0297726	0.00492107	0.00436346	0.0293792	0.0230199	0.010126	0.00442167	0.00952223
D13	D1	PZ	m	0.000930224	0.00134067	0.000947787	0.000658837	0.000785865	0.00598991	0.000717891	0.0161217	0.00295801	0.00249799	0.000643073	0.00592209	0.00440355	0.00457426	0.00260247	0.00389262	0.010586	0.00849139	0.00639525	0.00136598	0.0022201	0.0156978	0.00301047	0.00703583	0.00404175	0.00986448	0.00757913	0.00923425	0.000805999	0.00221781	0.00113126	0.00598073	0.0221846	0.00944487	0.00409813	0.00788003	0.00735343	0.0118143	0.0457446	0.00962799	0.00319175	0.0158373	0.021015	0.0060387	0.00346509	0.0114477
D21	D2	TZ	m	0.00223392	0.00247815	0.00161596	0.00133968	0.00202178	0.0117632	0.00355297	0.00474474	0.00205511	0.00472099	0.00267561	0.0156304	0.00246232	0.0140898	0.00486892	0.00818058	0.00868031	0.00980867	0.00521584	0.00342147	0.014937	0.0302639	0.00400342	0.00716924	0.00163192	0.0186026	0.0118949	0.00740296	0.003352	0.00674934	0.0173702	0.00972744	0.0366036	0.0163859	0.0107483	0.0118292	0.0254361	0.0170997	0.0671363	0.00697137	0.00550883	0.0297707	0.0251291	0.00955271	0.0103859	0.0105336
D22	D2	TZ	m	0.00169059	0.00370123	0.00156366	0.00104065	0.00119856	0.0109595	0.000869141	0.00732033	0.00291751	0.00575196	0.00239499	0.0141656	0.00278019	0.00865914	0.00459132	0.00873712	0.00968923	0.00680967	0.0098283	0.00291864	0.00860313	0.0359603	0.00491193	0.0109312	0.00730809	0.0250194	0.00969623	0.0057761	0.00461298	0.0106761	0.00212375	0.0135363	0.0392239	0.0156507	0.012239	0.0143697	0.0190783	0.0211887	0.054379	0.006382	0.00837006	0.0335817	0.045062	0.01484	0.00988588	0.0159111
D23	D2	TZ	m	0.00165161	0.00404506	0.00169001	0.00174195	0.0020062	0.0109133	0.00223074	0.0147313	0.00268229	0.00599621	0.00227011	0.0155311	0.00176467	0.0024395	0.00932944	0.0110344	0.0182335	0.00997089	0.00461755	0.00337749	0.00243073	0.0340273	0.00736761	0.0178911	0.00529144	0.0210712	0.00949291	0.00789069	0.00992947	0.00488497	0.00919286	0.0134429	0.0491419	0.0265871	0.0166121	0.0143938	0.0166783	0.010661	0.060383	0.0108681	0.00511825	0.0356827	0.0298297	0.017079	0.00851719	0.0141308
E11	E1	PZ	m	0.000564711	0.00180328	0.000991566	0.000738668	0.00107778	0.00553129	0.00164157	0.00579838	0.00215158	0.00300233	0.000659106	0.00628516	0.0029906	0.00251446	0.00227573	0.00934326	0.00628042	0.00857389	0.00419789	0.00147072	0.00486381	0.0145872	0.00245578	0.0042606	0.00717339	0.0128515	0.00356192	0.0083915	0.00318481	0.0031245	0.0169719	0.00615076	0.0167358	0.0115369	0.00759779	0.00588415	0.010939	0.00767485	0.0687296	0.00458081	0.00388935	0.0201576	0.138831	0.00404079	0.00350191	0.00831083
E12	E1	PZ	m	0.000455424	0.00192397	0.00101466	0.000618932	0.000997125	0.00474149	0.00207803	0.00415718	0.00874047	0.00361407	0.00072795	0.00460925	0.0108506	0.00235221	0.00306029	0.00346888	0.00630094	0.00678257	0.00411248	0.00134502	0.00472054	0.0193002	0.00235103	0.00214373	0.00045538	0.0146671	0.00186869	0.0082846	0.00145322	0.0017539	0.010721	0.00393621	0.0197545	0.0111397	0.00197842	0.00312862	0.00447849	0.00749921	0.0392164	0.00121557	0.00485791	0.0175678	0.0198207	0.00320761	0.0032828	0.00738488
E13	E1	PZ	m	0.000526942	0.00166943	0.00102979	0.00046792	0.0012178	0.00528849	0.00128937	0.00328157	0.0048474	0.00309766	0.000724992	0.0046337	0.00286051	0.00315372	0.0015519	0.00355704	0.00518234	0.00630684	0.00582165	0.00108487	0.00837097	0.013789	0.00230939	0.00266474	0.00154142	0.0118609	0.00382072	0.00388288	0.00137126	0.00245308	0.0121791	0.00677492	0.016252	0.0144432	0.005609	0.00185292	0.0145079	0.010504	0.0612155	0.00439559	0.00400941	0.0161423	0.0171371	0.00197678	0.00274985	0.00466096
E21	E2	TZ	m	0.00030534	0.000650117	0.00100238	0.000695331	0.00103326	0.00386383	0.00147754	0.00343712	0.0095489	0.00192322	0.000645353	0.00474298	0.00173678	0.000910803	0.00111295	0.0136793	0.00868562	0.0123641	0.0018326	0.000950673	0.00325936	0.0154248	0.00192111	0.00197168	0.00159704	0.0125927	0.00205169	0.00954489	0.00175559	0.00112066	0.033347	0.00455554	0.0190788	0.00992329	0.00434567	0.0027233	0.00892665	0.00822742	0.0556567	0.00627656	0.00289676	0.0205576	0.0304937	0.00355965	0.00171657	0.00867743
E22	E2	TZ	m	0.00044167	0.00210327	0.000913495	0.000708569	0.000541069	0.00353427	0.00114461	0.0120538	0.00326741	0.0019894	0.000645607	0.00487183	0.00197133	0.00716587	0.00103549	0.00252469	0.0149217	0.00546266	0.00549237	0.00109467	0.0056506	0.00655616	0.00183212	0.00139124	0.00560311	0.0102165	0.00188832	0.00957399	0.00285666	0.00159981	0.00973976	0.00259124	0.026827	0.0108571	0.00358479	0.0131829	0.0165504	0.010488	0.0672467	0.00196914	0.00324309	0.0126301	0.290431	0.00615717	0.00169324	0.00466408
E23	E2	TZ	m	0.000344217	0.00103036	0.00101235	0.000612279	0.0011576	0.00383525	0.000669282	0.001517	0.00261402	0.0021737	0.000635914	0.00476244	0.00218846	0.00119665	0.00113767	0.0064205	0.0174988	0.0109684	0.00499706	0.00111999	0.00351915	0.0156345	0.001525	0.00211313	0.0072991	0.0120315	0.00233817	0.00817426	0.00123737	0.000867246	0.0168618	0.00388988	0.0224715	0.00951595	0.00391994	0.0149042	0.0415462	0.00703565	0.0317945	0.00500136	0.00435477	0.0240673	0.287317	0.00398947	0.00125822	0.0136099
F11	F1	PZ	u	0.00282363	0.00125639	0.00149931	0.00155363	0.00158586	0.0050341	0.00188826	0.00540544	0.0094916	0.00355493	0.00415011	0.0148301	0.00870867	0.00336496	0.00790059	0.0196259	0.0141201	0.0101757	0.00840322	0.0072214	0.00540087	0.046212	0.00809885	0.0108777	0.00266721	0.0158573	0.0124973	0.00661102	0.00719791	0.00591353	0.0192598	0.0125201	0.0213119	0.0177511	0.0110014	0.0060728	0.0186654	0.00795571	0.0224055	0.00668353	0.00645913	0.0374514	0.0199823	0.00724948	0.0164686	0.0279491
F12	F1	PZ	u	0.00270319	0.00166349	0.00146069	0.00131974	0.00127305	0.00439712	0.00246468	0.00576031	0.00351733	0.00322529	0.00432382	0.0126508	0.00277608	0.00577357	0.00687404	0.0194352	0.0118487	0.010441	0.00671142	0.00709152	0.0107682	0.0420793	0.00740877	0.00999769	0.00764245	0.0159855	0.011083	0.00852355	0.00444013	0.00712991	0.0130621	0.0115891	0.0433602	0.0184799	0.0118149	0.0105804	0.0206802	0.00395372	0.0320598	0.00661509	0.00674269	0.0300784	0.191466	0.0104762	0.0158149	0.0245852
F13	F1	PZ	u	0.00293983	0.00250857	0.00177438	0.00126979	0.00134217	0.00496377	0.00572703	0.00501841	0.00813184	0.00385983	0.00404578	0.0165816	0.0030403	0.00492457	0.00704778	0.0182738	0.00895912	0.0075386	0.00519687	0.00681348	0.0119936	0.0484031	0.00808804	0.00840727	0.00410971	0.0238297	0.00953104	0.00907263	0.00536224	0.00428178	0.0120658	0.0104654	0.0266741	0.0191455	0.00975527	0.00563908	0.0422996	0.0138602	0.0175591	0.00765164	0.00593913	0.0266825	0.0233434	0.0136514	0.0162676	0.0224562
G11	G1	PZ	u	0.00223183	0.00080047	0.000482694	0.000679499	0.00111655	0.0027499	0.00134184	0.00268748	0.0032581	0.00123789	0.00361417	0.0108191	0.00191283	0.0042148	0.00428306	0.00359807	0.00423869	0.00199595	0.0011841	0.00386148	0.00486443	0.0126988	0.00446282	0.00253869	0.00169632	0.00926096	0.00405833	0.000829811	0.0027167	0.00189684	0.00320243	0.00403798	0.00826509	0.0162457	0.00453668	0.00381167	0.00065924	0.00836148	0.0123664	0.00382926	0.00165478	0.00947106	0.00645574	0.0038065	0.0163043	0.0151973
G12	G1	PZ	u	0.00187822	0.000944277	0.000482277	0.000688183	0.000843777	0.00273338	0.000696029	0.00198069	0.00342173	0.00135311	0.00288417	0.00827833	0.00210938	0.00131361	0.00367694	0.00484883	0.00409535	0.00268703	0.00221509	0.00302047	0.00299711	0.00931718	0.00405444	0.00219736	0.00023458	0.00487869	0.00530871	0.00193313	0.00214572	0.00145253	0.00195611	0.00524419	0.00696919	0.0126668	0.00506518	0.00139192	0.00222241	0.00557434	0.0163052	0.00397686	0.00329022	0.00935898	0.000335998	0.00267143	0.01423	0.00921252
G13	G1	PZ	u	0.00255174	0.00213628	0.000508034	0.000946792	0.000783818	0.00350498	0.00284544	0.000330615	0.00474023	0.00204233	0.00356184	0.00992045	0.0018824	0.0034652	0.00449058	0.00453811	0.00758458	0.0039124	0.00152794	0.00354989	0.0034333	0.0179786	0.00547673	0.0032072	0.000129136	0.00735031	0.00808554	0.00105115	0.00580766	0.0016657	0.00381987	0.00603454	0.00716442	0.0190269	0.00623273	0.00104555	0.0011992	0.00930233	0.0164044	0.00681692	0.00196921	0.0141015	0.000567834	0.00266067	0.0198083	0.0131429
H11	H1	PZ	u	0.00378053	0.000723836	0.0011904	0.00406027	0.00279792	0.0037314	0.00126605	0.00423164	0.0107285	0.00336667	0.00469307	0.0216432	0.00582024	0.00260787	0.0101845	0.00661157	0.0112295	0.00359163	0.00517369	0.00715797	0.00315346	0.0133094	0.0131351	0.00374536	0.000420021	0.0163547	0.00417792	0.00589323	0.00579427	0.00102879	0.00611008	0.00519815	0.0100207	0.0230267	0.00404006	0.00332125	0.00505389	0.00514354	0.0324125	0.00290252	0.00234758	0.0155556	0.0014282	0.00697562	0.0249852	0.0115188
H12	H1	PZ	u	0.00333166	0.00300731	0.0012928	0.00287543	0.00233925	0.00375025	0.0046537	0.00404916	0.0117331	0.00335599	0.00464508	0.0192521	0.00213873	0.00722901	0.00814072	0.00380466	0.013677	0.00480579	0.00504766	0.00621354	0.00799248	0.012749	0.0151022	0.00561193	0.000536762	0.0189984	0.00302813	0.00360023	0.0032185	0.000453135	0.0063982	0.00565184	0.00887751	0.0189217	0.00488099	0.00239274	0.00561392	0.00688051	0.00862922	0.00652925	0.00235962	0.0113402	0.00152356	0.00244398	0.0234201	0.0139087
H13	H1	PZ	u	0.0038167	0.000641913	0.00167101	0.00391872	0.00279075	0.00339793	0.00196866	0.00402739	0.0104235	0.00349329	0.00580784	0.0223422	0.00190641	0.00285068	0.0115708	0.00480162	0.0100411	0.00394743	0.00673941	0.00791652	0.00379667	0.0157639	0.0136052	0.00541144	0.000512692	0.0147857	0.0047877	0.00293319	0.00767249	0.00243024	0.0181432	0.00527828	0.0132154	0.0267739	0.00411301	0.00277067	0.00110932	0.00617073	0.0224105	0.00358213	0.00263771	0.0139411	0.000663378	0.000420082	0.0284921	0.011035
I11	I1	PZ	u	0.00459885	0.00281812	0.0018729	0.0023531	0.00419046	0.00714093	0.00868826	0.00340364	0.00605978	0.00250513	0.00518694	0.0273788	0.00122183	0.0011489	0.0194274	0.00669217	0.0154221	0.00347863	0.0027957	0.00836865	0.00123796	0.0188833	0.00912093	0.0171978	0.00030912	0.0460368	0.00642568	0.00142364	0.00845716	0.0127413	0.00914648	0.0167306	0.0100746	0.0303996	0.0221634	0.00136229	0.00748886	0.00972346	0.0343213	0.00507016	0.00287173	0.0293382	0.000898216	0.00197148	0.0245176	0.0169779
I12	I1	PZ	u	0.00415955	0.00221822	0.00179327	0.00188284	0.00341847	0.0112117	0.00409915	0.00142973	0.0109805	0.00359987	0.00524225	0.0298444	0.00271728	0.00378344	0.0163667	0.00444131	0.0063741	0.00340524	0.00219794	0.00749316	0.00532448	0.0285751	0.00999648	0.0162069	0.000830832	0.0395262	0.00864712	0.00264711	0.00929229	0.0211532	0.013319	0.0207235	0.010369	0.027288	0.0384128	0.00307103	0.00278078	0.00738193	0.0671155	0.0135547	0.0062096	0.038654	0.00113245	0.00282761	0.0207707	0.0291027
I13	I1	PZ	u	0.00340349	0.00228506	0.00182149	0.00199157	0.00350969	0.00715927	0.00415872	0.00405657	0.0115981	0.00324157	0.00625027	0.0300743	0.00237272	0.00662357	0.0171191	0.0072644	0.0277598	0.00337456	0.00258332	0.00645161	0.00692221	0.0188718	0.0120158	0.0106617	0.000457304	0.0437931	0.00532352	0.00322245	0.00654307	0.0171607	0.0114226	0.0190814	0.00850464	0.0237295	0.0282284	0.0029384	0.00188245	0.00803178	0.084478	0.00795315	0.00450986	0.032675	0.000785311	0.00238377	0.0187088	0.0175271
[truncated: 1,238 more columns]
