# Supplementary material for: Analysis of the transcriptomic and metabolomic landscape of prostate cancer with different anatomical origins using snFLARE-seq and mxFRIZNGRND
Source: Nat Commun. 2026 Feb 7;17:2461. doi: 10.1038/s41467-026-69347-7 (PMC12992566; doi:10.1038/s41467-026-69347-7)
Supplement: Supplementary file 6 — Source Data [file 41467_2026_69347_MOESM6_ESM.xlsx]

## Sheet: Fig 1a
id	age	psa	gleason_score	tstage	prostate_volume	zone	bcrmon	status	followup_month	bcr2y	bcr1y
136	71	5.45	5	5	41.08	3	0	0	31.8667	0	0
109	80	6.7	6	4	43.9	1	0	0	35.8667	0	0
114	84	7.03	4	4	33.7	1	0	0	34.8667	0	0
90	71	7.07	5	4	45.1	3	5.7	1	42.1667	1	1
79	77	7.41	7	3	16	3	0	0	44.6	0	0
126	56	7.93	4	3	25.4	1	1	1	32.6333	1	1
153	72	9.17	4	5	9.26	2	0	0	29.6	0	0
52	73	9.5	4	2	37.64	1	0	0	51.6	0	0
151	71	9.5	5	3		2	0	0	29.6333	0	0
122	73	9.58	4	5	41.5	1	17.8	1	33.1333	1	0
97	65	10	4	4	52.6	3	9.36667	1	39.8	1	1
93	57	10.74	4	4	27.39	3	0	0	41.0333	0	0
191	65	10.8	4	4	28.5	2	0	0	23.2333	3	0
18	66	10.83	5	3	27.2	1	0	0	62.7	0	0
123	79	11	5	2	42.5	3	24.9333	1	32.8667	0	0
61	68	11	7	5	82	1	0	0	47.8	0	0
206	75	11.2	4	3	83.88	2	0	0	20.3	3	0
83	72	11.48	3	3	25.3	1	0	0	43.8667	0	0
193	55	11.5	3	3	31.36	1	0	0	23.0667	3	0
70	58	11.8	4	2	31.5	1	0	0	46.3333	0	0
105	75	12	4	4	23.4	1	0	0	37.5667	0	0
199	73	12.5	4	5	39.21	3	0	1	22.0333	3	0
71	63	12.67	5	5	18.5	1	0	0	46.3	0	0
207	72	12.7	4	3	39.96	1	0	0	20.1	3	0
73	71	13	3	4	49.6	1	12.7333	1	46.2333	1	0
31	48	13.35	5	3		3	9.43333	1	57.1333	1	1
173	82	13.47	4	3	27.2	1	0	0	27.0667	0	0
11	66	13.58	4	3	26.24	2	0	0	65.4	0	0
64	67	13.8	5	4	33.7	1	28.9	1	47.3333	0	0
21	69	14.05	3	3	22.59	1	9.13333	1	62.1333	1	1
8	68	14.08	5	4	23.5	1	14.8333	1	66.1333	1	0
172	72	14.2	4	4	34.59	3	0	0	27.1333	0	0
57	68	14.78	5	4		3	47.3	1	49.5667	0	0
17	74	14.95	3	3	41.54	1	0	0	62.9333	0	0
190	68	15.1	4	3	21.53	3	15.6667	1	23.3667	3	0
189	70	15.3	4	3	26.46	3	0	1	23.6333	0	0
112	79	15.3	5	2		1	0	0	35.4667	0	0
102	73	15.38	4	2	39	1	0	0	38.5	0	0
140	71	15.4	4	4		1	0	0	31.5333	0	0
181	73	15.6	3	4	31	1	20.8667	1	25.2333	1	0
25	75	16	4	4	27.44	3	53.1667	1	59.1	0	0
89	72	16.07	3	4	33.4	3	20.9667	1	42.3667	1	0
187	76	16.23	4	3	37.8	2	0	0	23.7333	0	0
4	69	16.94	4	4		3	0	0	68.9	0	0
82	57	17	3	5	54.1	3	0	0	43.9667	0	0
45	71	17.37	4	3	21.74	2	0	0	53.7333	0	0
155	69	17.37	4	3	24.5	3	23.0667	1	29.1667	1	0
15	61	17.63	3	3	34.63	3	0	0	63.3667	0	0
104	69	18.7	6	5	42.08	3	9.43333	1	38.0667	1	1
211	56	19.46	3	5		3	0	1	19.3	3	0
32	74	19.53	3	4		1	7.43333	1	57.1333	1	1
156	68	20	4	3	60.75	3	0	0	28.9	0	0
170	70	20.2	5	4	16.8	3	0	0	27.3	0	0
13	75	20.47	6	4	47.52	2	0	0	64.1667	0	0
51	56	21.28	3	5	43.62	1	34.5333	1	51.7667	0	0
19	63	21.67	3	3	33.75	1	3.33333	1	62.5333	1	1
166	78	22.6	4	3	93.56	3	7.46667	1	27.7667	1	1
14	80	23.03	6	4	61.21	2	0	0	63.4667	0	0
44	68	23.32	3	4	32.13	1	0	0	54.1333	0	0
148	67	23.4	3	2	19.95	1	0	0	29.923	0	0
192	71	24	5	3	31.82	2	0	0	23.1333	3	0
186	81	26.5	4	4	52.9	1	0	0	23.8	0	0
205	70	26.7	4	3	53.42	2	0	0	20.5333	3	0
212	74	27.42	2	3		2	0	0	19.1	3	0
63	72	27.7	4	3	46.3	3	35.3	1	47.4333	0	0
144	68	28.2	3	5	36.94	2	0	0	30.3667	0	0
7	69	28.7	5	4	15.34	3	22.6333	1	66.2667	1	0
67	67	28.95	4	4	59.4	1	0	0	46.9333	0	0
158	75	30.2	5	4	54.8	1	21.4	1	28.5333	1	0
135	73	30.3	4	3	41.33	2	0	0	31.8667	0	0
196	74	30.5	4	5	38.3	2	0	0	22.4333	3	0
124	57	31	3	5	18.4	3	14.5667	1	32.8333	1	0
6	66	31.56	4	3	17.5	1	0	0	66.8	0	0
121	68	32	5	3	50.6	2	0	0	33.3333	0	0
56	73	32.27	4	5	58.7	3	0	0	50	0	0
183	79	33.9	4	5	78.2	1	0	0	24.7	0	0
138	65	34	6	4		3	0	0	31.6667	0	0
22	73	34.09	7	4	14.96	1	0	0	61.1667	0	0
96	62	34.22	3	5	19.9	3	4.83333	1	40	1	1
86	64	34.56	4	4	24.3	3	28.5	1	43.3667	0	0
134	76	34.7	4	4	53	1	21.4	1	31.9	1	0
167	60	36	6	5	43.91	3	0	0	27.5667	0	0
59	76	36.23	3	4		3	17.9	1	49.3667	1	0
65	76	36.74	4	3	26.8	3	33.4	1	47.1333	0	0
168	73	36.78	5	4		1	0	0	27.4333	0	0
174	67	36.9	4	3	40.42	1	14.8	1	26.5333	1	0
26	61	37.16	4	3	32.6	3	24.3667	1	59	0	0
85	74	37.28	5	5	36.6	3	9.9	1	43.4	1	1
150	71	38	4	5	29.4	1	15.9333	1	29.7	1	0
12	70	38.53	4	3	35.72	1	0	0	65.2667	0	0
171	72	38.8	2	4	53.35	1	0	0	27.2667	0	0
100	57	39.01	3	4	20.7	1	0	0	39.0667	0	0
116	70	39.2	4	5	79.8	3	0	0	34.5	0	0
215	73	39.3	4	4	68.0238	1	1.96667	1	17.3	1	1
80	70	39.45	4	5	60.28	3	18.9333	1	44.5667	1	0
49	62	39.97	5	5	12.62	1	0	0	52.2333	0	0
94	70	40.23	4	5	29.5	3	0	0	40.3	0	0
216	65	40.38	4	3	55.1616	1	0	0	16.6333	3	0
139	71	40.8	4	4	36.77	1	11.2667	1	31.5667	1	1
137	66	41.3	4	3	68.72	1	0	0	31.8333	0	0
202	66	42.2	4	3	31.01	1	0	0	21.0333	3	0
87	74	42.96	6	4	17.6	2	0	0	43.0333	0	0
76	71	43.56	5	4	79.8	1	0	0	45.9333	0	0
24	79	44.53	3	3	36.8	2	0	0	59.8	0	0
214	75	44.78	5	5		1	0	0	17.7667	3	0
165	72	44.8	3	3		3	0	0	27.7667	0	0
91	63	45.7	4	4		2	16.6667	1	42	1	0
98	72	45.8	3	4	31.2	3	0	0	39.7	0	0
47	73	46.5	4	4	44.5	1	0	0	53.4333	0	0
23	67	47.02	4	3	21.28	3	0	0	60.0667	0	0
161	74	47.9	4	4	32.59	1	0	0	28.2	0	0
34	71	48.71	6	4	21.76	3	26.5667	1	57	0	0
208	55	49	3	5		1	0	0	19.8333	3	0
106	61	49.8	2	3	55.1	1	0	0	37.2667	0	0
125	74	50	4	3	33.5	3	0	0	32.7333	0	0
131	72	50.2	4	3		1	29.2667	1	32.1	0	0
145	77	50.6	3	4	31.64	3	0	0	30.3333	0	0
162	65	51	4	3	53.51	3	10.9333	1	28.1667	1	1
103	74	51.23	4	3		1	0	0	38.3667	0	0
218	73	51.9	5	4	30.6478	1	12.6667	1	16.4	1	0
133	71	52.8	2	3	47.2	3	20.9	1	32.1	1	0
62	70	53.2	6	5	27.5	1	14.1333	1	47.6667	1	0
55	67	55.31	3	4	76.03	2	42.5667	1	50.4667	0	0
78	65	56	1	4	58.2	1	16.9333	1	45.2	1	0
69	65	56.67	4	4	31	3	35.5	1	46.4	0	0
9	70	56.82	4	3	42.8	1	49.9667	1	65.8333	0	0
115	68	57.9	4	3		3	10.2667	1	34.5667	1	1
74	66	59	4	3		3	0	0	46.1333	0	0
54	72	59.2	4	3	97.2	2	44.2	1	51.2	0	0
185	73	60.9	3	4	36.31	1	13.2667	1	23.9333	1	0
95	77	61	5	4		1	0	0	40.0333	0	0
68	77	61.6	5	5	81.3	3	0	0	46.7333	0	0
157	65	63.3	4	5	32.66	2	0	0	28.5667	0	0
35	62	64.81	4	4	29.26	3	25.0333	1	56.7667	0	0
46	74	65.69	4	4	36.89	3	14.5667	1	53.4667	1	0
72	66	66	3	3		2	0	0	46.2667	0	0
154	75	66.3	2	4	68.67	3	0	0	29.4667	0	0
129	65	68	4	4	72.8	1	0	0	32.4667	0	0
180	62	68.6	4	4	31.8	1	0	0	25.5667	0	0
179	74	69.4	2	3	148.07	2	0	0	25.7333	0	0
177	78	69.76	4	5	60.8	3	0	0	26.2	0	0
200	72	72	4	3	77.97	3	0	0	21.5333	3	0
48	72	72.9	4	4	27.2	3	36.5333	1	52.3333	0	0
164	74	72.9	3	3	68.72	3	4.43333	1	27.8	1	1
84	62	74.57	4	3	22.4	3	0	0	43.5667	0	0
175	70	76.4	5	4	54.5	3	0	0	26.3333	0	0
117	74	76.8	3	4	46.1	3	0	0	34.3333	0	0
77	67	77.96		4		1	0	0	45.4	0	0
184	69	78.5	3	4		2	0	0	24.6	0	0
119	67	80	2	4	66.2	2	0	0	33.9333	0	0
53	56	80.04	4	4	34.13	1	0	0	51.6	0	0
130	63	82.3	4	3	61.3	3	0	0	32.4333	0	0
152	75	83.35	4	5	89.14	3	0	0	29.6333	0	0
20	55	84.56	4	4	33.69	1	0	0	62.2333	0	0
182	76	84.7	3	4		1	0	0	25.2	0	0
188	77	87	4	3		2	0	0	23.7	0	0
160	74	87.9	4	3	50.09	2	0	0	28.5	0	0
195	74	88.6	2	5	27.67	3	0	0	22.8333	3	0
101	67	88.68	4	4	66.8	1	0	0	38.7333	0	0
81	59	88.85	4	3		3	0	0	44.1	0	0
194	69	90	3	3	40.76	2	0	0	22.9333	3	0
107	74	91	2	3	25.3	3	0	0	37.1333	0	0
30	67	92.17	4	5	48.46	3	5.7	1	57.4333	1	1
128	65	95.2	4	4	40.7	1	0	0	32.5	0	0
176	72	96.4	3	3	45.15	2	0	0	26.2667	0	0
43	69	100	4	4	27.38	3	44.6	1	54.1667	0	0
40	57	100	1	3	27.47	3	0	0	54.6667	0	0
197	71	100	5	3	31.92	1	0	0	22.4	3	0
37	70	100	4	3	58.75	3	51.8667	1	55.6333	0	0
142	57	100	4	4	65.86	1	14.6333	1	31.4333	1	0
92	72	100	4	5	70.3	3	0	0	41.1	0	0
110	80	100	5	3	81	3	9.33333	1	35.8667	1	1
204	68	100	4	4	85.5	3	0	1	20.5667	3	0
108	57	100	4	5	115.8	2	30.2667	1	36.5	0	0
16	70	100	6	4		1	0	0	63.1	0	0
41	61	100	4	4		3	10.3667	1	54.4667	1	1
203	56	100	6	4		1	16.3667	1	20.7333	1	0
213	72	100	6	5		2	0	0	17.8333	3	0
159	70	101.7	4	4	32.95	3	23.1	1	28.5333	1	0
146	63	102.1	4	5	32.99	3	7.83333	1	30.1667	1	1
3	67	105.9	4	4		3	0	0	69.1667	0	0
147	72	106	5	4	70.24	1	26.2333	1	29.9667	0	0
127	72	110	4	5	57.6	1	0	0	32.6	0	0
210	78	111	4	3	41.3213	1	0	0	19.7	3	0
66	71	128	3	4		3	0	0	47	0	0
178	73	130	4	3	85.76	2	0	0	26.1667	0	0
217	62	131	4	4		1	0	0	16.5667	3	0
111	72	139	3	4		3	0	0	35.6333	0	0
143	55	141	4	4		3	13.6333	1	31.3	1	0
58	72	148	7	4		3	0	0	49.4333	0	0
141	68	150.9	4	4	47.04	1	0	0	31.5333	0	0
60	78	151	6	4		3	29.7333	1	48	0	0
120	73	154	3	5	36.7	3	10.5	1	33.8667	1	1
5	63	155	7	5	30.72	1	33.4667	1	67.7333	0	0
163	76	156	4	3	53.77	2	0	0	28.1333	0	0
39	70	158	2	4	47.59	3	0	0	54.6667	0	0
38	67	165.8	3	4	59.75	3	0	0	55.2667	0	0
28	71	166	4	5		3	9.23333	1	58.7	1	1
201	65	170	4	4	37.62	3	0	1	21.2	3	0
113	81	170	3	3		1	20.1667	1	35.1	1	0
36	74	170.7	4	4	22.54	1	0	0	56.4667	0	0
33	56	173.4	4	3	48.58	1	22.5667	1	57.1	1	0
42	63	175.7	4	5	34.54	3	0	0	54.2667	0	0
88	71	190	6	5	108.52	3	22.1333	1	42.6667	1	0
118	75	223	4	4		1	0	0	34.1	0	0
169	67	226	7	3		3	7.1	1	27.4	1	1
198	68	234	3	4	46.39	3	0	0	22.1	3	0
149	70	276	4	5	99.9	3	0	0	29.7333	0	0
29	69	300	4	3	36.4	1	1.76667	1	57.6	1	1
2	59	381	6	4	68.8	1	17.9333	1	70.2	1	0
10	70	420	4	5		3	45.1667	1	65.7	0	0
75	68	427.68	5	4	32.9	1	0	0	46	0	0
50	74	522.2	5	5	49.63	2	19.0333	1	52.1	1	0
99	75	649.5	5	5		3	0	0	39.2333	0	0
209	69	934	5	5		1	1.13333	1	19.8	1	1
27	73		0	3		2	0	0	58.8667	0	0
1	66		5	4		3	5.16667	1	72.1333	1	1
132	67		6	4		3	9.06667	1	32.1	1	1

## Sheet: Fig 1b
id	age	prostate_volume	psa	tstage	gleason_score	zone	bcr	bcr_month	bcr1y	bcr2y	status
1	69	36.36	15.4	T2a	4+3=7	1	0	0	0	0	0
2	63	42.39	5.87	T2a	3+4=7	1	0	0	0	0	0
3	65	55.91	8.6	T2a	3+4=7	1	0	0	0	0	0
4	75	42.588	5.4	T2a	3+4=7	1	1	32	0	0	1
5	71	25.6469	4.14	T2a	3+4=7	1	0	0	0	0	0
6	80	31.2	12.4	T2c	3+4=7	1	0	0	0	0	0
7	75	29.4029	8.07	T2a	3+4=7	1	0	0	0	0	0
8	64	75.712	12.5	T3a	3+4=7	1	1	27	0	0	1
9	75	33.67	9.8	T3a	3+4=7	1	0	0	0	0	0
10	78	22.697	9.14	T2a	3+4=7	1	0	0	0	0	0
11	69	19.8276	12.6	T2a	3+4=7	2	0	0	0	0	0
12	74	30.7632	8.6	T3a	3+4=7	2	1	4	1	1	1
13	66	55.0649	5.82	T2a	3+4=7	1	0	0	0	0	0
14	60	93.574	12.7	T1	3+4=7	1	0	0	0	0	0
15	80	127.261	5.98	T2a	3+4=7	2	0	0	0	0	0
16	67	50.4504	10.1	T2a	3+4=7	2	0	0	0	0	0
17	79	149.078	16.1	T2a	4+3=7	1	0	0	0	0	0
18	71	116.364	7.55	T1c	3+3=6	1	0	0	0	0	0
19	71	57.56	14.1	T2b	3+4=7	2	0	0	0	0	0
20	64	96.33	12.4	T3a	4+3=7	1	0	0	0	0	0
21	80	27.3728	6.52	T2a	4+3=7	1	1	27	0	0	1
22	83	54.1	4.89	T2a	4+3=7	1	0	0	0	0	0
23	72	46.7251	7.76	T1c	3+4=7	1	0	0	0	0	0
24	61	33.579	10.7	T3a	3+3=6	1	0	0	0	0	0
25	76	37.7021	3.82	T2a	4+4=8	2	0	0	0	0	0
26	74	26.2954	33.5	T2c	3+4=7	3	0	0	0	0	0
27	78	21.762	16.3	T2b	4+5=9	1	0	0	0	0	0
28	75	60.8026	25.7	T2a	3+4=7	2	0	0	0	0	0
29	67	26.598	17.9	T2b	3+4=7	3	1	9	1	1	1
30	64	12.195	6.68	T2a	4+5=9	1	0	0	0	0	0
31	62	22.4078	5.98	T2b	4+3=7	2	0	0	0	0	0
32	73	15.2006	6.16	T2a	3+4=7	2	0	0	0	0	0
33	64	23.6122	4.94	T2a	3+4=7	1	0	0	0	0	0
34	58	37.8893	4.97	T2a	3+4=7	2	0	0	0	0	0
35	76	28.7742	13.3	T2a	3+4=7	3	0	0	0	0	0
36	65	87.593	12.1	T2a	3+4=7	2	0	0	0	0	0
37	66	53.352	27.2	T3a	3+4=7	3	0	0	0	0	0
38	75	49.505	27.8	T2c	4+3=7	1	0	0	0	0	0
39	65	10.0464	4.85	T2a	3+4=7	1	0	0	0	0	0
40	73	29.952	14	T2b	4+3=7	1	1	6	1	1	1
41	66	29.7835	4.33	T2a	3+3=6	2	0	0	0	0	0
42	64	52.4378	7.78	T2a	3+4=7	3	0	0	0	0	0
43	63	15.16	30	T3a	4+3=7	3	1	6	1	1	1
44	75	111.808	16.1	T2a	3+3=6	1	0	0	0	0	0
45	75	39.6978	18.7	T3a	3+3=6	2	0	0	0	0	0
46	77	57.628	5.43	T2a	3+3=6	1	0	0	0	0	0
47	68	73.6736	5.08	T2a	3+3=6	3	0	0	0	0	0
48	77	51.6734	9.27	T2a	4+3=7	3	0	0	0	0	0
49	71	12.01	6.6	T2a	3+4=7	2	0	0	0	0	0
50	56	19.9971	7.45	T3a	4+3=7	1	1	22	0	1	1
51	62	16.224	5.32	T2a	3+4=7	1	0	0	0	0	0
52	77	29.6296	10.4	T3a	3+4=7	2	0	0	0	0	0
53	71	43.2806	5.46	T3a	3+4=7	2	0	0	0	0	0
54	79	116.002	19.9	T2a	3+4=7	1	0	0	0	0	0
55	71	54.7373	4.04	T2a	3+4=7	1	0	0	0	0	0
56	69	23.26	10.2	T2a	3+4=7	3	0	0	0	0	0
57	57	31.23	7.79	T2a	3+4=7	3	1	30	0	0	1
58	69	26.8382	4.5	T2a	3+4=7	2	0	0	0	0	0
59	71	21.0101	4.77	T2b	3+4=7	1	0	0	0	0	0
60	76	47.736	29.9	T3a	4+3=7	1	0	0	0	0	0
61	69	32.3851	7.56	T2a	4+3=7	1	0	0	0	0	0
62	74	49.1946	3.82	T2a	3+4=7	1	0	0	0	0	0
63	66	56.6966	18.3	T3a	3+4=7	1	0	0	0	0	0
64	70	57.6576	8.51	T3a	4+3=7	2	0	0	0	0	0
65	69	27.5558	4.5	T3a	3+4=7	1	0	0	0	0	0
66	77	71.344	29.3	T1c	3+3=6	2	0	0	0	0	0
67	68	33.097	5.78	T2a	4+3=7	1	0	0	0	0	0
68	71	28.937	4.83	T2a	3+4=7	2	0	0	0	0	0
69	62	40.6817	16.6	T2a	3+4=7	2	0	0	0	0	0
70	71	32.2483	18.5	T2c	3+4=7	1	0	0	0	0	0
71	73	60.06	48.2	T3a	4+3=7	1	0	0	0	0	0
72	61	32.0346	5.37	T2a	3+4=7	1	0	0	0	0	0
73	70	40.1856	13.7	T2a	4+3=7	1	0	0	0	0	0
74	70	47.84	19.9	T3a	5+3=8	2	0	0	0	0	0
75	73	11.7936	5.8	T3a	4+3=7	2	0	0	0	0	0
76	73	47.2243	7.34	T2c	3+4=7	3	0	0	0	0	0
77	79	41.3338	49	T3a	4+3=7	1	1	19	0	1	1
78	73	26.7904	10.8	T2a	4+3=7	1	0	0	0	0	0
79	66	50.0432	14.2	T3a	3+3=6	2	0	0	0	0	0
80	74	42.4424	9.46	T2a	3+4=7	1	0	0	0	0	0
81	68	27.3686	16	T3a	3+4=7	2	0	0	0	0	0
82	82	32.0112	3.12	T3a	4+3=7	1	0	0	0	0	0
83	70	42.3259	24.05	T3a	3+4=7	2	0	0	0	0	0
84	70	24.024	5.69	T3a	3+4=7	1	0	0	0	0	0
85	65	37.128	7.72	T3a	3+3=6	2	0	0	0	0	0
86	57	18.72	14.2	T3a	4+5=9	1	1	5	1	1	1
87	83	64.8149	18.8	T3a	3+4=7	2	0	0	0	0	0
88	72	34.3	23.8	T3a	4+3=7	1	1	7	1	1	1
89	65	40	5.18	T2	3+4=7	1	0	0	0	0	0
90	57	24	7.8	T2a	3+4=7	1	1	30	0	0	1
91	69	27	5.84	T2	4+3=7	1	0	0	0	0	0
92	70	61	6.02	T2a	3+3=6	1	0	0	0	0	0
93	68	23.4	7.5	T2a	3+4=7	1	0	0	0	0	0
94	77	60	7.05	T3a	4+5=9	2	0	0	0	0	0
95	76	44.6	5.57	T2c	3+3=6	1	0	0	0	0	0
96	53	20	5.15	T2a	3+3=6	1	0	0	0	0	0
97	71	35.4	13.1	T2a	4+3=7	1	0	0	0	0	0
98	70	30.7	6.87	T2a	4+3=7	1	0	0	0	0	0
99	70	22.8	4.43	T2a	3+3=6	1	0	0	0	0	0
100	63	35.5	12.3	T2a	3+4=7	1	0	0	0	0	0
101	76	162	22.2	T2a	3+4=7	1	0	0	0	0	0
102	70	15.9	14.37	T2c	3+4=7	3	0	0	0	0	0
103	73	23.5	4.94	T3a	3+4=7	2	0	0	0	0	0
104	71	27.4	5.41	T2c	3+4=7	1	0	0	0	0	0
105	58	26.3	11.2	T1c	3+3=6	1	0	0	0	0	0
106	68	25.94	5.94	T3a	3+4=7	2	0	0	0	0	0
107	64	25	9.25	T2a	3+4=7	1	0	0	0	0	0
108	72	29.3	8.04	T2a	3+4=7	1	0	0	0	0	0
109	72	40	10.5	T3a	4+3=7	1	0	0	0	0	0
110	67	16.2	10.2	T3a	4+4=8	3	1	17	0	1	1
111	50	45.2	5.61	T3a	4+3=7	1	1	24	0	1	1
112	71	37.7	4.02	T2a	3+4=7	1	0	0	0	0	0
113	65	31.4	4.45	T2c	3+4=7	1	0	0	0	0	0
114	57	16.9	13	T2b	3+4=7	2	0	0	0	0	0
115	67	24	9.13	T2c	3+4=7	3	1	12	1	1	1
116	64	58.6	14.19	T3a	3+4=7	1	0	0	0	0	1
117	59	24.4	15.4	T2c	4+3=7	1	0	0	0	0	0
118	74	59.7	33.4	T3a	3+4=7	1	0	0	0	0	0
119	65	20.9	6.18	T2c	4+3=7	3	0	0	0	0	0
120	58	36.5	9.49	T1c	3+4=7	1	0	0	0	0	0
121	71	17.7	4.39	T2a	4+4=8	2	0	0	0	0	0
122	75	20.5	4.83	T2a	3+4=7	1	0	0	0	0	0
123	77	19	24	T3a	4+3=7	2	0	0	0	0	0
124	69	13.7	8.4	T2c	4+3=7	1	0	0	0	0	1
125	72	80.4	13.8	T2a	4+3=7	1	0	0	0	0	0
126	64	33.4	9.62	T1c	3+4=7	2	0	0	0	0	0
127	66	29.5	7.09	T2a	3+4=7	2	0	0	0	0	0
128	67	24.6	7.2	T2a	3+4=7	3	0	0	0	0	0
129	75	52	9.87	T1c	3+3=6	1	0	0	0	0	0
130	68	46	6.9	T2a	3+4=7	1	0	0	0	0	0
131	70	26	14	T3a	4+3=7	1	0	0	0	0	0
132	59	30	5.27	T3a	4+3=7	1	1	15	0	1	1
133	65	27.6	9.52	T2c	4+3=7	3	0	0	0	0	0
134	59	20.6	14.7	T2b	3+4=7	2	0	0	0	0	0
135	80	48.6	9.5	T2c	5+4=9	2	0	0	0	0	0
136	67	23.3	6.84	T2c	3+4=7	2	0	0	0	0	0
137	73	38.7	72.3	T3a	3+3=6	2	0	0	0	0	0
138	65	51.4	11.4	T2b	3+3=6	1	0	0	0	0	0
139	59	34.1	14.1	T3a	3+4=7	2	0	0	0	0	0
140	81	43	15	T2c	3+3=6	1	0	0	0	0	0
141	65	35	5.09	T2a	3+4=7	1	0	0	0	0	0
142	61	24	8.54	T2a	3+4=7	1	0	0	0	0	0
143	69	23.9	11.4	T2c	3+4=7	1	0	0	0	0	0
144	71	24	11.08	T2a	4+3=7	1	0	0	0	0	0
145	54	30.9	5.99	T2a	4+3=7	1	0	0	0	0	0
146	67	31.2	8.25	T2a	4+5=9	1	0	0	0	0	0
147	65	28.8	5.2	T2a	4+3=7	1	0	0	0	0	0
148	67	19	13	T2b	3+4=7	3	1	11	1	1	1
149	71	19.4	6.5	T2c	4+3=7	1	0	0	0	0	0
150	69	31.7	6.66	T2a	3+4=7	1	0	0	0	0	0
151	62	70	10.6	T2a	3+3=6	1	0	0	0	0	0
152	37	43	23	T3a	3+4=7	2	0	0	0	0	0
153	73	33.9	14.7	T2a	3+4=7	1	0	0	0	0	0
154	67	61.2	4.59	T2a	3+3=6	1	0	0	0	0	0
155	75	29	7.48	T2c	3+4=7	1	0	0	0	0	0
156	63	15	5.99	T2a	3+3=6	1	0	0	0	0	0
157	75	18.2	10.5	T2c	3+4=7	2	0	0	0	0	0
158	67	18.28	11.39	T3a	3+4=7	3	0	0	0	0	0
159	70	27.3	13.2	T1	4+5=9	2	0	0	0	0	0
160	66	56.8	6.31	T2a	3+4=7	1	0	0	0	0	0
161	62	17.6	7.25	T3a	3+4=7	2	0	0	0	0	0
162	80	38.3	23	T2a	3+4=7	2	0	0	0	0	0
163	76	39.7	11.8	T2c	3+4=7	3	0	0	0	0	0
164	67	52.3	5.41	T2b	3+4=7	1	0	0	0	0	0
165	62	62	10.5	T2a	3+4=7	3	0	0	0	0	1
166	82	102	7.03	T2a	3+3=6	1	0	0	0	0	0
167	70	21	6.4	T1c	3+4=7	1	0	0	0	0	0
168	71	18	10.5	T2a	3+4=7	1	0	0	0	0	0
169	72	63.9	9.97	T3a	3+4=7	1	0	0	0	0	0
170	76	26.2	7.01	T2a	3+4=7	2	0	0	0	0	0
171	72	39.7	24.15	T3a	3+4=7	2	0	0	0	0	0
172	67	30.8	5.18	T2a	4+3=7	1	0	0	0	0	0
173	71	28.1	4.29	T2c	3+4=7	1	0	0	0	0	0
174	87	55.2	12	T3a	3+4=7	3	0	0	0	0	0
175	64	28.2	4.78	T2a	3+4=7	2	0	0	0	0	0
176	75	28	4.86	T2a	4+3=7	1	0	0	0	0	0
177	68	33.9	10.5	T2a	3+4=7	2	0	0	0	0	0
178	79	33.5	4.37	T2a	3+4=7	1	0	0	0	0	0
179	73	22.4	8.6	T2a	4+4=8	1	0	0	0	0	0
180	74	11.9	12.7	T2a	3+4=7	1	0	0	0	0	0
181	64	43	6.2	T2a	3+4=7	1	0	0	0	0	0
182	76	48.41	5.61	T2a	3+3=6	2	0	0	0	0	0
183	73	90.8	13	T2a	3+4=7	2	0	0	0	0	0
184	67	34	10.8	T3b	3+4=7	3	1	12	1	1	1
185	72	82	4.3	T2a	4+3=7	1	0	0	0	0	0
186	73	23.2	8.37	T2a	3+4=7	1	0	0	0	0	0
187	62	33.4	16.1	T3a	4+3=7	1	1	17	0	1	1
188	74	31.6	9.5	T3a	4+3=7	2	0	0	0	0	0
189	64	30.2	5.61	T2a	4+3=7	2	1	3	1	1	1
190	69	55.7	20.1	T3a	4+3=7	3	0	0	0	0	0
191	58	20.2	8.8	T2a	3+4=7	2	0	0	0	0	0
192	67	47.7	13.2	T3a	4+3=7	1	0	0	0	0	0
193	50	78.1	6.93	T2a	3+4+7	2	0	0	0	0	0
194	70	19.71	19.07	T3a	4+3=7	1	0	0	0	0	0
195	61	31.66	17.4	T3b	4+3=7	1	0	0	0	0	0
196	76	33.5	32.5	T3a	4+3=7	1	0	0	0	0	0
197	66	12.6	12.3	T2a	3+4=7	1	0	0	0	0	0
198	70	36.7	14	T1	4+3=7	1	1	12	1	1	1
199	66	16.38	4.4	T3a	4+4=8	1	1	10	1	1	1
200	74	49.7	13.5	T1c	3+3=6	1	0	0	0	0	0
201	72	19.5	9.53	T1c	3+4=7	1	0	0	0	0	0
202	75	53.4	11.4	T3a	4+3=7	2	0	0	0	0	0
203	69	28.45	3.7	T1c	3+4=7	1	0	0	0	0	0
204	68	18.7	5.68	T1c	3+4=7	2	0	0	0	0	0
205	71	18.3	6.51	T2a	3+4=7	2	0	0	0	0	0
206	68	30.2	24.18	T2a	4+3=7	1	0	0	0	0	1
207	63	45.3	18	T2c	3+4=7	2	0	0	0	0	0
208	80	41.4	10.2	T3a	3+4=7	1	0	0	0	0	0
209	71	91.2	10.76	T2a	3+3=6	1	0	0	0	0	0
210	63	20.2	5.67	T3a	3+4=7	1	0	0	0	0	0
211	65	22	23.5	T2a	3+4=7	3	0	0	0	0	0
212	60	60.6	54.9	T3a	4+3=7	2	0	0	0	0	0
213	73	51.9	9.52	T2a	4+3=7	1	0	0	0	0	0
214	62	38.4	22.9	T2b	3+4=7	3	0	0	0	0	0
215	65	33.1	5.23	T1c	3+3=6	1	0	0	0	0	0
216	65	13.5	5.8	T3a	3+4=7	2	0	0	0	0	0
217	70	99	5.92	T1c	3+4=7	1	0	0	0	0	0
218	66	28.8	7.13	T3a	3+4=7	1	0	0	0	0	0
219	70	35.3	14.46	T2c	3+4=7	3	0	0	0	0	0
220	62	19	4.47	T2a	3+4=7	1	0	0	0	0	0
221	82	60	4.83	T1c	3+4=7	1	0	0	0	0	1
222	75	25.2	9	T2a	4+3=7	1	0	0	0	0	0
223	69	21.8	4.18	T2a	3+4=7	1	0	0	0	0	0
224	72	17.5	5.54	T2a	4+3=7	1	0	0	0	0	0
225	53	23.2	11.85	T2c	4+3=7	1	0	0	0	0	0
226	66	36	9.94	T3a	4+3=7	1	0	0	0	0	0
227	71	23.7	9.28	T1c	3+4=7	3	0	0	0	0	0
228	73	26.2	4.08	T2a	3+4=7	3	0	0	0	0	0
229	76	35.4	12.16	T3a	3+5=8	1	1	13	0	1	1
230	78	59.2	21.3	T2b	3+4=7	1	0	0	0	0	0
231	60	24.13	7.47	T2a	4+3=7	1	0	0	0	0	0
232	67	33.7	39	T3a	4+3=7	3	1	13	0	1	1
233	72	28.7	7.54	T3a	3+4=7	3	0	0	0	0	0
234	56	31.2	9.16	T1c	3+4=7	1	0	0	0	0	0
235	67	24.8	5.05	T2a	4+3=7	1	0	0	0	0	0
236	68	26.9	5.89	T2a	4+3=7	3	0	0	0	0	0
237	76	39.5	7.09	T3a	4+3=7	2	0	0	0	0	0
238	64	23.5	11.06	T3a	4+3=7	2	0	0	0	0	0
239	70	55.8	12.4	T2b	4+3=7	1	0	0	0	0	0
240	68	20.6	5.3	T2c	3+4=7	2	0	0	0	0	0
241	67	25.5	7.9	T2a	4+3=7	1	0	0	0	0	0
242	73	30.8	17.4	T3a	4+3=7	3	0	0	0	0	0
243	72	53.3	10.3	T2a	4+3=7	1	0	0	0	0	0
244	70	55.43	12.4	T3a	4+3=7	3	0	0	0	0	0
245	75	39.1	5.57	T2a	3+4=7	2	1	3	1	1	1
246	73	40.6	9.09	T3a	3+4=7	2	0	0	0	0	0
247	71	31.4	6.2	T2a	3+4=7	2	0	0	0	0	0
248	71	36.4	24.6	T3a	4+4=8	1	0	0	0	0	0
249	77	42	9.05	T3a	3+4=7	1	1	16	0	1	1
250	72	37.7	4.05	T2a	3+4=7	1	0	0	0	0	1
251	65	28.7	6.04	T2a	4+3=7	1	0	0	0	0	0
252	71	24.7	10.6	T2a	4+3=7	1	0	0	0	0	0
253	67	24.9	20.57	T2c	4+3=7	1	0	0	0	0	0
254	69	44.9	6.5	T3a	3+4=7	2	0	0	0	0	0
255	66	49.3	6.46	T1c	3+4=7	2	0	0	0	0	0
256	87	26.3	4.3	T2a	3+3=6	2	0	0	0	0	0
257	67	30.3	38	T2a	3+4=7	1	0	0	0	0	0

## Sheet: Fig 2b
	umap_1	umap_2	celltype	type
A1_AACAAGATACGTAGCCA	7.13036129233495	5.54148901874806	pericytes	Transition_zone
A1_ATCGGATTACTTCCATG	8.4734718537058	-11.0616	Macrophage	Transition_zone
A1_ATGGTTGGCTTCTTGTT	2.51289794203893	-8.45015	B	Transition_zone
A1_CAGCACGATGAAGCCTG	1.95280525443212	11.1500882046917	Fibroblasts	Transition_zone
A1_CCCGGAACGAAAGATTG	9.79393312689916	1.03209115440633	T	Transition_zone
A1_GAGAAATGCTGAGACCA	6.29676172492162	-9.14773	DC	Transition_zone
A1_GCCATTCCGACCAGGTC	2.03382990119115	5.57736338550832	Smooth muscle cells	Transition_zone
A1_GTCACGGGCTAGCGTAG	0.920665476294912	11.0221346753338	Fibroblasts	Transition_zone
A1_GTCGTAAATGAGATGCC	-5.65427	1.54667867595936	Epithelial	Transition_zone
A1_TGTTACTCGATGACTTG	8.60240289923803	-2.41636	T	Transition_zone
A1_AAGCGTTGCTACCGACC	5.95567295310155	-8.7581	DC	Transition_zone
A1_ACGCACGTACGCCAGTG	-6.68806	-1.84545	Proliferating	Transition_zone
A1_AGGGCCTGCTCCCGTAG	9.7209779953684	0.885061277697341	T	Transition_zone
A1_AGTAACCTACCTAGCCC	0.438417855473913	10.1331414120891	Fibroblasts	Transition_zone
A1_CATGCTCATGGGCTTCC	-3.99902	0.772854818651931	Epithelial	Transition_zone
A1_CTATCTAATGTCTCGAC	10.1610843872751	0.957445277521865	T	Transition_zone
A1_CTTTCAACGATACAGAA	0.00575290043906049	10.0139435666301	Fibroblasts	Transition_zone
A1_GCCAGCAGCTAGACTGG	0.614959154101766	10.6968163388469	Fibroblasts	Transition_zone
A1_GTCTGTCCGATGCGTAT	6.10127804038183	6.10697735721852	Fibroblasts	Transition_zone
A1_TATACCTTACGCTCTCG	-5.72687	1.91161097461964	Epithelial	Transition_zone
A1_TCCGAAACGACTACATG	0.147839624258436	9.73352612430836	Fibroblasts	Transition_zone
A1_TCGGATAGCTACTCCAA	0.585638318034566	9.66340912754323	Fibroblasts	Transition_zone
A1_TGTAAGCCGAACGAAAT	2.51585886237279	0.326184763262526	Lymphatic & Endothelial	Transition_zone
A1_TTCTAGTATGTTACGTT	9.85407182929174	0.18700368578221	T	Transition_zone
A1_TTTGTTGATGGGTCTGG	0.201869968148626	10.1481684582927	Fibroblasts	Transition_zone
A1_AGCTCAAGCTCTCAAGT	0.28581482526914	9.99324978763844	Fibroblasts	Transition_zone
A1_ATGGATCCGATTGCAGT	0.419434252950109	10.7592467206218	Fibroblasts	Transition_zone
A1_CCCGGAAGCTCGTAACT	6.52906152960912	6.07676638538624	pericytes	Transition_zone
A1_CGAAGGAGCTGCGTATT	6.40052482840673	5.8588394063213	pericytes	Transition_zone
A1_CGAGTGCTACACTGGGC	-6.10595	2.2911554711559	Epithelial	Transition_zone
A1_CTCTGGTATGTGGTTAA	0.300450119944967	10.2155388730266	Fibroblasts	Transition_zone
A1_GGAATCTATGGGTCGAC	-0.422759	10.6757515805462	Fibroblasts	Transition_zone
A1_GGGCTACATGCCAGTGG	9.25146600958959	1.41515327865864	T	Transition_zone
A1_TCCTCGATACGTTCTAT	5.78989145514623	2.66995514805104	T	Transition_zone
A1_TGTCCACTACATTTCGT	0.83640423771993	10.7163189786174	Fibroblasts	Transition_zone
A1_TTATTGCATGATGCATG	6.85429832694188	-5.80501	DC	Transition_zone
A1_TTCTTCCGCTACTCAAC	8.93056032416479	-9.02696	Macrophage	Transition_zone
A1_TTGCTGCCGAATGGAAT	6.7248899674143	6.06488217289235	pericytes	Transition_zone
A1_TTTCGATGCTGCCAAGA	-7.26084	-4.37286	Epithelial	Transition_zone
A1_AAGTGAAGCTCTACCCT	-1.0337	-11.9475	other cells	Transition_zone
A1_ACCAACAATGCGAAATC	9.94306204077856	1.61248721058156	T	Transition_zone
A1_CATGGTAATGAACTACG	3.08669898268834	-1.51295	Lymphatic & Endothelial	Transition_zone
A1_CCACAAATACCTAAGTA	2.45359370467321	1.28554178650166	Lymphatic & Endothelial	Transition_zone
A1_CCACACTATGGTAACAC	-6.90392	-6.5926	DC	Transition_zone
A1_CCTCCAAGCTAGGACTG	2.15841529128209	9.67423523838307	Fibroblasts	Transition_zone
A1_CTACGGGATGACGCAGT	8.81257555243627	-9.48357	Macrophage	Transition_zone
A1_GGCAGTCCGATCATCCC	-6.00214	-3.3552	Epithelial	Transition_zone
A1_GTGCGTGTACTAGATCG	10.3078844284739	0.232135398934142	T	Transition_zone
A1_TCTAACTTACTGAGTCA	8.27823564765111	-11.4336	Macrophage	Transition_zone
A1_TCTCACGTACGGCAGTC	7.74888059851781	-2.59326	T	Transition_zone
A1_TGGGCGTGCTGTACTAC	1.04110285994664	9.82793892795827	Fibroblasts	Transition_zone
A1_TGGTGATCGAGTTGAGG	0.225596610280431	10.7009199994304	Fibroblasts	Transition_zone
A1_TTACTGTTACGGAGGTG	1.80780563113347	10.4594477551677	Fibroblasts	Transition_zone
A1_TTTCCTCGCTGAATTAG	2.78068301436559	-1.29342	Lymphatic & Endothelial	Transition_zone
A1_AATTCCTATGCTAGCTC	0.339177373620427	10.6065739529827	Fibroblasts	Transition_zone
A1_AGATGAACGACGTAATC	1.98979494330541	9.6662672894695	Fibroblasts	Transition_zone
A1_CAACAACTACTTTAGGA	-8.37438	-5.65195	Epithelial	Transition_zone
A1_CACGGGTGCTGTCAGCC	-0.0432663	10.1431626218059	Fibroblasts	Transition_zone
A1_CAGTGCGATGTCATAGA	1.69292971846715	10.3491352933147	Fibroblasts	Transition_zone
A1_CCTGCATATGGTAGCCG	-5.67056	4.11565007145192	Epithelial	Transition_zone
A1_CTTAGGAGCTGCGTAGA	2.75446483847753	-1.21528	Lymphatic & Endothelial	Transition_zone
A1_GCCGTGAATGTAATACG	2.8275933003153	-1.52593	Lymphatic & Endothelial	Transition_zone
A1_GGAGGATCGATCTTGTT	2.39810845610753	0.918642653773085	Lymphatic & Endothelial	Transition_zone
A1_GGGACCTGCTGGACTTT	-5.71029	3.72224892551686	Epithelial	Transition_zone
A1_GTACAGTGCTACTTCCC	6.25619957205907	-10.7184	Macrophage	Transition_zone
A1_TCGAAGTATGGGTCGGT	3.23479292151586	9.46947182590749	Fibroblasts	Transition_zone
A1_TCTCCGAATGCGCACTT	-6.07534	-4.77021	Epithelial	Transition_zone
A1_TCTTTGAGCTGCTCTGG	9.06845495459691	-6.57455	DC	Transition_zone
A1_TGGGCGTTACGGTCTAA	-0.361995	10.7514	Fibroblasts	Transition_zone
A1_AACACACATGAGTTGTA	-8.75398	-6.10236	Epithelial	Transition_zone
A1_ACGGGTCGCTCTGTGTA	-1.17864	-12.2516	other cells	Transition_zone
A1_ATTTCACATGATTTCCA	8.53498098609106	-2.5443	T	Transition_zone
A1_CAGTTAGTACTGCATAG	0.236626062365926	10.4487580197551	Fibroblasts	Transition_zone
A1_CAGTTCCATGCATTTCG	3.38387081381933	9.85520161564137	Fibroblasts	Transition_zone
A1_CATGGATGCTGCAGAAC	7.81734535452977	-11.9104	Macrophage	Transition_zone
A1_CCTCACATACGATCACG	9.10759374854223	-6.55272	DC	Transition_zone
A1_CTCCACACGAACTTCCC	-0.141519	10.7292508023479	Fibroblasts	Transition_zone
A1_GCATCTCTACGTCATCT	1.85916230437414	8.89619435245778	Fibroblasts	Transition_zone
A1_GTTACGACGATCGGTAT	2.09170911070958	8.49220265323903	Fibroblasts	Transition_zone
A1_TCATCCGGCTTGCACTA	6.01242754218236	6.18318070347096	Fibroblasts	Transition_zone
A1_TCATGTTATGACTGATG	8.34892771002904	-2.4437	T	Transition_zone
A1_TGCAGGCGCTTCGGGTC	0.759243462058461	10.0263689892986	Fibroblasts	Transition_zone
A1_AACCATGGCTCGGAAGT	2.47267362830297	10.6020459073284	Fibroblasts	Transition_zone
A1_AGAGCCCTACGCCTTGT	-0.0487577	10.1737154858806	Fibroblasts	Transition_zone
A1_CAGGCCAATGCGTAGTA	0.696932885619558	9.83143605167653	Fibroblasts	Transition_zone
A1_CCCTGATTACTTACTGT	-10.2838	-5.74424	Epithelial	Transition_zone
A1_CTCCTCCTACACCTCAT	9.26989099738256	-9.45077	Macrophage	Transition_zone
A1_CTGCATCATGTCGGTCT	9.72044203040258	0.125603480885283	T	Transition_zone
A1_CTGTATTCGAAGCGCTC	-7.13176	-6.75878	Epithelial	Transition_zone
A1_CTTGATTTACATATGGC	2.8037142491068	-0.932987	Lymphatic & Endothelial	Transition_zone
A1_GATGATCCGAAAGTATG	2.67214462515966	-1.34046	Lymphatic & Endothelial	Transition_zone
A1_GGCTTTCATGTAGTCCT	0.98224243876592	10.0174588101604	Fibroblasts	Transition_zone
A1_TGAGTCAGCTGTTGATC	-8.90408	-7.02297	Epithelial	Transition_zone
A1_TGGGCGTGCTCGCCAGT	-0.0123702	9.92783059055592	Fibroblasts	Transition_zone
A1_TGTCCTGATGGGAGGTG	9.36059877631322	-0.793382	T	Transition_zone
A1_CACTGAATACAGTCGAC	9.83757326361791	0.13531090194966	T	Transition_zone
A1_CATACTTATGAACTCCT	2.60814544913427	0.0950899856784504	Lymphatic & Endothelial	Transition_zone
A1_CATCGGGCGAGAACGCA	-1.42388	-12.2047	other cells	Transition_zone
A1_CATGCGGTACACAGCGT	8.66367933509008	-9.39067	DC	Transition_zone
A1_CCTCCTCCGAGTTGCCG	2.3903431629862	5.42653454715993	Smooth muscle cells	Transition_zone
A1_CTTACCGGCTCAACGCC	9.48198339697973	-0.785572	T	Transition_zone
A1_GAATAGACGAAGTCCCG	-8.53921	-3.84826	Epithelial	Transition_zone
A1_GACTCAACGAACGGGAT	3.79016301390783	9.95253552372243	Fibroblasts	Transition_zone
A1_GCTGAATTACTCCCTAA	8.9750702118601	-0.153797	T	Transition_zone
A1_TAAGCACCGATGCACGC	-1.53176	-12.1175	other cells	Transition_zone
A1_TGAACGTATGTAAAGCT	1.84982321021215	7.32880009586598	Fibroblasts	Transition_zone
A1_TGTCCTGATGTCGGGAT	1.27763507125036	9.89516533787038	Fibroblasts	Transition_zone
A1_TGTTTGTATGTGCTACT	0.147481191727079	10.7049483197429	Fibroblasts	Transition_zone
A1_ACTCCCACGAATTTCGG	9.59373495337621	0.620522393534438	T	Transition_zone
A1_ATCCACCATGGTAGCTA	4.08929226157323	8.60529889042165	Fibroblasts	Transition_zone
A1_CTCATCGCGACTACAGT	2.14466855284826	10.1859110730388	Fibroblasts	Transition_zone
A1_CTGCCTAATGCTGTACC	-8.56742	-3.37787	Epithelial	Transition_zone
A1_CTGGTCTCGACAGCATT	-1.30141	-12.1397	other cells	Transition_zone
A1_GATGACTGCTTCATCGA	8.65348360297338	-8.94895	Macrophage	Transition_zone
A1_GCCGATGGCTTTGTTCT	1.76193675753728	10.8409127133587	Fibroblasts	Transition_zone
A1_GTAACACGCTTCAACGT	3.90102836844579	5.32768858845021	Smooth muscle cells	Transition_zone
A1_GTGATGTATGGCAGTCG	4.12686416861669	5.31228293354298	Smooth muscle cells	Transition_zone
A1_TCACGGGTACCAGCACG	9.33314821478979	0.282108141730086	T	Transition_zone
A1_TTCCGTGTACTCTTGCG	2.6821756100382	7.04634703571583	pericytes	Transition_zone
A1_ATCACTTATGCTGTACC	10.0480501389231	0.658758296320693	T	Transition_zone
A1_ATGAGTCATGTTACGTT	8.52063677069799	-10.8914	Macrophage	Transition_zone
A1_ATTCACTGCTCACAGCC	3.18701431510106	-1.38717	Lymphatic & Endothelial	Transition_zone
A1_ATTTCTGCGAGAGAAAG	6.57049629447118	-12.2332	Macrophage	Transition_zone
A1_GATCAGTGCTTTGTGCA	-9.68811	-6.66795	Epithelial	Transition_zone
A1_GATGGAGATGGAAATCC	-9.69913	-5.88218	Epithelial	Transition_zone
A1_GATTGGTATGCCTATCA	3.44052145239965	5.43990124637868	Smooth muscle cells	Transition_zone
A1_GCAACATTACAGAATAG	-6.36687	3.17869247371937	Epithelial	Transition_zone
A1_GTTACCCATGGTAGCAC	8.3149082398142	-9.26694	DC	Transition_zone
A1_TCCTCTTGCTTGTGCTA	-5.67464	1.9138258832195	Epithelial	Transition_zone
A1_TTCAGGATACACACGAT	9.13198969123022	-1.35672	T	Transition_zone
A1_ACTATTCATGCTTCATG	7.64266321417943	5.70796145374562	pericytes	Transition_zone
A1_AGGCTGCTACTAGTCCT	3.37547037360326	1.61363710338856	Lymphatic & Endothelial	Transition_zone
A1_AGTACCAATGCATCTGC	0.82857576367513	10.1136578458049	Fibroblasts	Transition_zone
A1_AGTAGTCGCTACAGTCT	-7.45516	-6.99512	Epithelial	Transition_zone
A1_ATTCAGGTACACTACCT	4.47720119712011	5.30688322956349	Smooth muscle cells	Transition_zone
A1_CAGATTGGCTCCTGGGT	8.68900987860814	-2.28598	T	Transition_zone
A1_CATACAGGCTACCCTCT	1.05174300429479	8.90108574802663	Fibroblasts	Transition_zone
A1_CCAAGCGCGATACGTAC	7.17968532797948	-10.6194	Macrophage	Transition_zone
A1_CCTAAGAGCTATTAGGA	7.53076574561254	-12.0558	Macrophage	Transition_zone
A1_CGCGTGAATGCATAAGC	9.86679098364965	-9.18443	Macrophage	Transition_zone
A1_GACAGCCGCTGAGGAAA	-3.81638	3.1307276623943	Epithelial	Transition_zone
A1_GCGAGAACGACAGCCAC	2.71748397109166	-8.06055	B	Transition_zone
A1_GTCAAACCGAGAACCGA	3.11253068205968	5.2306598561504	Smooth muscle cells	Transition_zone
A1_TAAGTCGCGATAGCTAC	9.61933252570287	0.445813848326461	T	Transition_zone
A1_TACTGCCTACTCACACT	6.8528926109995	-11.2447	Macrophage	Transition_zone
A1_TCAGCAACGATGCGTAT	2.51532981154577	0.410273804018752	Lymphatic & Endothelial	Transition_zone
A1_TCCGATCATGTAAAGCT	-5.49977	-2.942	Proliferating	Transition_zone
A1_TTTGGAGATGTCATCCA	-0.0077073	9.98003853733327	Fibroblasts	Transition_zone
A1_AACAAGAGCTATTTCGG	0.725051972838796	11.0873564618328	Fibroblasts	Transition_zone
A1_AATCGTGATGCTAGCGG	3.6832320427622	9.22867764408375	Fibroblasts	Transition_zone
A1_AATTTCCCGATGCAAGG	2.36536762473241	1.52191473419453	Lymphatic & Endothelial	Transition_zone
A1_CAAGCTAATGCCTCTTC	-0.238259	10.0855988400676	Fibroblasts	Transition_zone
A1_CCCTAACATGACTACGA	6.12581894156591	-9.17633	Macrophage	Transition_zone
A1_CCGATGGGCTCGAGTTT	2.48811266181127	0.872597708056227	Lymphatic & Endothelial	Transition_zone
A1_CGAGGCTGCTAGGACCA	10.1610557770456	1.65882755691792	T	Transition_zone
A1_GACTGATATGGCTCTCG	0.200440931888974	9.86761464054372	Fibroblasts	Transition_zone
A1_GCAGCTGCGAACGGTAG	1.4452610945429	10.004355325053	Macrophage	Transition_zone
A1_GGATGTTGCTAAGATTG	-1.37792	-12.3947	other cells	Transition_zone
A1_GGGTTTAGCTAACGGTG	-5.62602	2.22196091587331	Epithelial	Transition_zone
A1_GTAACACGCTGCACGCT	6.12010738608495	-9.00515	Macrophage	Transition_zone
A1_TACGGGCGCTGAACATA	-5.64977	3.79426802570607	Epithelial	Transition_zone
A1_TCCAGAACGAGTAGAGC	-9.43854	-6.9687	Epithelial	Transition_zone
A1_TCTAACTATGCCTCTTC	0.0312431080366738	10.7635458844402	Fibroblasts	Transition_zone
A1_TCTATACGCTACCCTAA	7.94731495139257	-2.22141	Proliferating	Transition_zone
A1_TGATCAGATGAATCTCT	2.48953888175145	0.354333116362349	Lymphatic & Endothelial	Transition_zone
A1_TGCAGATTACTGCAGCG	0.294187042685903	11.7034176724651	Fibroblasts	Transition_zone
A1_TTGAACGATGGCGTGCA	9.49530908820287	1.49997474128987	T	Transition_zone
A1_TTTCATGGCTGTTGCGC	0.0852104684437879	10.2936600583294	Fibroblasts	Transition_zone
A1_TTTGGAGCGAAACAAGT	3.64951464888707	0.832413925478713	Lymphatic & Endothelial	Transition_zone
A1_AACAAAGGCTACACAAA	2.91013571974889	9.9190691846111	Fibroblasts	Transition_zone
A1_GAGGGATGCTTCAACCA	0.642964992495931	9.56700314457204	Fibroblasts	Transition_zone
A1_GGTGGCTTACACAGCTG	0.00622558389858083	9.54954327518727	Fibroblasts	Transition_zone
A1_TACCCGTCGAGCTTTCC	8.95449468848363	1.25125409538533	T	Transition_zone
A1_TCATACTTACCCTAGGG	-0.210018	10.6735285657146	Fibroblasts	Transition_zone
A1_TTCTAGTCGAACAATAG	9.25599310156957	0.120154632876174	T	Transition_zone
A1_AAGTTCGATGACACGAT	7.09737465140477	-3.38665	T	Transition_zone
A1_ACCCAAATACTCTCCGA	2.83847996947423	9.85615910465504	Fibroblasts	Transition_zone
A1_ACCGTTCCGATCGAACT	9.80756304022924	1.3180885451534	T	Transition_zone
A1_ATTCCCGTACGGTCGAC	-6.09677	1.99965537960316	Epithelial	Transition_zone
A1_ATTGTTCTACATAACAC	9.43818304297582	-1.05901	T	Transition_zone
A1_CCACCATCGAGCCAAGA	0.545693490477956	10.2075261014202	Fibroblasts	Transition_zone
A1_CTACATTCGAAGTTACC	-0.0879366	10.2603901761272	Fibroblasts	Transition_zone
A1_GAGACCCCGAGTAGAGC	-9.3071	-6.69296	Epithelial	Transition_zone
A1_GGGCTCACGACCCGTAG	6.66273519751684	5.6415075200298	pericytes	Transition_zone
A1_GGTGGCTTACTGGTTAA	-3.8065	0.946683658907668	Epithelial	Transition_zone
A1_TACTGCCGCTAGTCCCG	-1.28636	-12.3272	other cells	Transition_zone
A1_TCGCTTGATGGTGCGAC	1.34286830184118	10.0493420499065	Fibroblasts	Transition_zone
A1_TGGGAGACGAACGAGCA	7.93406793830053	-11.6111	Macrophage	Transition_zone
A1_TTCCACGTACCGGACGT	9.35778352973119	-9.87542	DC	Transition_zone
A1_TTCTGTAGCTGTCATCA	1.29106733557836	11.2531775372722	Fibroblasts	Transition_zone
A1_TTCTTGAGCTCGGCACT	0.32158130762235	10.4405506985881	Fibroblasts	Transition_zone
A1_TTGACCCTACATTCGGA	0.769492838355459	10.5287884610393	Fibroblasts	Transition_zone
A1_ACATCGACGAGGACTTT	2.81100747344152	0.258069975922362	Lymphatic & Endothelial	Transition_zone
A1_ACCTGTCTACTGGCAGT	9.30847189185277	1.72508741791035	T	Transition_zone
A1_AGGATAATACACCGTTT	2.52742979285375	-0.479212	Lymphatic & Endothelial	Transition_zone
A1_CACCAAAGCTGTTGAGG	2.1659972405161	9.56717385227467	Fibroblasts	Transition_zone
A1_CAGAGCCGCTCTACCGG	10.5864450669016	-0.663585	T	Transition_zone
A1_CTCAGTCGCTGGAGACT	10.0915539002146	-0.0268214	T	Transition_zone
A1_CTGTGGGTACGTTAAAC	-0.139268	10.2623919385173	Fibroblasts	Transition_zone
A1_GAAGAATTACAAGTCGT	1.20561692473546	9.88125409061696	Fibroblasts	Transition_zone
A1_GAAGGACATGACGCAGT	-0.0187263	10.459734811137	Fibroblasts	Transition_zone
A1_GCCATGGATGTCGGGAC	0.548909280272878	10.192138566325	Fibroblasts	Transition_zone
A1_GGAGATGTACGATATAC	0.751770708533681	10.4091128247478	Fibroblasts	Transition_zone
A1_GGATGTTTACCTGACAG	7.58854696509496	5.70008124286915	pericytes	Transition_zone
A1_GTTACGACGAAAGTCAA	8.38120481726781	-2.81482	T	Transition_zone
A1_TATTGGGATGCAGCAGT	-6.06999	2.97238840038563	Epithelial	Transition_zone
A1_TATTGGGCGATGCAAGG	-0.938115	0.913901461909072	Proliferating	Transition_zone
A1_TGATGGTGCTCTGCGAC	2.19413492438451	10.5892428296306	Fibroblasts	Transition_zone
A1_TTACGTTGCTAGATGTA	3.14163610694066	5.16765774662282	Smooth muscle cells	Transition_zone
A1_CACTAAGTACGTAGCTA	3.00130412337438	-1.60856	Lymphatic & Endothelial	Transition_zone
A1_CCCTTAGGCTTGCGTGC	6.79620716330663	5.60948361332204	pericytes	Transition_zone
A1_CGATGGCATGACCATAA	0.642809901210225	-5.12478	Plasma	Transition_zone
A1_CTGCCATTACTTCCAGT	-0.234283	10.3224476712444	Fibroblasts	Transition_zone
A1_CTTCCGACGATTAAGCC	6.94428274390355	5.50615395481374	pericytes	Transition_zone
A1_TAGAGTCTACGCCTTCG	10.1675808167185	1.18064714844014	T	Transition_zone
A1_TCTAACTCGATTCAGAC	9.54589769599096	0.229758902142302	T	Transition_zone
A1_TTTCGATCGACGTGTTA	1.21815488097326	9.98137463505055	Fibroblasts	Transition_zone
A1_AAAGGGCGCTGCCTGCA	0.527018043967641	10.1421479123333	Fibroblasts	Transition_zone
A1_AATGACCGCTGTTGCCG	-0.110012	10.5600203412273	Fibroblasts	Transition_zone
A1_ATACCGATACTGGCAGT	-7.48789	-4.95424	Proliferating	Transition_zone
A1_CATCGGGTACATCACCC	9.39787695166723	1.59302903587605	T	Transition_zone
A1_GTGGGAAGCTACTGTGT	8.6850197052683	-10.6624	Macrophage	Transition_zone
A1_GTTATGGGCTGTTGCCG	2.7303192352976	0.640680863211409	Lymphatic & Endothelial	Transition_zone
A1_GTTCCGTATGTTGCTGT	9.73999807593481	1.57433785373952	T	Transition_zone
A1_TAGACTGCGATGCGTAT	1.71024617907659	9.72781742985036	Fibroblasts	Transition_zone
A1_TTCACGCATGGCTCTCA	7.62184927222387	-6.2651	DC	Transition_zone
A1_TTCGCTGCGAACAAGTA	8.83692190405981	-0.141114	T	Transition_zone
A1_AAAGAACTACATTCGGA	-6.07121	2.94084276134755	Epithelial	Transition_zone
A1_AGACAAATACCATCTTG	-6.04786	-2.025	Proliferating	Transition_zone
A1_AGGGTTTATGACTACGA	2.5507378315653	0.376261963198439	Lymphatic & Endothelial	Transition_zone
A1_ATGATCGTACTTGGAAT	2.77192208525792	9.96967305118825	Fibroblasts	Transition_zone
A1_GAATCACCGACGCCTAG	9.06155225989477	1.98667205745961	T	Transition_zone
A1_GGTTGTAGCTATAGGAT	2.46843359229223	10.4863671200969	Fibroblasts	Transition_zone
A1_TACCTCGTACCCAGTGG	2.9967176651682	10.1277026074627	Fibroblasts	Transition_zone
A1_TCAGTCCTACAGAATAG	-5.34781	1.68660129482533	Epithelial	Transition_zone
A1_TCGACCTTACACTGGGT	-1.40737	-12.4276	other cells	Transition_zone
A1_TGGGTTATACTGAGTCA	1.1642232870783	10.1646603482464	Fibroblasts	Transition_zone
A1_ACGTTCCATGCGGACTG	2.74532530066625	-0.932146	Lymphatic & Endothelial	Transition_zone
A1_CCTAACCTACCTCCACG	6.35281250235692	-11.8485	Macrophage	Transition_zone
A1_CGAAGGAATGTCTTGCG	1.85711738822118	10.9215630429485	Fibroblasts	Transition_zone
A1_CGTCCATTACTCATAGG	-5.44266	-3.97025	Epithelial	Transition_zone
A1_GCATCGGATGGAGAAGC	-8.56997	-7.71664	Epithelial	Transition_zone
A1_GTGGAGAATGGCGTTAG	0.410580459805883	9.8801344769695	Fibroblasts	Transition_zone
A1_TACTTGTGCTCCAACAT	2.11883160826818	9.19624127323415	Fibroblasts	Transition_zone
A1_TTCGATTATGGTTCTCG	-0.0682204	10.5744732754924	Fibroblasts	Transition_zone
A1_TTGACCCCGACTCTAGA	9.32106325385229	-10.064	Macrophage	Transition_zone
A1_AAAGGGCTACGTTCGCT	-6.96956	-2.69398	Proliferating	Transition_zone
A1_ACCCAAACGATCGAGCC	-5.31247	-3.07156	Proliferating	Transition_zone
A1_AGATAGACGAGTTAGAA	-0.0807748	10.8133782284954	Fibroblasts	Transition_zone
A1_CAACAACATGAGGTAAA	3.17022249457494	9.99001873905446	Fibroblasts	Transition_zone
A1_CACAACATACGGCTTCC	3.22828242537633	5.67914093906666	Fibroblasts	Transition_zone
A1_CGGGCATTACGGTCTGG	-5.82458	2.64445222790028	Epithelial	Transition_zone
A1_CTGTGGGATGCGAACTG	9.30934259650365	0.724559082339064	T	Transition_zone
A1_GACGTTACGAAGATGTA	1.73871168849126	9.04753292972829	Fibroblasts	Transition_zone
A1_GAGCTGCCGATAACGGG	3.36492154357091	-1.3327	Lymphatic & Endothelial	Transition_zone
A1_GCTCAAAATGCACGTAA	6.34731790778295	5.78502930576588	pericytes	Transition_zone
A1_TGACTCCTACACAGAGG	7.5174696182932	-2.97901	T	Transition_zone
A1_CATGCCTTACCTTCGAC	3.11745998618261	-0.946194	Lymphatic & Endothelial	Transition_zone
A1_CTACGGGATGACGTCGA	-5.77294	3.53388132030751	Epithelial	Transition_zone
A1_GATGTTGGCTGAGAAAG	4.17841408011571	5.17804802830006	Smooth muscle cells	Transition_zone
A1_GGTGTCGCGAAGACTGG	0.610503706904805	10.3069247143963	Fibroblasts	Transition_zone
A1_GTTGCTCATGTTGGAAT	2.37088176962987	1.57526136810567	Lymphatic & Endothelial	Transition_zone
A1_TACTTACCGATTGATCG	2.45250627753393	7.04498709614064	Fibroblasts	Transition_zone
A1_TCACGGGTACCACGTCC	-5.94575	2.01616038257863	Epithelial	Transition_zone
A1_TCCTTTCCGACACAGAG	-6.21964	2.80726136142995	Epithelial	Transition_zone
A1_TGCATCCGCTCCTGGGT	8.72090742346898	-10.8455	Macrophage	Transition_zone
A1_AATGACCATGTGCTAGA	2.82161352393285	-7.93124	B	Transition_zone
A1_ACAAGCTATGCATACAG	0.877287719222463	10.7177943127849	Fibroblasts	Transition_zone
A1_ACACTGAGCTGCTCGTG	3.06257626769201	5.23055066044118	Smooth muscle cells	Transition_zone
A1_ACAGGGACGACTATGAC	1.21633765456334	10.3341645138958	Fibroblasts	Transition_zone
A1_AGCGCCATACCTCCCTT	-1.28203	-11.9161	other cells	Transition_zone
A1_CTCGAGGGCTACGACTT	2.25956151244298	10.3197344678142	Fibroblasts	Transition_zone
A1_CTGCGAGTACCTCCATA	2.37273070571081	10.0485400098064	Fibroblasts	Transition_zone
A1_GACTGATTACGAGGGTG	9.42314646002904	0.225471093008773	DC	Transition_zone
A1_GTCTGTCATGTGTGTTC	1.27593502757207	9.71938122684743	Fibroblasts	Transition_zone
A1_GTTCCGTCGAAGATGTA	0.32829642650739	10.7476109402874	Fibroblasts	Transition_zone
A1_GTTGTAGATGGCCAGAC	9.42856905219213	-9.24582	Macrophage	Transition_zone
A1_TAATCTCATGTTGGAAC	2.70522043463842	-1.01975	Lymphatic & Endothelial	Transition_zone
A1_TCGACCTGCTCCAGGTC	10.2632600998606	-0.37386	T	Transition_zone
A1_TCGATTTATGACGATAT	10.1653778290476	0.863266362498061	T	Transition_zone
A1_TGACTCCCGAAGGAGGG	7.66210100409643	-12.1209	Macrophage	Transition_zone
A1_TGCTTCGGCTTTGATCG	-5.35502	3.67172135288502	Epithelial	Transition_zone
A1_TGTAACGGCTGATTCAC	8.83404276129857	-6.9163	DC	Transition_zone
A1_TTCCTTCATGAACTACG	8.48015329596654	-10.6355	Macrophage	Transition_zone
A1_AGGACGAGCTCTCGGGT	8.98046896216527	-9.94634	Macrophage	Transition_zone
A1_ATGTCTTATGTAATTCC	6.41942188498632	-12.1116	Macrophage	Transition_zone
A1_CAACAACCGACATCCGG	8.75751707312719	-9.66802	Macrophage	Transition_zone
A1_CACGAATGCTTCTTGCC	6.67204401251928	5.69033898288991	pericytes	Transition_zone
A1_CTATCCGATGAGAATCT	3.90832588431493	5.0114215749004	Smooth muscle cells	Transition_zone
A1_GACTTCCATGTTTACAC	2.91786525008336	-0.893044	Lymphatic & Endothelial	Transition_zone
A1_GATGACTTACAAGCCTG	-5.98142	2.32595361645009	Epithelial	Transition_zone
A1_GGAGCAAATGTAAACGT	3.45608899352208	10.248737229655	Fibroblasts	Transition_zone
A1_GTCCACTGCTCAACGTT	2.35447976348058	7.26545180256154	Fibroblasts	Transition_zone
A1_GTCTAGACGAACTAGCT	2.47599503752843	0.37776	Lymphatic & Endothelial	Transition_zone
A1_GTGTGATTACCTAGCCT	3.16315243003026	10.0357245343425	Fibroblasts	Transition_zone
A1_TACCTCGCGATCCGAGC	2.67399189231054	0.0154182749488514	Lymphatic & Endothelial	Transition_zone
A1_TATCGCCTACATAAGGA	-10.3798	-5.05155	Epithelial	Transition_zone
A1_TGAGGAGGCTAACGTTC	-5.87013	2.99844612056996	Epithelial	Transition_zone
A1_TGGAGAGCGAGCTTTCC	9.54669115302221	1.69160295898701	Proliferating	Transition_zone
A1_TGGTGATATGTGGTTGG	7.73633548972265	5.6560076611736	pericytes	Transition_zone
A1_AACCATGATGTTCTGTA	7.48951599356786	-3.37456	T	Transition_zone
A1_AATTTCCGCTCACAGCC	9.38253233191625	-9.39062	Macrophage	Transition_zone
A1_ACTTAGGATGCATACTC	3.54877516982213	5.1876558202007	Smooth muscle cells	Transition_zone
A1_CACGTGGTACGCTCTAT	6.63315984961644	-10.1368	Macrophage	Transition_zone
A1_CTGAGGCGCTCAGTCGC	2.74421212432042	5.30497778827931	Smooth muscle cells	Transition_zone
A1_CTGCCTATACGCCAGTG	6.11083671805517	-8.20003	Macrophage	Transition_zone
A1_GAAACCTTACCGATAAC	3.73601100203649	8.63606347019459	Fibroblasts	Transition_zone
A1_GACCCAGCGAGGACTTT	2.10663387534276	5.33492173130299	Smooth muscle cells	Transition_zone
A1_GGTTCTCCGATACTGAC	9.50316831824438	-8.01027	Macrophage	Transition_zone
A1_GTAGTACCGAGGCAGAT	2.45132610556737	1.5806468861797	Lymphatic & Endothelial	Transition_zone
A1_GTGTAACTACGAAAGGT	9.53143141028539	0.946733130762831	T	Transition_zone
A1_TAGCACATACCTTCGTA	8.23512480017797	-2.80355	T	Transition_zone
A1_TTACCGCGCTACTCAAC	-5.36525	1.43458296234395	Epithelial	Transition_zone
A1_TTGTGGACGAAGCGGAT	-6.38242	-5.10781	Epithelial	Transition_zone
A1_AACCACAGCTACGGGAT	-0.0138549	10.8963192837932	Fibroblasts	Transition_zone
A1_ATGCGATGCTCTACCGG	9.03154585120336	-9.60598	Macrophage	Transition_zone
A1_CATCGCTATGACAGCTG	9.71453592536107	0.181837721417205	T	Transition_zone
A1_CTCCCTCCGAAAGTAGT	-8.90497	-6.95755	Epithelial	Transition_zone
A1_CTGAATGCGACGGAAGT	2.8655993675913	5.11148013050343	Smooth muscle cells	Transition_zone
A1_CTTCCGAATGTCGGTAA	9.31489202735082	1.51206745083119	T	Transition_zone
A1_GAATCACTACCTAGCGG	2.75355431792394	-0.934497	Lymphatic & Endothelial	Transition_zone
A1_GCGTGCAATGAGTCCGG	-1.20911	-11.8313	other cells	Transition_zone
A1_GGGAAGTGCTGGACTGA	0.307443711730398	11.0646122830608	Fibroblasts	Transition_zone
A1_GTAACCATACTGAGTCA	0.200281876894391	10.2446125882366	Fibroblasts	Transition_zone
A1_GTTCTATTACTCTTGCG	-0.188425	10.3537863629558	Fibroblasts	Transition_zone
A1_TATTGCTCGAGCTTCCT	2.24015161749975	10.4054116147258	Fibroblasts	Transition_zone
A1_TGAGGTTATGACTACCT	3.24784562346593	5.28198660785939	Smooth muscle cells	Transition_zone
A1_AGGACGAGCTTAACGGG	-3.02778	0.694025291750686	Epithelial	Transition_zone
A1_CAACGGCTACCGTATAA	3.69125482794896	9.19320382053639	Fibroblasts	Transition_zone
A1_GATCAGTATGCTGTAAG	-6.02689	3.20180071766164	Epithelial	Transition_zone
A1_GCACATATACTCTTCGA	3.91609666106359	10.4499491589763	Fibroblasts	Transition_zone
A1_GCTGAATTACCTAACAG	-5.59021	4.09478510792042	Epithelial	Transition_zone
A1_GTCTAGAATGCGTGCTC	2.27462432143346	10.2721279996135	Fibroblasts	Transition_zone
A1_GTTATGGTACCGAAATC	-0.262394	10.1324452298381	Fibroblasts	Transition_zone
A1_TGGGCGTGCTTTGTGCA	1.68521771189824	5.82756270344044	Smooth muscle cells	Transition_zone
A1_TTCCTAATACCTGACCC	6.47706625220434	6.21038044864918	pericytes	Transition_zone
A1_TTTGATCATGAGTCTGG	3.66226575133458	10.5776575940349	Fibroblasts	Transition_zone
A1_ACTATCTATGGAGAAAT	3.2899739479746	5.10346449787404	Smooth muscle cells	Transition_zone
A1_AGCTACACGAACAGTTC	-7.92139	-4.11391	Epithelial	Transition_zone
A1_AGGACGACGAGTTGCGC	-0.128727	9.92721260959889	Fibroblasts	Transition_zone
A1_ATCACTTGCTACAGTCT	0.209932464929975	10.2453650372722	Fibroblasts	Transition_zone
A1_CAAGGGATACTAATACG	-0.618856	0.637791408846633	Sarcomeric & Nerve cell	Transition_zone
A1_CAGTTAGTACGGCAGTC	1.03814694640294	9.37671841556813	Fibroblasts	Transition_zone
A1_CCACGTTATGAGGTAAA	1.15990230795995	9.10605038578297	Fibroblasts	Transition_zone
A1_CCGCAAGGCTACGACAG	2.24181625601903	10.7146157162883	Fibroblasts	Transition_zone
A1_CCTACGTTACTCGGGAC	-0.0074242	10.5486468213298	Fibroblasts	Transition_zone
A1_CGGGTCAGCTGGTGTTT	2.06813308951513	9.13653840000416	Fibroblasts	Transition_zone
A1_GAACTGTATGCGCATAA	3.39149663207189	5.18091191227223	Smooth muscle cells	Transition_zone
A1_GAAGAATTACGCCTTCG	2.74929759261266	-1.30146	Lymphatic & Endothelial	Transition_zone
A1_GATCATGCGAAGTCGGA	0.0376356056059964	10.5768154996135	Macrophage	Transition_zone
A1_GTCCACTTACTTCTGGC	9.35989305731908	0.605522884676711	T	Transition_zone
A1_GTGGAAGATGTGGTTAA	9.45623800513402	-9.7076	Macrophage	Transition_zone
A1_TTCATTGCGAGAATTGA	9.24071142432348	-0.49407	T	Transition_zone
A1_AACCTTTTACCTAACAG	-5.30996	1.38995565349843	Epithelial	Transition_zone
A1_ACAGCCGCGATTACCAG	0.562905642959035	9.73184193546559	Fibroblasts	Transition_zone
A1_ACATGCAGCTTCCGCAG	7.48619673010961	-11.5448	Macrophage	Transition_zone
A1_ACTCCCAATGAGTCGAC	-0.595822	0.4643116133907	Sarcomeric & Nerve cell	Transition_zone
A1_AGCGCTGGCTCTACATG	8.3535930847849	-2.71834	T	Transition_zone
A1_AGCTACAATGTCTCGCA	0.325586829158223	11.5670699017742	Fibroblasts	Transition_zone
A1_ATTCCATGCTTGTGCTA	7.55719	-11.6071	Macrophage	Transition_zone
A1_CAGCACGATGACCTCAT	0.457932177754796	10.5427187817791	Fibroblasts	Transition_zone
A1_CATGCCTGCTACGAGCA	-4.59108	3.76559151584889	Epithelial	Transition_zone
A1_CATGGATTACCGTGCTC	9.69964620825902	2.13450635845448	T	Transition_zone
A1_CCTAAGATACGGAGGCA	2.55389353987829	-0.893268	Lymphatic & Endothelial	Transition_zone
A1_CTGAATGATGGTAAAGG	-1.50121	-12.4035	other cells	Transition_zone
A1_GATGGAGCGATTGTGCA	8.7893955445017	-1.3329	T	Transition_zone
A1_GGCTGTGCGAGGCATCC	-0.0213327	11.1924	Fibroblasts	Transition_zone
A1_TACGGGCTACAGAAGGT	-2.63261	-0.748994	Epithelial	Transition_zone
A1_TCGACGGCGATCCGATA	9.13286802527563	-1.59641	T	Transition_zone
A1_TGATTCTATGTGTGCTC	9.12815496680395	-8.56135	DC	Transition_zone
A1_TGGTGATCGAGCACGCT	2.0210940575327	9.91904915745045	Fibroblasts	Transition_zone
A1_TGTCCCAATGGCCTTTG	4.21226331946508	5.27129830295827	Smooth muscle cells	Transition_zone
A1_AATGCCAGCTACCGACC	-1.48116	-12.2635	other cells	Transition_zone
A1_AGGGCTCCGAGACCGCT	1.52302751299993	10.1324423688152	Fibroblasts	Transition_zone
A1_ATCGTAGGCTGGTAATA	9.96027586218969	1.94799937183644	T	Transition_zone
A1_ATGAAAGATGACAGAGG	-3.03779	0.305863572905318	Epithelial	Transition_zone
A1_CGAGGAAATGGATTTCT	-6.09586	3.34429611141469	Epithelial	Transition_zone
A1_CGTTAGACGATCTCAGA	1.72487697360174	11.0905884640911	Fibroblasts	Transition_zone
A1_CTCAATTTACCATACAG	-6.36852	2.85619939739491	Epithelial	Transition_zone
A1_GCTTCACTACCGAACTG	-9.2518	-3.42797	Epithelial	Transition_zone
A1_TCCTAATCGAGTCAGAG	2.18333098647252	10.5421332257488	Fibroblasts	Transition_zone
A1_ACCCTTGGCTGGCATCC	6.83532736060277	5.68709649021413	pericytes	Transition_zone
A1_ATGACCAGCTTCTCCAC	-6.25287	-5.04214	Epithelial	Transition_zone
A1_CCAATTTTACATGATTG	8.84249136206762	-10.5712	Macrophage	Transition_zone
A1_CCCGGAAATGGCCTTCG	4.38546440360204	5.54385889942433	Smooth muscle cells	Transition_zone
A1_GACCCAGTACACAGCGT	-1.52991	-11.9777	other cells	Transition_zone
A1_GCAGCTGCGAGTTAGAA	7.03965589759008	-12.0667	Macrophage	Transition_zone
A1_GTATTTCTACATCGCTC	1.82302973029271	8.19768513614918	Fibroblasts	Transition_zone
A1_GTGCGTGCGAAAGTGTA	7.17822763678685	5.50499047214772	pericytes	Transition_zone
A1_GTTACCCTACCGTGGCA	9.84013578650609	0.206540538618819	T	Transition_zone
A1_TCTTTGATACAGCCCAG	9.25255987403051	-0.0502963	T	Transition_zone
A1_TGATTCTGCTAGGACCA	10.0118715500559	1.39948500568654	T	Transition_zone
A1_TTGCATTTACCTGTAAG	1.16386637446538	10.3660448926189	Fibroblasts	Transition_zone
A1_AAAGTGACGAACAGTGG	2.70845458266393	10.5810221570232	Fibroblasts	Transition_zone
A1_ATTCATCTACCAACTGA	2.74670002219335	-0.557218	Lymphatic & Endothelial	Transition_zone
A1_ATTCCTAGCTTAACCTG	0.108562726351178	10.2211111920574	Fibroblasts	Transition_zone
A1_CGAAGGACGAACGAAAT	9.19273683783666	-0.0503001	T	Transition_zone
A1_CTGGCAGGCTGAACGCA	2.5368103718485	1.15834344799306	Lymphatic & Endothelial	Transition_zone
A1_CTGGTCTATGGTCTACC	0.0354779174651273	10.7948492902019	Fibroblasts	Transition_zone
A1_GGTCTGGTACTTCTGGC	-5.84104	2.38576711590077	Epithelial	Transition_zone
A1_TAATCTCCGAGATAAAC	1.45499989745275	10.3109225171306	Fibroblasts	Transition_zone
A1_TCGCTCAGCTACGAAAT	0.0188496297325261	10.8814648526409	Fibroblasts	Transition_zone
A1_TGCTGAATACAGTCCGA	2.93761465308324	10.4005993741253	Fibroblasts	Transition_zone
A1_ACGGTTATACATCGCTC	8.94591448065893	-10.2524	Macrophage	Transition_zone
A1_ACTGATGCGACACTACA	-1.64328	-12.0323	Epithelial	Transition_zone
A1_AGAAATGTACGTTCTCG	0.624543759795583	9.52083386356618	Fibroblasts	Transition_zone
A1_ATACTTCGCTTCGGCTG	1.53250906226293	9.43351735050465	Fibroblasts	Transition_zone
A1_CTTCCGAATGAAGCGCT	1.02753481623784	10.9685448544719	Fibroblasts	Transition_zone
A1_GGTGTTAATGGATCATA	4.52104398963109	5.31155909473683	Smooth muscle cells	Transition_zone
A1_TACGGTACGACACAGAG	-3.77926	3.38974989826466	Epithelial	Transition_zone
A1_ACGCACGGCTCGAGTTT	1.08480844256536	10.3122881787517	Fibroblasts	Transition_zone
A1_AGTACTGCGACAGCCTG	-5.23571	1.3132227795818	Epithelial	Transition_zone
A1_AGTCAACGCTGGTGGAT	-0.489251	10.1102494137981	Fibroblasts	Transition_zone
A1_CCACACTCGAACACACT	1.30768463370458	10.7052725690105	Fibroblasts	Transition_zone
A1_CGCATGGATGCCATACC	2.53281423804418	5.48205031330373	Smooth muscle cells	Transition_zone
A1_CTGGACGGCTACTCATG	9.96748277899877	0.500505878279464	T	Transition_zone
A1_GATGAGGATGAGTCTGG	6.4453203415598	-12.207	Macrophage	Transition_zone
A1_GATGGAGTACCGTGGGT	9.38529894110814	-9.20268	Macrophage	Transition_zone
A1_GCTACCTTACCTGACAG	-8.96296	-2.68588	Epithelial	Transition_zone
A1_TACCGGGTACCGAAGGA	0.655200693580068	9.54776657993581	Lymphatic & Endothelial	Transition_zone
A1_TCAGTCCCGACGACAAG	0.0780696531857617	-5.1834	Plasma	Transition_zone
A1_TCCACCATACGAGGGTG	8.06032869574682	-6.3122	DC	Transition_zone
A1_TCCCAGTGCTAACACCT	3.17272755858556	4.79074658329274	Smooth muscle cells	Transition_zone
A1_TTTCCTCCGAGCTCTGG	6.28091499564306	5.78630532200124	pericytes	Transition_zone
A1_AAGTACCCGACAGTCTA	-0.105457	10.5672902005413	Fibroblasts	Transition_zone
A1_ACACGCGATGGGAACAA	2.56087252852575	9.47754181797291	Fibroblasts	Transition_zone
A1_ACCAAACGCTGTGGACA	6.67138597724096	-12.1976	Macrophage	Transition_zone
A1_ACTTATCATGCACGTGG	6.59655592200414	5.83723772938039	pericytes	Transition_zone
A1_CATCGGGATGGCCTTCG	1.38552281615392	10.6858395474651	Fibroblasts	Transition_zone
A1_CGATGCGGCTATTCACG	2.3255443310465	5.30952347690846	Smooth muscle cells	Transition_zone
A1_CGTAAGTATGGGAAGGT	-6.15212	2.5703417199352	Epithelial	Transition_zone
A1_CTACATTTACTGAGGTC	9.54384348151342	1.21213091785695	T	Transition_zone
A1_CTACGGGCGATGACTGT	2.61544034239904	5.3246072667339	Smooth muscle cells	Transition_zone
A1_GACTATGTACTGCTACT	3.6532027458872	9.08424748356129	Fibroblasts	Transition_zone
A1_GCCGTGAGCTAGATTGA	3.62456032988683	9.90031899387624	Fibroblasts	Transition_zone
A1_GGGCGTTTACCCAACCC	1.74430570361272	10.0871952908733	Fibroblasts	Transition_zone
A1_GTTGCGGATGGAAAGTG	-6.13871	3.48869003231312	Epithelial	Transition_zone
A1_TAACACGATGTCAATCT	1.70453831908361	5.72157133991505	Smooth muscle cells	Transition_zone
A1_TGTGTGACGATGCGGTC	10.0503132080759	0.735021306822554	T	Transition_zone
A1_TTCCACGATGGTAACCA	1.13245317694799	9.65072239811207	Fibroblasts	Transition_zone
A1_ACCAAACTACTAATCCC	9.35944959876195	-0.248559	T	Transition_zone
A1_AGATGAAATGAGTCCGG	-0.601163	0.778607441733138	Sarcomeric & Nerve cell	Transition_zone
A1_AGTCATGATGTGCAGCG	6.02121803519384	-8.85638	Macrophage	Transition_zone
A1_ATCCATTTACGGCTGGT	1.29881748911992	10.2924317258098	Fibroblasts	Transition_zone
A1_CAGCAATTACAAACCAT	6.90840551612035	-10.2258	Macrophage	Transition_zone
A1_CGTGTCTCGACAGTCTA	5.85524723288671	-8.01172	Macrophage	Transition_zone
A1_GATGAGGTACAACTCCT	9.82907602545873	2.28000296528126	T	Transition_zone
A1_GTAGGTTCGACCTGCTT	3.47485062834874	10.4912928479412	Fibroblasts	Transition_zone
A1_TGGCGTGATGGAGAAAT	6.97584221121923	-12.0351	Macrophage	Transition_zone
A1_AATTCCTTACGACCATA	1.11597642657415	10.2534855740764	Fibroblasts	Transition_zone
A1_AGAGAATATGATCGCTT	9.5687677597727	1.23832727844502	T	Transition_zone
A1_AGGACGACGACTGTGGC	3.04494044539586	9.80686654026295	Fibroblasts	Transition_zone
A1_CATCGTCTACTCTCGAC	-5.63175	1.80392207081105	Epithelial	Transition_zone
A1_CCAATGACGAGGTGTGA	3.01170370337621	-0.959111	Lymphatic & Endothelial	Transition_zone
A1_CCTTTGGATGACCAGAC	9.30061266181127	-9.6689	Macrophage	Transition_zone
A1_CGAAGGATACATAACGT	3.09385297057287	9.48828782017018	Fibroblasts	Transition_zone
A1_GAGGGTATACATGCAGT	-4.67273	2.58451403553273	Epithelial	Transition_zone
A1_GTCCCATTACAAGCGAA	2.60280511138097	10.5352906125286	Fibroblasts	Transition_zone
A1_GTTCATTTACCTTCATG	2.67325827834264	-0.57022	Lymphatic & Endothelial	Transition_zone
A1_TACCTGCCGATTAAGCC	-0.324349	10.1297968762615	Fibroblasts	Transition_zone
A1_TTTCACACGACATCGCG	7.43006822821752	-12.2466	Macrophage	Transition_zone
A1_AACGGGACGAATTTCGG	-6.24272	2.38392914707448	Epithelial	Transition_zone
A1_CACGTTCGCTTGGTAGG	2.63917228934423	9.28411473209645	Fibroblasts	Transition_zone
A1_CACTGAACGAGGTACGA	9.27383348700658	0.387113227198378	T	Transition_zone
A1_CATTCTAGCTAAGCACG	-5.81128	2.06949461872365	Epithelial	Transition_zone
A1_CCTACGTGCTGTCGGAA	3.52794430014745	9.77836693699147	Fibroblasts	Transition_zone
A1_GCCAGTGTACCGCAGTG	2.60832688567296	10.4467162030437	Fibroblasts	Transition_zone
A1_GCGGATCTACTGGTTGA	1.70903954264776	10.1880654233196	Fibroblasts	Transition_zone
A1_TCCTCTTGCTCGCGCAT	1.40111586806432	10.090573205302	Fibroblasts	Transition_zone
A1_TCGCTCAGCTGCCTTTC	8.74495527503148	-8.3443	DC	Transition_zone
A1_TGAGCATATGTGTGTTC	0.320769522162832	10.5285281079509	Fibroblasts	Transition_zone
A1_TGAGCGCGCTTCGATAC	2.6118778919901	5.41628493244435	Fibroblasts	Transition_zone
A1_TTAGTCTATGACAGCTG	10.1292240357126	1.45992328102376	T	Transition_zone
A1_TTCATGTATGTAAGGGA	2.45467731711522	5.03952540333058	Smooth muscle cells	Transition_zone
A1_AGACCATATGCCAGTGG	1.94428345915929	5.28075589115407	Smooth muscle cells	Transition_zone
A1_GAGGGATTACCTGTACT	3.3564555382456	-1.30474	Lymphatic & Endothelial	Transition_zone
A1_GTAGCTACGATCCGCGA	2.42382523772374	1.46472610409047	Lymphatic & Endothelial	Transition_zone
A1_GTAGTACGCTAAGCAAT	7.94206688162938	-1.49164	T	Transition_zone
A1_GTGCGTGCGAAGACGAC	-7.49726	-5.69015	DC	Transition_zone
A1_TCGGGACATGTATGACA	2.35183713194982	-8.50926	B	Transition_zone
A1_TTGCCTGATGACTACGA	9.11956903693334	1.41556323940541	T	Transition_zone
A1_AACAGGGATGTCAATCC	-0.141645	10.3353613751629	Fibroblasts	Transition_zone
A1_AGACACTGCTCAGCCTG	-1.31021	-12.2469	other cells	Transition_zone
A1_AGTAGCTGCTCCCGCAA	9.53600523230688	-9.20341	Macrophage	Transition_zone
A1_CAAGAGGATGGAAGTGA	-3.35134	3.87230767185475	Epithelial	Transition_zone
A1_CATGCCTGCTGTTAGAA	3.54124901053563	5.18999422962453	Smooth muscle cells	Transition_zone
A1_CTCATTAATGTTCTGGC	0.70237240550176	10.1019438641765	Macrophage	Transition_zone
A1_CTTCCGAGCTGATACCT	9.3383981919016	-1.21489	T	Transition_zone
A1_GAGTTTGGCTACGAAAT	0.179795000525869	10.8828591244915	Fibroblasts	Transition_zone
A1_GCCAGTGATGCTGACAG	3.22813913581029	-0.689807	Lymphatic & Endothelial	Transition_zone
A1_GCGGAAACGACCGCAGT	9.23211691138402	1.22635127479817	T	Transition_zone
A1_GGAGGTACGAGAGAATT	-0.468556	10.7706860440471	Fibroblasts	Transition_zone
A1_GGAGGTATACGCCTTGT	8.29056474921361	-2.45175	T	Transition_zone
A1_GTAGTACATGACCTACC	-0.10591	10.5413731473186	Fibroblasts	Transition_zone
A1_GTCGCGACGAAACACGG	-4.35266	-2.74101	Proliferating	Transition_zone
A1_TACACCCCGACAGCCTG	10.3966695999827	-1.13749	T	Transition_zone
A1_TACTTCACGACGTGGAA	7.32692692038671	5.63480652744557	pericytes	Transition_zone
A1_TACTTGTCGAAGTCGGA	-7.283	-5.67236	Epithelial	Transition_zone
A1_TTCATTGGCTTGGATCT	-0.113668	10.7011612790325	Fibroblasts	Transition_zone
A1_TTTGGAGGCTAATGATG	-6.50596	-4.69114	DC	Transition_zone
A1_AGGTCATTACCCAGTGG	-6.1451	2.85045732433583	Epithelial	Transition_zone
A1_CACTGAACGAGTTACAC	2.06306836363927	5.84849871570851	Fibroblasts	Transition_zone
A1_CGAGTTACGAGCTCGTG	7.03242513892309	-12.3322	Macrophage	Transition_zone
A1_CGTAATGATGGCAGTCG	-5.72975	2.80404914791371	Epithelial	Transition_zone
A1_GATTTCTGCTACCGACC	9.1621982788767	0.723142697165267	T	Transition_zone
A1_TCAAGTGGCTTATCTGG	-6.56862	-1.97798	Proliferating	Transition_zone
A1_TCATGTTTACAACTGAC	6.37958023306981	-1.15454	T	Transition_zone
A1_TCGGGACATGCTCCACG	6.09611580130712	-8.39297	Macrophage	Transition_zone
A1_TGTAACGATGGAAAGGT	9.35477182623998	0.530664338419692	Proliferating	Transition_zone
A1_TTAGGGTATGTAGTGAC	2.61743209120885	0.276206924269454	Lymphatic & Endothelial	Transition_zone
A1_AAGTTCGCGAAGTTAGA	8.33337995764867	-11.1634	Macrophage	Transition_zone
A1_ACTCCCATACCGAACTG	-5.68379	2.04337109501149	Epithelial	Transition_zone
A1_CAGTTAGTACCGAACTG	-3.99776	-2.6223	Epithelial	Transition_zone
A1_CATGCGGCGACAGCCTG	1.59685096499578	10.6698817151287	Fibroblasts	Transition_zone
A1_CATGGATTACCGTGGGT	0.867640826674856	10.755313767741	Fibroblasts	Transition_zone
A1_CTGCAGGATGGTAGCTA	4.00416347739354	1.75609852249409	Lymphatic & Endothelial	Transition_zone
A1_GACTCAATACCGGACGT	6.28624984976903	5.87760819370534	Smooth muscle cells	Transition_zone
A1_GATTCGATACGAACACT	5.83143684622899	-8.44884	Macrophage	Transition_zone
A1_GTAGCTACGACCGATCG	6.64298603293554	6.07123888904835	pericytes	Transition_zone
A1_GTGCGTGCGACTCGCGA	1.01654145476476	10.4901474850872	Fibroblasts	Transition_zone
A1_GTGTCCTGCTCGTGGAA	2.53691456076757	-0.37878	Lymphatic & Endothelial	Transition_zone
A1_GTTACGACGAGAACATA	2.56010005232946	1.14320196087147	Lymphatic & Endothelial	Transition_zone
A1_TATCTTGGCTACCGACC	6.58192369696752	-11.0866	Macrophage	Transition_zone
A1_TCTTGCGTACCGTGGCA	0.0143279152090915	10.5183276074627	Fibroblasts	Transition_zone
A1_TGTGTGAATGAGCCCAA	8.27630445716039	-11.1573	Macrophage	Transition_zone
A1_ACGGGTCATGGTCATTC	2.66501233336583	-0.160208	Lymphatic & Endothelial	Transition_zone
A1_ATCATTCGCTATTAAGG	-5.66149	2.29752434665944	Epithelial	Transition_zone
A1_CATACAGATGACGATCA	0.231773216101087	10.3889931576946	Fibroblasts	Transition_zone
A1_CCGGACATACCGGACTG	-9.8058	-4.38203	Epithelial	Transition_zone
A1_CGATGGCGCTATGCTCA	-5.50697	1.52334810669209	Epithelial	Transition_zone
A1_CGCAGGTTACGTGCGAT	-6.13729	2.13109363491322	Proliferating	Transition_zone
A1_CGGGCATATGCAAGCAT	9.15143511054174	0.308260633299605	T	Transition_zone
A1_GCGGAAACGAACAGTTC	-0.498097	10.2111081021526	Fibroblasts	Transition_zone
A1_TACCCGTGCTTGGTAGG	2.29205796477453	9.52492035801198	Fibroblasts	Transition_zone
A1_TCCTCGACGAGTTGCCG	3.44740841147558	4.97253121311452	Smooth muscle cells	Transition_zone
A1_TTAGTCTCGAAACAGGC	3.80601784941808	9.34276188785817	Fibroblasts	Transition_zone
A1_AATTTCCATGTAGATCA	10.4968759751047	-0.93916	T	Transition_zone
A1_ACGTACAATGCTAACAG	2.94612142798559	-1.62951	Lymphatic & Endothelial	Transition_zone
A1_AGAGCAGTACGATTTGA	7.05152055976049	-12.3091	Macrophage	Transition_zone
A1_AGGTGTTTACTGCTCAT	9.66845915076391	2.58672679836537	T	Transition_zone
A1_AGTAGTCGCTTGCAAGG	-1.10189	-11.6554	other cells	Transition_zone
A1_ATCGTGAATGTATGACA	0.304638776751912	10.9698027508953	Macrophage	Transition_zone
A1_CATACCCATGACACGAT	-6.03125	3.88765181476857	Epithelial	Transition_zone
A1_CGCATGGATGGCAGGTT	3.47445723769323	-1.23314	Lymphatic & Endothelial	Transition_zone
A1_CGGCAGTCGATTCTATC	-1.18369	-11.7619	other cells	Transition_zone
A1_GATCCCTGCTAAGCAAT	5.98515817877904	-8.53587	DC	Transition_zone
A1_GCAACATCGAGAAATTG	-0.359977	10.3202170270183	Fibroblasts	Transition_zone
A1_GGCTGTGCGAAGACGAC	1.13756022212163	11.0154265301922	Fibroblasts	Transition_zone
A1_GGTAATCTACTCATCCA	-0.451863	10.5950926678875	Fibroblasts	Transition_zone
A1_TCCGGGACGACTACCGG	-5.71454	2.19918359691884	Epithelial	Transition_zone
A1_TGCGACGTACTAGTCAG	-0.0324965	10.4998215573528	Fibroblasts	Transition_zone
A1_TGGTACATACGAGAATA	2.91328737494603	5.64957703525807	Smooth muscle cells	Transition_zone
A1_AGCTCAACGAAGTCCTA	9.42847082373754	1.97036303455617	T	Transition_zone
A1_ATAGAGAGCTTCCGCGA	4.47352668997899	-6.88993	DC	Transition_zone
A1_CATAGACATGTATGAGT	8.39262888190404	0.143085314581649	T	Transition_zone
A1_CCGATGGTACCCGAGGT	1.31824383494512	10.2020605939129	Fibroblasts	Transition_zone
A1_CCGTTCATACTGGCAGT	10.0919611191477	1.7046201365688	T	Transition_zone
A1_CCTGTTGGCTCGAATTC	-7.2855	-2.96618	Proliferating	Transition_zone
A1_CGAGAAGCGAGAGGAAA	9.84382650611059	-7.98681	Macrophage	Transition_zone
A1_GAACTGTATGAAGCCTG	-5.63948	-2.54244	DC	Transition_zone
A1_GTGATGTATGTGCTACT	1.65796050784246	10.6928013699749	Fibroblasts	Transition_zone
A1_GTGCTGGTACTGGCCGA	1.54991969821111	10.8453406232097	Fibroblasts	Transition_zone
A1_TCTACCGATGTGAGTCA	9.07722780463354	-0.088213	T	Transition_zone
A1_TTAGGCAATGGTCGTGA	-1.24029	-11.8218	other cells	Transition_zone
A1_TTCTTCCCGACAACGTT	9.72040388342992	0.695766105005996	T	Transition_zone
A1_TTGCCTGATGACTGATG	4.22932455298559	5.66216172153737	pericytes	Transition_zone
A1_TTTGATCCGAGGTGTTT	2.92963764426366	-1.13109	Lymphatic & Endothelial	Transition_zone
A1_AGATGCTATGTGAGGCT	7.32204410788671	5.8533576863506	DC	Transition_zone
A1_CAAGAGGCGATGTGCCG	-6.1716	3.24969114239003	Epithelial	Transition_zone
A1_CAGCAGCATGCATCTGC	-5.78325	4.01281966144826	Epithelial	Transition_zone
A1_CCACAAACGACACACTA	-3.55865	-2.79336	Epithelial	Transition_zone
A1_GACCGTGCGAGGTAACG	0.61494484898702	10.1978949444988	Fibroblasts	Transition_zone
A1_GCGGATCTACGCGTTTC	2.34393760916845	5.53237809116627	Smooth muscle cells	Transition_zone
A1_GTTGCTCATGTGGCCAG	8.98126337287084	-1.32248	T	Transition_zone
A1_GTTGTCCGCTGATACAA	1.1514001822199	10.1505106824138	Fibroblasts	Transition_zone
A1_TCGGGACCGAGGCATTT	0.0308278536523946	10.5288247006633	Fibroblasts	Transition_zone
A1_TTAGTCTATGACGATAC	1.71540388819829	10.1481188672283	Fibroblasts	Transition_zone
A1_AAAGAACATGGTGCCTC	3.67064592597143	5.06519831592824	Smooth muscle cells	Transition_zone
A1_AATCACGGCTACAATAG	2.05518767592565	10.5774449246624	Fibroblasts	Transition_zone
A1_AATTTCCGCTCATCGGC	1.97979686019079	10.3718823331096	Fibroblasts	Transition_zone
A1_AGGATCTGCTCAGTCGC	0.787505302401937	11.3248595135906	Fibroblasts	Transition_zone
A1_CAAGAGGATGCATACTC	8.55930826422826	-10.8848	Macrophage	Transition_zone
A1_CCAATGAGCTAAGCACG	2.24039695021764	10.7391547101238	Fibroblasts	Transition_zone
A1_CCTCAGTGCTACGGCTC	-8.12182	-7.58134	Epithelial	Transition_zone
A1_CGATGGCGCTTGTGCCG	2.72352239844457	0.247027232001082	Lymphatic & Endothelial	Transition_zone
A1_CGGGTGTATGGGCAGTT	10.3215009903635	-0.909502	T	Transition_zone
A1_GCACGGTGCTCACACTA	1.7614584898676	5.61309851581837	Smooth muscle cells	Transition_zone
A1_GCATTAGCGACTTGAGT	-6.75667	-6.10565	Epithelial	Transition_zone
A1_GTAGGTTATGGTGCGAT	3.87040922400609	8.57414807255055	Fibroblasts	Transition_zone
A1_GTTCTATTACATAACAC	1.27257869002477	9.76446522648122	Fibroblasts	Transition_zone
A1_TCCAGAATACCCAACCC	2.8217384552683	-1.37421	Lymphatic & Endothelial	Transition_zone
A1_TTGACCCATGACGATCA	2.74690744635717	4.95669068271901	Smooth muscle cells	Transition_zone
A1_AGTCTCCTACGTGTTCC	8.72234270331518	-10.8067	Macrophage	Transition_zone
A1_CATTCATGCTGCTTTCC	-7.44216	-4.42981	Proliferating	Transition_zone
A1_CTAGGTACGATGCGTAT	-6.22284	3.33517636234547	Epithelial	Transition_zone
A1_GAAGGGTTACCCTAGGA	8.66293546912328	-9.73734	DC	Transition_zone
A1_TACTTGTCGATCTTCGC	-0.829929	-11.606	other cells	Transition_zone
A1_TATTGGGATGGGAGTAG	-10.2534	-4.46311	Epithelial	Transition_zone
A1_TGCTTGCTACAGAATAG	9.16975328681127	1.73521710808064	T	Transition_zone
A1_TTCATTGGCTACTCATG	8.06368658301488	-6.32913	DC	Transition_zone
A1_ACTGTGAATGAAACCCA	-0.278589	10.4272917645672	Fibroblasts	Transition_zone
A1_CATACCCATGTAAAGCT	4.44441530463353	4.90096844608571	Smooth muscle cells	Transition_zone
A1_CATTCCGTACTCGGTCT	6.34467146155492	-12.0628	Macrophage	Transition_zone
A1_CGGGCATATGTTTCAGC	0.506536815139211	9.57068242008473	Fibroblasts	Transition_zone
A1_GGAATCTGCTCGACAGA	0.16268894431249	9.77889145786549	Fibroblasts	Transition_zone
A1_GGGCTACCGAGACCGTC	9.66742155310766	0.668163968870894	T	Transition_zone
A1_GGTCACGATGACTGGGT	-1.31193	-11.5006	other cells	Transition_zone
A1_GTACAACATGTATGATG	-0.697283	10.7037543194988	Fibroblasts	Transition_zone
A1_TCCTTCTATGATGGTCG	2.85771939513341	-1.02352	Lymphatic & Endothelial	Transition_zone
A1_TCGCTCAGCTTACGGAG	7.30018207785741	-11.4061	Macrophage	Transition_zone
A1_TGAATCGTACCTCCCTT	9.9631073212351	1.49933291847493	T	Transition_zone
A1_TGCAGGCGCTGACAAAT	0.226812738748945	10.6066092389324	Fibroblasts	Transition_zone
A1_TGGGTTAGCTAAGCAAT	-1.08839	-12.1562	other cells	Transition_zone
A1_AGACCCGATGGTTCGCT	1.9872338509287	10.8948172467449	Fibroblasts	Transition_zone
A1_AGACCCGCGACAGTGAG	2.49218270537511	6.48608864719655	pericytes	Transition_zone
A1_ATTCATCATGTATGAGT	9.99366972205297	1.25521041328694	T	Transition_zone
A1_CCCTCTCGCTGACCTAT	-5.98659	2.28661407406117	Epithelial	Transition_zone
A1_GCTACAAGCTTTCAGAC	7.9856354927744	-11.3341	Macrophage	Transition_zone
A1_GGGCTCAATGTCTTGCG	2.20854470488683	10.0373429196575	Fibroblasts	Transition_zone
A1_GTCTACCCGAGCGAACA	-6.0583	2.8667899506786	Epithelial	Transition_zone
A1_GTTACAGATGAACTCTT	-1.50321	-12.3298	other cells	Transition_zone
A1_TATTCCAGCTCCAAAGG	3.2973735069956	9.46062840397145	Fibroblasts	Transition_zone
A1_TGCTTGCGCTCGAATTC	9.92267820593969	1.79672969753529	T	Transition_zone
A1_TGGTACAATGTCAATCT	3.34829828498021	-1.35789	Lymphatic & Endothelial	Transition_zone
A1_TGTCCCACGATAGGACG	9.1289427017893	-6.5703	DC	Transition_zone
A1_AACCACACGATACGGAG	2.58646318671361	0.400300814459578	Lymphatic & Endothelial	Transition_zone
A1_ACGATCAATGCCTATCA	9.26594755408422	1.39054383213307	T	Transition_zone
A1_AGGGCTCATGAATCTAG	2.89792654273168	-1.35804	Lymphatic & Endothelial	Transition_zone
A1_ATCACAGTACGTTCTAT	-3.85668	3.00469721729542	Epithelial	Transition_zone
A1_ATCTCTAATGCCTGAAG	-1.41187	-12.3732	other cells	Transition_zone
A1_CATCCGTTACGATCACG	2.79013058898107	0.622683479140059	Lymphatic & Endothelial	Transition_zone
A1_CCACACTATGCGTAGTA	2.4024281239237	5.4701036351421	Smooth muscle cells	Transition_zone
A1_CGGAGAATACATTTCCA	8.80943033454076	-9.27884	Macrophage	Transition_zone
A1_CTTCGGTGCTCTACCGG	1.10298547503606	10.2981432812908	Fibroblasts	Transition_zone
A1_GGGTAGACGATACAGAA	3.04434749838964	-1.59919	Lymphatic & Endothelial	Transition_zone
A1_GTCATCCTACAGATGCC	5.87869474646703	-7.93368	DC	Transition_zone
A1_TAGCACAATGCAACTGA	10.3103468155588	-1.01214	T	Transition_zone
A1_TCAGTGAGCTGTCAGCC	2.80187699553624	-1.49574	Lymphatic & Endothelial	Transition_zone
A1_TCATATCCGAACAGTCT	-0.314294	10.8875483411052	Fibroblasts	Transition_zone
A1_TCTCACGGCTACTGTTG	8.31340429541723	-1.83157	T	Transition_zone
A1_TGAGGTTTACTACGGTA	0.622816715213216	10.0384854214885	Fibroblasts	Transition_zone
A1_TGTCCCAGCTAGGGTCA	-0.108163	10.5901497739055	Fibroblasts	Transition_zone
A1_TTCAGGAGCTAATGAGT	0.37460226175443	10.4655321973064	Fibroblasts	Transition_zone
A1_ACGATCAATGCCTAACT	9.56383344885961	-9.42933	DC	Transition_zone
A1_ATCTCTAGCTCCTGCGA	1.59129986521856	10.2007159131267	Fibroblasts	Transition_zone
A1_CATAAGCGCTGTTGATC	9.49678632971898	0.493081821749465	T	Transition_zone
A1_CATTCATGCTTTGCAGT	1.35605857131139	10.4737881558635	Fibroblasts	Transition_zone
A1_CCGATGGGCTCTTGAAC	-6.01273	2.99279250080373	Epithelial	Transition_zone
A1_CCTACGTATGACCTCAT	-0.311679	9.94652451450612	Fibroblasts	Transition_zone
A1_CGCATAACGACTTGAAC	3.11989829299108	-1.50318	Lymphatic & Endothelial	Transition_zone
A1_GAGTGAGTACCGTGGCA	1.96979913470403	10.3920964139202	Fibroblasts	Transition_zone
A1_GATGAGGATGGGCTTCT	-5.6537	1.81595267231251	Epithelial	Transition_zone
A1_GCAACCGGCTCAGCATT	-0.063722	10.6851052182415	Fibroblasts	Transition_zone
A1_GGTGATTGCTGAACATA	2.95771238562719	10.3888329404094	Fibroblasts	Transition_zone
A1_GTAACCATACCCTATCA	0.69352880475179	9.44353760654713	Fibroblasts	Transition_zone
A1_GTGATGTTACCAACTGA	8.43967172858373	-10.1127	Macrophage	Transition_zone
A1_GTTGTGATACCGGACGT	-0.279896	10.5319079297283	Fibroblasts	Transition_zone
A1_TCCACCATACACACGAT	8.77620527503148	-8.93324	Macrophage	Transition_zone
A1_TCGATTTGCTCAGTCTA	-5.17338	1.3663565057018	Epithelial	Transition_zone
A1_TCTTTGACGACCGACGT	1.4511831736292	10.6726788418987	Fibroblasts	Transition_zone
A1_TGAATGCCGAGCCAAGA	4.67393085715429	5.27200831348683	Smooth muscle cells	Transition_zone
A1_TTCCTCTGCTTATCCAG	3.18563792464391	10.7235173123577	Fibroblasts	Transition_zone
A1_TTGAGTGATGTTTAGGA	-0.596371	10.1752776044109	Fibroblasts	Transition_zone
A1_AGGTTACGCTTGCGGTC	-0.682184	10.7116440671184	Fibroblasts	Transition_zone
A1_ATAGGCTGCTTGCGTGC	10.5797397827829	-1.29016	T	Transition_zone
A1_CATCGTCTACATATGGC	-8.54323	-2.89908	Epithelial	Transition_zone
A1_CGGAGAAATGCGAAGGA	9.6826593613352	-0.465408	T	Transition_zone
A1_GACCTTCGCTATCCTTT	0.764326903792775	8.96709431583668	Fibroblasts	Transition_zone
A1_GCAACATATGTAGATCG	9.59760877844945	-0.29252	T	Transition_zone
A1_GTAGATCCGAAACGTTC	9.47515318152563	1.22088469440724	T	Transition_zone
A1_GTAGTACATGGAGGGTG	-6.08427	3.37279905254628	Epithelial	Transition_zone
A1_GTGGAAGTACCACGTCT	9.85090658423559	0.381400181601302	T	Transition_zone
A1_TCCCAGTATGTGGTTGA	10.2419693207468	1.01587869102742	T	Transition_zone
A1_TCGGATATACCAGCAGT	-0.0412502	10.6891402142742	Fibroblasts	Transition_zone
A1_TGCAGTATACGACCCAA	-6.47151	-4.26215	Epithelial	Transition_zone
A1_ACGGTCGTACGCCTTGT	8.45092127082006	-2.34703	T	Transition_zone
A1_AGAGAATCGAAACAGGC	0.290985885831273	10.6292351620891	Fibroblasts	Transition_zone
A1_AGTACCACGATTGCCGG	-9.34624	-7.33189	Epithelial	Transition_zone
A1_AGTCAACCGAATGGAAT	2.3555826878275	10.3183421033123	Fibroblasts	Transition_zone
A1_CAAGACTCGATCAACGT	7.14593002555028	-12.0176	Macrophage	Transition_zone
A1_CATACTTCGAATGGAAT	1.03473207709447	9.01958264286305	Proliferating	Transition_zone
A1_CCAAGCGGCTACGGCTC	-5.79646	-4.58728	Proliferating	Transition_zone
A1_CCTCACATACAGCTTTC	6.73345157858983	-9.71457	Macrophage	Transition_zone
A1_TCGAACAATGTAAACGC	-0.330418	11.0248402493694	Fibroblasts	Transition_zone
A1_TCTCACGGCTCGGAAGT	3.79243228194372	5.14261712009694	Smooth muscle cells	Transition_zone
A1_TGAACGTATGTCCCGGT	10.0868246292795	0.343143297980086	T	Transition_zone
A1_TGAGCGCATGACACGAT	0.286142650815404	10.3778284924724	Fibroblasts	Transition_zone
A1_TGGGTTACGAAGCGCCT	2.92181179282323	5.42576970035817	Smooth muscle cells	Transition_zone
A1_TGGTAGTGCTGTACGCC	3.25078222510473	9.83708561832692	Fibroblasts	Transition_zone
A1_TTCCGTGCGACAAGCCC	9.36491129157201	1.20880605156209	T	Transition_zone
A1_AAAGGTAGCTCCAAAGG	0.236511204215444	10.1736906903484	Fibroblasts	Transition_zone
A1_AACCAACTACTCCCGGT	3.71561023947851	8.75827015812184	Fibroblasts	Transition_zone
A1_AATCGACTACCGAAATC	9.2376901840891	0.11505122358586	T	Transition_zone
A1_ACCTGTCGCTGGACTTT	-3.07203	-0.856575	Epithelial	Transition_zone
A1_AGAAGTAATGCTGTAAG	10.0202657913889	1.33610345299031	T	Transition_zone
A1_AGGTTACCGAAACACGG	0.261709634038366	10.2005528348186	Fibroblasts	Transition_zone
A1_ATCGGATCGACACACGC	4.58034202811376	5.10409821445729	Smooth muscle cells	Transition_zone
A1_CCTCAGTATGTCCCTAA	3.15314242598668	10.195722474406	Fibroblasts	Transition_zone
A1_CTCAACCTACTCTCCGA	9.20492193457738	0.104617877552764	T	Transition_zone
A1_GAACACTTACGAGAACG	0.957729074927724	9.73418320591237	Lymphatic & Endothelial	Transition_zone
A1_GACGCTGATGGAAATCC	-4.83662	4.01041258747365	Epithelial	Transition_zone
A1_GCCCGAAGCTCACACGC	7.5413806175913	5.51748122150685	pericytes	Transition_zone
A1_TAGACCACGAAGCGCCT	-0.549713	10.2663277524212	Fibroblasts	Transition_zone
A1_TATCTGTGCTAGCGGAT	9.68394586798803	2.13651575023915	T	Transition_zone
A1_TGAACGTATGTACGCGG	-8.4145	-6.92931	Epithelial	Transition_zone
A1_TGTACAGATGCCGATCC	0.816678378554738	10.4234751599529	Fibroblasts	Transition_zone
A1_ACACAGTCGAACTGGTT	2.09058568236486	10.0728510754802	Fibroblasts	Transition_zone
A1_AGGACTTCGAATGCTAC	3.13003775832311	10.7462729352214	Fibroblasts	Transition_zone
A1_AGGGCCTCGATCATCCC	-1.75489	-11.4215	other cells	Transition_zone
A1_AGGTCTAATGAAGTCAT	0.851833794089711	10.8015526669719	Fibroblasts	Transition_zone
A1_ATAGGCTCGATCCGAGC	-6.33457	-5.32291	Epithelial	Transition_zone
A1_ATCTTCACGAAGATTGA	10.2931778168406	1.29218722755696	T	Transition_zone
A1_CTCCTCCCGAGTACTAC	3.06289646384374	-1.5946	Lymphatic & Endothelial	Transition_zone
A1_CTGCTCACGACCAAAGG	0.0988239979471333	10.0826815503338	Fibroblasts	Transition_zone
A1_GAGAAATTACCACGTGG	1.7135716414179	10.6986416714885	Fibroblasts	Transition_zone
A1_GATGACTATGGAGAAAT	6.30393860098974	5.85359658176686	pericytes	Transition_zone
A1_GTTACCCATGTTCCATG	9.19049284217016	-1.34917	T	Transition_zone
A1_TATTGGGGCTTACGGAG	7.04927227255956	5.59084738666798	Fibroblasts	Transition_zone
A1_TCCACCATACTTACGTT	1.26252660510198	9.81618966038014	Fibroblasts	Transition_zone
A1_TCTCTGGCGATGCACGC	0.509758505793966	10.2643937009075	Fibroblasts	Transition_zone
A1_TGAGGGAATGTTACTGT	0.571584258052266	10.645299805949	Fibroblasts	Transition_zone
A1_TTCATGTTACAAGCGCT	-0.548639	10.6280516522625	Fibroblasts	Transition_zone
A1_AAAGAACCGATCAAGTC	1.27702519652501	10.4678000348308	Fibroblasts	Transition_zone
A1_ACCCTCAGCTTGTGCAT	2.7463993763651	5.40453900272633	Smooth muscle cells	Transition_zone
A1_AGCTACAATGGCTGAAC	8.40497133490697	-2.49868	T	Transition_zone
A1_AGGGCCTCGATGTGCCG	0.555429193946279	10.940146340678	T	Transition_zone
A1_ATCCGTCATGGTTAAAC	8.56468794104711	-8.36225	DC	Transition_zone
A1_CAATACGGCTTCCGAGC	1.02598640677587	10.2880457776287	Fibroblasts	Transition_zone
A1_CTGGTCTATGATCGCCT	-6.01534	2.27254189426686	Epithelial	Transition_zone
A1_GAGTCTAATGCGTGGGT	2.39556500670568	1.44488359863545	Lymphatic & Endothelial	Transition_zone
A1_GGCTGTGCGAGTTACAC	-3.45116	4.23455513889577	Epithelial	Transition_zone
A1_GTAACACTACGTGCGAT	-1.6053	-12.356	other cells	Transition_zone
A1_GTGGAGACGAGTGGACA	-0.0845177	9.51105011875416	Fibroblasts	Transition_zone
A1_TCATTACGCTAGACTGG	1.93821046111242	10.816346062968	Fibroblasts	Transition_zone
A1_TCTCAGCCGAAATGATG	-0.389947	11.3677100079754	Fibroblasts	Transition_zone
A1_TGGAACTTACGTTCTAT	-1.546	-12.3092	other cells	Transition_zone
A1_AGCGATTGCTGTCGGAA	2.42452571150914	-8.38704	B	Transition_zone
A1_ATGGATCTACGTAACCA	2.45953771826879	1.40099526817586	Lymphatic & Endothelial	Transition_zone
A1_CACGGGTATGGGTCTGG	0.401901874514974	10.7284029858806	Fibroblasts	Transition_zone
A1_CTCCGATATGTAGCAAC	-1.56085	-11.9433	other cells	Transition_zone
A1_GCCGTGATACATTCCTA	9.05087969061986	1.69540287430073	T	Transition_zone
A1_GTGCTGGCGAGCACGCT	1.87463531252996	6.09138764316823	Smooth muscle cells	Transition_zone
A1_GTGGTTAATGATCGCCT	8.6682493424143	-11.1238	Macrophage	Transition_zone
A1_GTTGTAGATGGTCTAAG	-1.15313	-10.9618	other cells	Transition_zone
A1_TACATTCTACCCTCTTC	0.767806384536184	8.8292197125652	Fibroblasts	Transition_zone
A1_TCCGATCTACGATTTCT	3.32162472960607	4.86293114597584	Smooth muscle cells	Transition_zone
A1_TGACCCTTACAGCCGAT	1.16948995349065	10.0584658520916	Lymphatic & Endothelial	Transition_zone
A1_TGGGCGTGCTGCACGAA	0.437848899337209	10.5368975537517	Fibroblasts	Transition_zone
A1_TGGGCTGGCTGAATTCC	7.5343644356455	5.3806113141277	pericytes	Transition_zone
A1_ACATCCCATGGATTTGA	-6.40855	3.26143087322499	Epithelial	Transition_zone
A1_AGGGAGTGCTCCCATAA	0.946792755099691	10.6967104809978	Fibroblasts	Transition_zone
A1_AGGGTTTCGACAGTGTT	2.56696579215185	10.8808001416423	Fibroblasts	Transition_zone
A1_ATGGTTGATGCATACTT	1.69356415030614	10.2329567807415	Fibroblasts	Transition_zone
A1_ATTATCCATGTGCTAGG	9.36562940833227	0.483213021109359	DC	Transition_zone
A1_CGGGTCAGCTACGGTAG	-6.16146	3.86002911503102	Epithelial	Transition_zone
A1_CGTGCTTTACTCAATCC	8.55670664069311	-1.44357	T	Transition_zone
A1_CTTTCAACGAAATGATG	10.298188421699	-1.00192	T	Transition_zone
A1_GGGTCACCGACTCGCGA	-5.94085	2.34122671062733	Epithelial	Transition_zone
A1_GTTAGTGGCTGTCGGAA	8.9016306137766	-0.92849	T	Transition_zone
A1_TATTGCTATGCTTCGAC	1.86644718405858	10.9541691678264	Fibroblasts	Transition_zone
A1_TGTTACTTACTCACACT	0.0554319283093579	10.1439265149334	Fibroblasts	Transition_zone
A1_AACGGGAGCTGCGAACA	-3.21697	0.502041591952102	Epithelial	Transition_zone
A1_ACATCGACGACGATAGG	-1.39902	-12.1812	other cells	Transition_zone
A1_ATCGTCCCGAGTCATCA	0.0475123224879868	10.5719651120403	Fibroblasts	Transition_zone
A1_ATGACCAGCTCATCGCG	-9.82208	-5.31046	Epithelial	Transition_zone
A1_CAACGGCCGACAGTGAG	3.13108298537389	10.7680624860027	Fibroblasts	Transition_zone
A1_CGGGCATTACACGATCA	3.99332210776464	4.91264714176442	Smooth muscle cells	Transition_zone
A1_CTCCGATATGATAAGGA	3.21356317755834	10.6393069165447	Fibroblasts	Transition_zone
A1_CTGTAGAGCTATAGCTC	3.32365104910985	10.7593516247966	Fibroblasts	Transition_zone
A1_CTTCTAACGACTGTGAT	2.98328134772435	-1.14769	Lymphatic & Endothelial	Transition_zone
A1_GCACATAGCTTTCGTTT	3.52267787215368	-1.68106	Lymphatic & Endothelial	Transition_zone
A1_GTCACGGGCTAACGGCA	4.14773914572851	10.2845915692547	Fibroblasts	Transition_zone
A1_GTTGTAGTACTAATACG	-6.17435	2.88435424740102	Epithelial	Transition_zone
A1_TACGGTAATGTCATCGT	2.73230693099157	-0.808479	Lymphatic & Endothelial	Transition_zone
A1_TAGGTACATGACGTCGA	0.732145760032094	11.1181858914592	Fibroblasts	Transition_zone
A1_TCACTATATGGCTGAAC	9.01069853064672	-8.72254	DC	Transition_zone
A1_TCAGTCCATGTGAGGCT	-5.09228	1.19221164161946	Epithelial	Transition_zone
A1_TTCACGCCGACAGATTC	2.58935401198522	-1.00539	Lymphatic & Endothelial	Transition_zone
A1_TTCCGTGTACCGCACTT	-6.36264	-4.87457	Epithelial	Transition_zone
A1_AAACCCAATGTAGCAAC	8.20127889868871	-11.5688	Macrophage	Transition_zone
A1_AATCGACGCTGCTTCGG	1.27394721266881	10.1239918606975	Fibroblasts	Transition_zone
A1_AGTTAGCCGAAGGTCAG	9.7949993347849	1.73838962490346	T	Transition_zone
A1_ATTTCTGATGAGTCCGA	8.68144819495336	-9.97557	Macrophage	Transition_zone
A1_CCACAAATACATATGGC	7.76697370764867	-11.7224	Macrophage	Transition_zone
A1_CTCCCTCTACGAGAATA	8.41437456366674	-1.53851	Proliferating	Transition_zone
A1_GACTATGTACATTTCGT	9.33610651251928	0.00767376894737892	T	Transition_zone
A1_GCACGGTCGAGAACATA	9.66782114264623	0.395936741183059	T	Transition_zone
A1_GGGAGTACGACTTGCGG	-0.185037	10.5125302212932	Fibroblasts	Transition_zone
A1_TGACCCTATGCGTGCTC	1.65711138007299	9.45511998111989	Fibroblasts	Transition_zone
A1_TGAGGAGTACAACTACG	9.86901209113256	-0.889716	T	Transition_zone
A1_TTCCACGGCTCTACAGT	9.52958700415746	1.08069647724415	T	Transition_zone
A1_TTGAGTGCGAACTAGCT	-7.79676	-6.47674	Epithelial	Transition_zone
A1_ACATGCACGACGACAGA	4.74600431677953	4.97515095646168	Smooth muscle cells	Transition_zone
A1_ATACTTCATGCTCCATA	9.65303919074193	-0.0416011	T	Transition_zone
A1_ATGCATGTACTAAACTG	9.62544748541967	0.159500821182982	T	Transition_zone
A1_ATTACTCTACGTCATCT	3.78458020445958	-1.50683	Lymphatic & Endothelial	Transition_zone
A1_CAAGCTATACTCTCCGA	4.31464836356298	4.76999033863332	Smooth muscle cells	Transition_zone
A1_CATCCACCGAGTACTAC	8.68087599036352	-1.811	T	Transition_zone
A1_CCTCAACATGACTGGGC	-6.91436	-6.37652	Epithelial	Transition_zone
A1_CTGAGGCGCTTATCCAG	10.2903473114695	0.361183180163161	T	Transition_zone
A1_GACTTCCATGCATTTCG	-8.91564	-6.21799	Epithelial	Transition_zone
A1_GTCTTTAGCTTTCTATC	-0.352366	10.4610394376018	Fibroblasts	Transition_zone
A1_TAGGGTTGCTCCGCTAG	1.61406347510473	5.67179764683034	Smooth muscle cells	Transition_zone
A1_ACTACGATACGCCTTTG	-3.31319	3.81928767139699	Epithelial	Transition_zone
A1_AGGGAGTTACAAATGGG	9.12494394538061	-1.74744	T	Transition_zone
A1_ATTCAGGCGATCGGTAT	7.75175401923314	-11.775	Macrophage	Transition_zone
A1_CGGAACCATGCTCCCTT	4.07937023398534	9.41660965854909	Fibroblasts	Transition_zone
A1_GATCACATACACAGCGT	3.72855803725377	4.81194724018361	Smooth muscle cells	Transition_zone
A1_GCCAGCATACACCTCAC	-5.9661	1.83139361316945	Epithelial	Transition_zone
A1_GTTGAACTACATAACAC	-1.35877	-12.0625	other cells	Transition_zone
A1_TGAACGTCGAGCTCGGT	-0.462543	10.5106743710735	Fibroblasts	Transition_zone
A1_TGCTCCATACCGAGTAC	0.110909957262433	9.76354874546315	Fibroblasts	Transition_zone
A1_TGGTAGTATGACGATAT	2.47058341261998	10.0677451031902	Fibroblasts	Transition_zone
A1_AATCGTGGCTGTTACCA	4.32702276465551	9.22149170810963	Fibroblasts	Transition_zone
A1_ATCAGGTGCTAGACGGT	6.4579837059702	-12.2102	Macrophage	Transition_zone
A1_CACACAAGCTCCCGTAG	2.3479082321848	5.52522791797902	Smooth muscle cells	Transition_zone
A1_CTCATCGCGAGCACCCA	-0.326803	0.492455317328231	Sarcomeric & Nerve cell	Transition_zone
A1_GGAGCAACGACTCAAGT	1.87388441321508	10.1145	Fibroblasts	Transition_zone
A1_TCATGCCATGCCATACC	-6.52471	-5.77623	Epithelial	Transition_zone
A1_TGATTTCATGTAAAGCT	6.20523903128759	5.88233651096608	pericytes	Transition_zone
A1_TGCTCGTGCTTGTGCAT	-3.78465	3.44090236599232	Epithelial	Transition_zone
A1_AAAGGGCATGGAGGCAG	0.533420953723348	10.5075119870403	Fibroblasts	Transition_zone
A1_AACGTCACGATTCACCC	8.95085832831518	-1.17283	T	Transition_zone
A1_ACTGATGGCTTCTCACC	9.27285597083227	-1.13924	T	Transition_zone
A1_ACTTCGCGCTTGCGTGC	9.09624311682836	-0.752409	T	Transition_zone
A1_AGGCCACGCTGAGAACC	-4.45972	3.12602914745595	Epithelial	Transition_zone
A1_ATCCATTGCTTAGCTAC	9.90134165045873	1.47377611572529	T	Transition_zone
A1_ATCTTCAGCTTGACTGT	-5.62652	4.03406084949757	Epithelial	Transition_zone
A1_ATTCGTTTACTGGTTGG	0.826033983203328	10.3349512952068	Fibroblasts	Transition_zone
A1_CGTTAGATACCCTATCA	2.73057338950292	0.0701445775726002	Lymphatic & Endothelial	Transition_zone
A1_GGTGGCTGCTCTGCGAC	-6.19812	3.32529415066029	Epithelial	Transition_zone
A1_GTTACAGGCTACTCATG	-2.67947	0.0491858857371967	Epithelial	Transition_zone
A1_TCATTACATGTCACACT	-0.683723	10.7107256787517	Fibroblasts	Transition_zone
A1_TGTTCATATGACTAAGT	2.75319955107824	9.62399472172047	Fibroblasts	Transition_zone
A1_AGCTTCCTACGTAACAC	7.09249803778783	-11.0222	Macrophage	Transition_zone
A1_ATAGAGAATGGTGCCTC	3.25931689498082	-1.04699	Lymphatic & Endothelial	Transition_zone
A1_ATCATTCTACCGTGGGT	2.48039886710302	-8.31254	B	Transition_zone
A1_CGGGTGTTACGCAACAT	-4.12983	3.82899559910084	Epithelial	Transition_zone
A1_TCAATCTGCTTTAAGCC	3.52686474082128	10.4613493817547	Fibroblasts	Transition_zone
A1_TCATTCAGCTCCTAAAC	-0.0554836	10.3531121152141	Fibroblasts	Transition_zone
A1_TGCAGTAATGAGCTTTC	2.8251507019724	5.02683724338795	Smooth muscle cells	Transition_zone
A1_AACTTCTATGGGAACAA	7.04685947653905	5.4871615308025	pericytes	Transition_zone
A1_AGCTCAATACGTCTAAG	-6.23598	2.77916659290578	Epithelial	Transition_zone
A1_CAAGACTGCTTGTGCCG	2.58345362898961	9.46539009983327	Fibroblasts	Transition_zone
A1_GACTCAAATGGACCACG	7.84617922064916	-2.03649	T	Transition_zone
A1_GACTGATGCTCATCCGG	-9.05916	-6.98524	Epithelial	Transition_zone
A1_GTCTTTAATGTCTTCCC	1.81733355281011	10.8332289593914	Fibroblasts	Transition_zone
A1_GTGATGTCGATGCGTGC	2.52813670394079	1.41994298870351	Lymphatic & Endothelial	Transition_zone
A1_GTGTGATATGAACTACG	0.299238685342229	10.9408129590252	Fibroblasts	Transition_zone
A1_TCCAGAAATGGCCAGAC	10.2996742462839	0.739827169726149	T	Transition_zone
A1_TCTACCGTACCTAAGTA	8.83010217902318	-2.4203	T	Transition_zone
A1_TGTCCCATACGCCATAG	4.02187368628637	-7.22631	DC	Transition_zone
A1_TTGTGGAGCTGCACGAA	8.85311243292943	-9.97236	Macrophage	Transition_zone
A1_TTGTTGTCGAACTGGTT	-7.36983	-5.12341	Epithelial	Transition_zone
A1_TTTGGAGATGTGAGGTT	-6.1047	2.99620784694936	Epithelial	Transition_zone
A1_ATTGGGTATGGAGGGTG	3.95998284575597	5.20832909519459	Smooth muscle cells	Transition_zone
A1_CATAAGCGCTCACAGCC	-1.54756	-12.2107	other cells	Transition_zone
A1_CGGACACCGAAGACGAC	1.67607626673833	5.78160323078419	Smooth muscle cells	Transition_zone
A1_GACTCAAGCTCCGTTTC	-1.45397	-12.4229	other cells	Transition_zone
A1_GCATTAGGCTGCGTATT	8.20888540503637	-10.5763	Macrophage	Transition_zone
A1_GGAAGTGCGACGAATTC	9.76320764777318	2.43043269092824	T	Transition_zone
A1_GGAGGTACGATTGTGCA	9.75725481269018	0.953468217203872	T	Transition_zone
A1_GGTTGTAGCTCAGTCTA	4.49940082785741	4.5795482533672	Smooth muscle cells	Transition_zone
A1_TACTTACCGAAACAAGT	2.1769585346903	5.41308916981007	Smooth muscle cells	Transition_zone
A1_TTTACCACGATCCGCAG	0.656796786757863	10.3581370251873	Fibroblasts	Transition_zone
A1_AGATGAACGATTGTTGG	9.96402380225316	0.37270058567311	T	Transition_zone
A1_ATCGTGAATGGGCAGTT	-5.74339	1.80902708942677	Epithelial	Transition_zone
A1_ATGTCTTGCTTTAAGGA	9.42468473670141	-0.105816	T	Transition_zone
A1_CCTCATGTACCATTTGC	3.36007973906652	9.85692681247975	Fibroblasts	Transition_zone
A1_CGGGTGTGCTAGCGTAG	-1.41906	-12.4688	other cells	Transition_zone
A1_CGTAAGTGCTCTGTGCG	8.76233885047094	-1.28815	T	Transition_zone
A1_GACGCTGTACGCGTTAG	9.46195528266088	-0.248357	T	Transition_zone
A1_GACGTTACGAGGCTGCT	1.40665611979619	9.99274434025075	Fibroblasts	Transition_zone
A1_GCTTGGGCGAGTCAGTT	6.75153562781469	-11.7679	Macrophage	Transition_zone
A1_GGGTGAATACTGCAGCG	3.57993480918065	-1.62191	Lymphatic & Endothelial	Transition_zone
A1_GTCAGCGGCTGAAATTG	3.55510899779455	-1.67457	Lymphatic & Endothelial	Transition_zone
A1_TACACCCCGAGATTCAC	1.09071454760686	10.7775038617351	Fibroblasts	Transition_zone
A1_TACATTCCGAAGTGTGG	-7.63763	-3.11166	Epithelial	Transition_zone
A1_TACCCACTACGAAGTAG	9.36169359442846	1.81135786945607	T	Transition_zone
A1_TCGAAGTTACAGGAAAT	7.69538376090185	-9.69555	Macrophage	Transition_zone
A1_TGTTTGTGCTCCGATCG	6.29897043463842	5.94991244251515	Fibroblasts	Transition_zone
A1_AATTCCTTACAGGGTCT	0.379969272586263	10.5918387311199	Fibroblasts	Transition_zone
A1_ATCAGGTTACATCGGGC	9.70100614783422	2.43374003345753	T	Transition_zone
A1_CAGGTATGCTGGCATCC	-0.335637	10.5103615658977	Fibroblasts	Transition_zone
A1_CCACTTGATGTAGATCG	9.76467058417455	0.0606135862567585	T	Transition_zone
A1_GAGGCAAATGTCCCTAA	0.0630556454981931	10.9059199231365	Fibroblasts	Transition_zone
A1_GCTTCACATGCGAACTG	4.32325622794286	5.24249352390553	Smooth muscle cells	Transition_zone
A1_GGCTTGGCGACAGCCTG	10.024937841865	0.549034370730178	T	Transition_zone
A1_TAGGTTGGCTCAACGTT	-0.17448	11.1124848263958	Fibroblasts	Transition_zone
A1_TATGTTCCGAGTGCTTA	1.80587980506078	10.950101746867	Fibroblasts	Transition_zone
A1_TCACACCGCTAGGACAC	9.15627691504613	-9.89541	Macrophage	Transition_zone
A1_TCCCACAGCTTCAAGTC	0.0172897799040444	10.5544022458294	Fibroblasts	Transition_zone
A1_TGTCCTGTACTCCCGGT	6.88428804633275	-12.3788	Macrophage	Transition_zone
A1_TTGGTTTTACAGTCCGG	7.58636257407323	-2.55017	T	Transition_zone
A1_AAGATAGATGCTAGCCC	7.49556896445409	5.55509032184865	pericytes	Transition_zone
A1_AGGCCACCGACCTGCTT	2.43731305358068	1.48729587967183	Lymphatic & Endothelial	Transition_zone
A1_CAGGGCTCGAAGATGTA	-4.71586	1.34256721908833	Epithelial	Transition_zone
A1_CTCCATGATGCCTGACC	-6.1294	3.12386120731618	DC	Transition_zone
A1_CTCCTTTGCTATGCTCA	2.91140386817113	10.4461888211467	Fibroblasts	Transition_zone
A1_GCGTTTCATGATGGTCG	7.17803785559789	-12.2607	Macrophage	Transition_zone
A1_GCTGGGTCGATGGAGGT	1.35007641074315	10.3895014661052	Fibroblasts	Transition_zone
A1_GTCTTTACGAGTGGACA	-0.190203	11.4281844037273	Fibroblasts	Transition_zone
A1_TAACTTCCGACCTACAA	3.27688572165624	5.05965222294118	Smooth muscle cells	Transition_zone
A1_TTTCACAGCTTCGGCTG	1.54753253218786	10.8848904507854	Macrophage	Transition_zone
A1_AGGAAATGCTTCTCCAC	2.95750066992894	9.69053830082204	Fibroblasts	Transition_zone
A1_GAACACTGCTGCTCGTG	8.93910524603979	0.855842365572707	T	Transition_zone
A1_GGGAGTACGATATCTCT	3.27700683829442	9.06930436069752	Fibroblasts	Transition_zone
A1_AGGATAAATGCATACTC	-0.506977	10.1260584729412	Fibroblasts	Transition_zone
A1_ATGGATCTACCGGACTG	8.92983648535863	-1.6522	T	Transition_zone
A1_CCTAACCGCTGGCTGCT	0.105259332629598	10.5990513699749	Fibroblasts	Transition_zone
A1_CTCTGGTGCTCTACCCT	3.9622733330454	4.95660962040211	Smooth muscle cells	Transition_zone
A1_CTGAGCGATGCATCTGC	6.41663000342504	-12.0369	Macrophage	Transition_zone
A1_GGCTTGGGCTGCGAACA	-1.49171	-12.144	other cells	Transition_zone
A1_TCACTATTACAACTGAC	0.29002875444547	10.3423851865032	Fibroblasts	Transition_zone
A1_TGAGCATGCTTGGAGGT	-0.326361	10.8995913403728	Fibroblasts	Transition_zone
A1_TTATTGCGCTCACGTGC	3.07322141883031	-1.56796	Lymphatic & Endothelial	Transition_zone
A1_TTTACGTATGGGAAGGT	3.36245009657995	9.56530751163747	Fibroblasts	Transition_zone
A1_AGGACTTATGCCAGTAG	3.14571544882909	1.41058279449727	Lymphatic & Endothelial	Transition_zone
A1_AGGGCCTATGAGAATAG	7.32583305594579	-2.98906	Proliferating	Transition_zone
A1_ATCTTCACGAACAGTAA	-5.43787	2.39633931095387	Epithelial	Transition_zone
A1_CATTGTTCGAGCCATTA	7.66732761618749	-3.15271	T	Transition_zone
A1_CCTACGTGCTGGTAACG	-5.96814	2.53362144405629	Epithelial	Transition_zone
A1_GACTGATGCTCCAAATC	-5.71911	2.02478016788747	Epithelial	Transition_zone
A1_GAGCTGCATGCGCAGTG	2.89854714629308	-0.77493	Lymphatic & Endothelial	Transition_zone
A1_TATGTTCTACGGAAACG	2.64425823447362	1.05492235595967	Lymphatic & Endothelial	Transition_zone
A1_TTTATGCATGCCGAGGT	-6.25376	-5.70072	Epithelial	Transition_zone
A1_CCAATGATACCTTCGTA	-5.36557	2.90145505840565	Epithelial	Transition_zone
A1_CCCGAAGCGATACTCAG	8.26532480475561	-10.3784	Macrophage	Transition_zone
A1_CGTTGGGCGAGTCAGCC	9.54601595160619	0.410979642222182	T	Transition_zone
A1_GTGCTGGTACGGAAGGT	-0.728304	10.8754271405437	Fibroblasts	Transition_zone
A1_TAAGCGTATGTGGCCGA	1.88160547968999	8.66019715244557	Fibroblasts	Transition_zone
A1_TAGCACAATGCGCATCC	-5.95705	-5.41088	Epithelial	Transition_zone
A1_TAGTGCACGATGCGTAT	2.7062291836466	10.0809420483806	Fibroblasts	Transition_zone
A1_TCAATCTATGACGATAT	10.2616464829172	0.78398056204106	T	Transition_zone
A1_TGAATGCTACAGCCCAA	-5.37059	1.66681088382985	Epithelial	Transition_zone
A1_TTACGCCATGGGAAACG	0.883552048179067	10.7063864606121	Fibroblasts	Transition_zone
A1_TTTGGAGCGACACGGAA	3.33973786589757	5.03707016880299	Smooth muscle cells	Transition_zone
A1_AAGACTCGCTATCCTCC	-5.0378	0.940690531084792	Proliferating	Transition_zone
A1_AAGTTCGTACACTGGGT	4.63858768698827	-7.11815	DC	Transition_zone
A1_CCGGGTAATGGGCATCG	4.00838205573217	5.15427388126637	Smooth muscle cells	Transition_zone
A1_CGAGAAGCGATATCTCT	-1.37175	-12.2	other cells	Transition_zone
A1_CGAGGCTCGAGTAGAAT	-7.85121	-6.19205	Epithelial	Transition_zone
A1_CTACCCACGACCCGGTA	-0.231301	10.892123116801	Fibroblasts	Transition_zone
A1_GGTCTGGATGCTTCTAA	-7.58417	-7.19163	Epithelial	Transition_zone
A1_GTGCTGGCGATCTCCAC	-6.06446	3.20209468776967	Epithelial	Transition_zone
A1_TACTTACATGACAGCTG	-0.00317567	10.3730582135418	Fibroblasts	Transition_zone
A1_TTACCATGCTGCTCGGT	7.21101066825048	-3.23032	T	Transition_zone
A1_ATCATTCGCTCGTGTGC	3.60207817313329	0.901430143664138	Lymphatic & Endothelial	Transition_zone
A1_ATCCACCGCTATTGTGC	2.74340889212743	10.6024073498943	Fibroblasts	Transition_zone
A1_CAACGATTACGAGAACG	6.90232107398168	5.52843178684499	pericytes	Transition_zone
A1_CAATGACATGTCGAACA	4.53780338523046	4.99902190143849	Smooth muscle cells	Transition_zone
A1_CCTCATGGCTCAGTGTT	10.0899307465281	1.86209405834462	T	Transition_zone
A1_CTCAGAACGAGAGGACT	2.4147765373911	1.22207094604756	Lymphatic & Endothelial	Transition_zone
A1_GACTATGGCTTTCTATC	2.78453490492956	-0.384629	Lymphatic & Endothelial	Transition_zone
A1_TCCGATCGCTCCGTGGT	7.4972903465952	-3.07517	T	Transition_zone
A1_TGGTGATGCTCTGCGAC	-7.70951	-7.36859	Epithelial	Transition_zone
A1_TTTACTGATGGAAGTAG	-5.40806	1.84813417370106	Epithelial	Transition_zone
A1_ACCTGAACGAGCCTTTC	9.82339021918432	1.80386699611928	T	Transition_zone
A1_AGCGCTGATGCCGAGGT	1.17230877635137	10.8904084103801	Fibroblasts	Transition_zone
A1_AGCGCTGGCTAAGCAAT	-0.450445	11.1328591244915	Fibroblasts	Transition_zone
A1_AGGAAATGCTATTCCGA	7.60813162085668	5.65322770054127	pericytes	Transition_zone
A1_AGGTTACGCTAGGAGGG	9.52552530524389	-7.7434	DC	Transition_zone
A1_CAAAGAAATGAGCTTTC	1.80726704356328	10.4969185727337	Fibroblasts	Transition_zone
A1_CACAGATATGCACGTAA	7.26036665198461	-12.1968	Macrophage	Transition_zone
A1_CCAATGAGCTGGAGAAA	9.05377695319311	-10.1507	Macrophage	Transition_zone
A1_CCACAAATACGTAGCCG	0.802857611152089	10.7075928586223	Fibroblasts	Transition_zone
A1_GCACTAACGATATCTGG	3.40339920279638	10.7470187085369	Fibroblasts	Transition_zone
A1_GCCAGGTTACCCTAGGA	1.80605909583227	5.86907662327077	Smooth muscle cells	Transition_zone
A1_GCCATTCCGACTTGAGT	9.94474813696996	2.39647783214833	T	Transition_zone
A1_GCGATCGTACGAAGTAG	0.130455452772535	10.9779929059246	Fibroblasts	Transition_zone
A1_GCTTCACATGGTCATCT	2.31487867591039	5.26522149021413	Smooth muscle cells	Transition_zone
A1_GGGCGTTCGACTCGGGT	9.44724104163305	-1.08427	T	Transition_zone
A1_GGTGTTACGAGGCTCTG	1.80915126559392	10.6750944989422	Fibroblasts	Transition_zone
A1_GTTGCGGCGATCAACCA	9.85080454108373	0.965317143748061	T	Transition_zone
A1_TCGGGCAATGATATGGC	2.88203785178319	4.90416230137135	Smooth muscle cells	Transition_zone
A1_TTTCATGCGACACGGAA	0.377173427316106	10.6783350842693	Fibroblasts	Transition_zone
A1_ATGGATCCGACGTGTTA	7.68200227973119	-2.93922	T	Transition_zone
A1_CCACGTTGCTACAGTAA	-9.29042	-6.37041	Epithelial	Transition_zone
A1_CCTCAGTATGGCGTTAG	2.47431800124303	0.575634970019118	Lymphatic & Endothelial	Transition_zone
A1_CGAAGTTGCTACGAGCA	7.28631994483129	-11.2185	Macrophage	Transition_zone
A1_CTACAGAGCTTATCGGT	1.74744794127599	10.5625647443035	Fibroblasts	Transition_zone
A1_GTCTCACTACGTCTAAG	2.0281126236643	8.77911557132985	Fibroblasts	Transition_zone
A1_GTGCGTGGCTTTCGTGA	-0.867941	10.9250410931804	Fibroblasts	Transition_zone
A1_TCGCTCATACCCTAACT	9.57557985541479	2.56004585201527	T	Transition_zone
A1_TGCGGCAATGAGCCCAA	2.45600626227514	1.3713613885143	Lymphatic & Endothelial	Transition_zone
A1_TTTGATCATGGATTTCT	3.63135430571691	4.99615658695485	Smooth muscle cells	Transition_zone
A1_AACAACCCGATAACCCA	-8.01121	-7.4693	Epithelial	Transition_zone
A1_AAGTACCGCTCCAAATC	-1.10997	4.76663102085377	Lymphatic & Endothelial	Transition_zone
A1_ACTATCTATGTGTGCTC	-0.51053	10.5433377164104	Fibroblasts	Transition_zone
A1_ACTGTGACGACCGTTTC	7.36416599509374	5.71300209934499	pericytes	Transition_zone
A1_ATCCCTGGCTATTCCGA	-5.57302	1.79845036442067	Epithelial	Transition_zone
A1_CGTTGGGGCTATTAAGG	-2.61843	1.02654410774495	Epithelial	Transition_zone
A1_GACGCTGCGAATCCCTC	2.89699909445897	5.11396445209767	Smooth muscle cells	Transition_zone
A1_GCGTGCATACCCAGTGG	-5.77218	2.48215617115285	Epithelial	Transition_zone
A1_AGTTAGCGCTCCGATCG	1.04669914004461	10.8001068967083	Fibroblasts	Transition_zone
A1_CGAATTGCGACTACAGT	3.47092911955968	10.8543251889446	Fibroblasts	Transition_zone
A1_CGAGTGCTACGAAATCC	0.330731931897558	11.0633000272014	Fibroblasts	Transition_zone
A1_GAGACCCCGAATGCTTG	6.34267971274511	-9.34095	Macrophage	Transition_zone
A1_GGGAGTACGACCAACAT	9.12704393622533	-6.52694	DC	Transition_zone
A1_TACGTCCGCTCGAGTTT	10.0239193176951	-8.42747	Macrophage	Transition_zone
A1_TTTGGAGGCTGTTGATC	0.423737022849477	10.2289389508464	Fibroblasts	Transition_zone
A1_ACACAGTGCTTCCGATA	8.8422519898142	-10.7402	Macrophage	Transition_zone
A1_ATACCGAGCTAGGTCAG	0.129223648282445	10.4892252820232	Fibroblasts	Transition_zone
A1_CCTTTGGGCTTCAACGT	-3.81242	3.16253603870656	Epithelial	Transition_zone
A1_CGTGAATCGATGCAAGG	9.08755800482885	-0.129924	T	Transition_zone
A1_GAACGTTATGGCTGAAC	9.82807752844945	0.276617183039443	T	Transition_zone
A1_GAGGGTACGAAGCGGAT	-6.22008	3.36943663532521	Epithelial	Transition_zone
A1_GTCACGGATGCTGTACC	1.04782399890081	10.6386698621013	Fibroblasts	Transition_zone
A1_GTCTGTCATGGAGAAAT	3.35266492125646	4.84499539310719	Smooth muscle cells	Transition_zone
A1_TAAGCGTTACGGTCTAA	-1.63101	-12.1258	other cells	Transition_zone
A1_TACGGTATACTGAGTCA	2.05528208968297	10.0217112439373	Fibroblasts	Transition_zone
A1_TCATATCCGAAGTCGGA	0.223315048786557	10.443356408427	Fibroblasts	Transition_zone
A1_AGTGTTGTACATCACCC	3.11678430792943	-1.63075	Lymphatic & Endothelial	Transition_zone
A1_ATCTTCAATGATTCGGA	10.1924793457712	0.875248565027968	T	Transition_zone
A1_CTGCAGGCGAAGGACAC	9.21613046881811	-10.0765	Macrophage	Transition_zone
A1_GATCACAGCTACTTCCC	2.76511714217321	0.291106237719313	Lymphatic & Endothelial	Transition_zone
A1_GCCAACGGCTCTACCCT	2.4534854626383	-8.34749	B	Transition_zone
A1_GCGTGCAATGGAGAAAT	2.53703424689428	-8.28267	DC	Transition_zone
A1_GCTACCTCGATACGTAC	9.59838506934301	0.0627780097224873	T	Transition_zone
A1_GGGTCTGCGACCTAAAC	2.32610270735875	1.63166357452656	Lymphatic & Endothelial	Transition_zone
A1_GTGTTCCGCTAGATGTA	7.14159509894506	5.80063094074513	pericytes	Transition_zone
A1_GTTGCGGTACGAAGTAG	-5.55433	3.02675904209401	Epithelial	Transition_zone
A1_TATTGGGGCTGTTACTG	-0.170628	11.1242779629924	Fibroblasts	Transition_zone
A1_TCAGCCTTACAGAGTTT	2.10943171736852	8.80584706241872	Fibroblasts	Transition_zone
A1_TGCGGGTATGCTAATCC	2.21018645522252	5.64711607868458	Smooth muscle cells	Transition_zone
A1_TGGTAGTCGATGGGTTT	2.75652835127965	4.98904503757741	Smooth muscle cells	Transition_zone
A1_TGGTTAGATGCATAAGC	1.87662825343267	9.75596798832204	Fibroblasts	Transition_zone
A1_TGTTACTATGCCTAGGA	9.70033380744115	0.8364960091808	T	Transition_zone
A1_TTGAACGGCTCTGCATA	9.66415998694555	0.935377134630935	T	Transition_zone
A1_AGACAGGGCTTGACTGT	-7.57437	-4.49804	Epithelial	Transition_zone
A1_AGGGCCTTACGCGTTAG	8.64864370581762	-10.6901	Macrophage	Transition_zone
A1_CAACAGTTACACTGGGC	0.212728205892003	11.2276362317302	Fibroblasts	Transition_zone
A1_CACACAAATGATGGGCT	-10.3301	-5.13578	Epithelial	Transition_zone
A1_CAGTGCGCGATAACCCA	0.795273337336934	9.77888192112233	Fibroblasts	Transition_zone
A1_CGAAGGAATGTGGTTGG	-0.787309	11.316	Fibroblasts	Transition_zone
A1_CTCAGAAGCTACAGTGG	2.67902967688695	-8.12259	B	Transition_zone
A1_CTCCCTCGCTTTCGTTT	2.60288665053502	5.29432524616505	Smooth muscle cells	Transition_zone
A1_GATGCTAGCTGGCTCTG	3.43778083083288	-1.03176	Lymphatic & Endothelial	Transition_zone
A1_GGGTTTAATGCGGACAT	-1.09061	-11.7983	other cells	Transition_zone
A1_GTAGATCATGAGTCCGG	1.03601393458501	10.4453390973308	Fibroblasts	Transition_zone
A1_GTTTACTATGTCTTCCC	7.27901432273046	-11.8987	Macrophage	Transition_zone
A1_TCAGTTTTACTTTACAC	-3.74958	3.70883072788502	Epithelial	Transition_zone
A1_AATGCCACGATTGCAAC	7.0766908859934	-10.7485	Macrophage	Transition_zone
A1_AGCGTATTACATTCGGA	-5.91528	2.45381750042226	Epithelial	Transition_zone
A1_AGGACTTTACGAAAGGT	7.2673737740244	5.0970100301006	Lymphatic & Endothelial	Transition_zone
A1_CAAGGGATACATGGTAT	-6.32517	3.17907561237599	Epithelial	Transition_zone
A1_CGTAATGGCTGGCATGA	9.60024	0.516894592592971	T	Transition_zone
A1_CGTCCATCGATGGTAGG	-0.146634	10.4448918240764	Fibroblasts	Transition_zone
A1_CGTTGGGATGAGTCGAC	9.1291753983225	0.0735834079482716	T	Transition_zone
A1_GACTCTCCGACAGTCTA	1.05810746905462	10.4675902264812	Fibroblasts	Transition_zone
A1_GCCATTCATGATGCAGC	-5.86079	3.68658317501332	Epithelial	Transition_zone
A1_GGACGTCGCTGGCTGCT	10.0901720261301	-0.100914	T	Transition_zone
A1_GTGTTAGATGTCTTCGA	1.17182800528661	10.2099150555828	Fibroblasts	Transition_zone
A1_GTTGTCCTACTAGCAAC	7.49525472876684	5.42209900791432	pericytes	Transition_zone
A1_TTCCTAAATGTTTCAGC	1.70465395209447	5.97408570225026	Smooth muscle cells	Transition_zone
A1_TTTACCACGACCAGCCA	-6.18343	3.54508532459523	Epithelial	Transition_zone
A1_AACAGGGATGGTTCTAT	9.79941198584691	-8.97986	Macrophage	Transition_zone
A1_AATCGACGCTAACGTGG	7.30619404074804	-0.387029	T	Transition_zone
A1_CGGACACCGAAGATTAG	2.39041754958288	11.0300797360637	Fibroblasts	Transition_zone
A1_CGGAGAACGATACAGCT	2.90517351386205	10.1354502576091	Fibroblasts	Transition_zone
A1_CTACGGGCGAAGCGTAG	-8.78103	-3.96068	Proliferating	Transition_zone
A1_GATTTCTATGATGCATG	8.96704790351049	-6.70502	DC	Transition_zone
A1_GCAGGCTCGAATAGAGT	3.60325953719274	9.44261635715749	Fibroblasts	Transition_zone
A1_GCTTCACCGAGGCTTAT	-1.42265	-12.3329	other cells	Transition_zone
A1_TCAATTCTACGCCTTTG	4.07470915076391	8.78197945530202	Fibroblasts	Transition_zone
A1_TGCAGATTACGCCTTGC	3.14408752677099	5.14717902118947	Smooth muscle cells	Transition_zone
A1_TTCATGTGCTCCAGGTC	3.32858822104589	-0.271802	Lymphatic & Endothelial	Transition_zone
A1_AACCTGAGCTTAGCTGT	-0.13868	10.7342881100872	Fibroblasts	Transition_zone
A1_CATACCCATGATAACGT	0.0591656154121526	10.8471793072918	Fibroblasts	Transition_zone
A1_CATACCCATGGGCTGGT	2.88028332945958	-0.0523496	Lymphatic & Endothelial	Transition_zone
A1_CCTCCTCCGATCCGCGA	-0.651274	10.8334607022503	Fibroblasts	Transition_zone
A1_CGAAGTTTACTGGTTGA	-0.555801	10.3864830868938	Fibroblasts	Transition_zone
A1_CGTAATGATGCACACCT	-8.74248	-6.32962	Epithelial	Transition_zone
A1_CGTCCATGCTGCTCTCT	8.68472120520727	-2.01924	T	Transition_zone
A1_GGTGTCGCGAAACAGGC	2.50236103293554	9.74315346653249	Fibroblasts	Transition_zone
A1_TCAAGTGGCTGCGTGAA	2.42446157691137	10.5080698865154	Fibroblasts	Transition_zone
A1_TGTTCTAGCTTAGGAGC	0.347665194245733	10.0370568173626	Fibroblasts	Transition_zone
A1_TTCCGTGATGTGAGGCT	2.22649428603307	10.5770367520549	Fibroblasts	Transition_zone
A1_TTCGCTGTACGAAGTAG	0.931248817416585	10.6521462338665	Fibroblasts	Transition_zone
A1_TTCTCTCGCTGCTCGTG	9.7521583771433	2.37566865856435	T	Transition_zone
A1_ATACCGAATGGCTCTCG	1.11963734385625	10.9323319333294	Fibroblasts	Transition_zone
A1_CGTCAAAATGTGGTTAA	8.70673105475561	-9.78581	Macrophage	Transition_zone
A1_GATTCGAGCTTTCACAG	-6.1914	3.2800675767162	Epithelial	Transition_zone
A1_GCAGCCAATGATTCCTA	9.13323995825902	-6.51535	DC	Transition_zone
A1_GCAGGCTTACCCTAGGA	0.484279248687185	10.171555413554	Fibroblasts	Transition_zone
A1_GTGTTCCCGAGCCATTA	-3.33261	-2.3393	Epithelial	Transition_zone
A1_TAACGACTACAGTCGAC	2.0048713421549	10.6230877774456	Fibroblasts	Transition_zone
A1_TCTCAGCGCTCCAGCGT	2.3812300896372	1.53158022339131	Lymphatic & Endothelial	Transition_zone
A1_TGACAGTCGATTGTGGT	8.71879503485814	-2.20389	T	Transition_zone
A1_TGCTGAAGCTCTACATG	4.36156	5.10964478428151	Smooth muscle cells	Transition_zone
A1_TTCACCGTACTGGTTGG	-1.51831	-12.3581	other cells	Transition_zone
A1_AAACCCAATGGTAACTA	2.9077398514475	-1.52251	Lymphatic & Endothelial	Transition_zone
A1_AGTTCGACGAACAAGTA	-8.96907	-4.42126	Epithelial	Transition_zone
A1_CTCATGCGCTCTACCGG	0.242990914555944	10.9812878506878	Fibroblasts	Transition_zone
A1_CTGGACGTACCTTCTAA	3.03073570487157	10.6178883450725	Fibroblasts	Transition_zone
A1_CTTCAATGCTCACAGAG	9.30400488135473	0.843161477396743	T	Transition_zone
A1_GCTGAATTACTCTTGGT	7.93386432883397	-2.37805	T	Transition_zone
A1_GTGGAGAATGCGAGTGC	-6.28669	2.18391789371754	Proliferating	Transition_zone
A1_TAACACGTACCTGACAG	4.19092342612401	10.2620419400432	Fibroblasts	Transition_zone
A1_TAGAGTCTACGATATAC	10.0933201050486	1.31580306465413	T	Transition_zone
A1_ACATGCACGAGCTCTGG	0.357374045821584	10.5142964261272	Fibroblasts	Transition_zone
A1_ACGATCAGCTACTCAAC	6.32966634986059	5.92280186588551	pericytes	Transition_zone
A1_ACTCCCAATGGAAATCC	0.809205505820669	-5.23818	Plasma	Transition_zone
A1_ATACTTCGCTAAGTGTA	-6.57697	-6.56931	Epithelial	Transition_zone
A1_ATACTTCTACTCGAAAT	2.94668075797216	10.8360260861614	Fibroblasts	Transition_zone
A1_CACAGATATGCATGAAT	-0.727533	11.2897356885173	Fibroblasts	Transition_zone
A1_CATAGACATGGCAGGTT	-0.509825	10.8125189679363	Fibroblasts	Transition_zone
A1_CATCGTCTACTAGCAAC	8.85914251563207	-8.70822	DC	Transition_zone
A1_CGGGTGTGCTGGACTGA	9.61687586066381	-9.52088	Macrophage	Transition_zone
A1_GCCATTCCGACTCACAA	3.7909493183817	4.48456467563893	pericytes	Transition_zone
A1_GGTGTCGGCTATAGGGC	2.72509214636937	9.99723805362965	Fibroblasts	Transition_zone
A1_GTAGAGGCGACAGCCTG	4.81254932639257	5.03223694736745	Smooth muscle cells	Transition_zone
A1_GTCGAATCGAAATGAGT	-1.65566	-12.2852	other cells	Transition_zone
A1_GTCTGTCATGCGTAGTA	-6.02935	3.23840631420399	Epithelial	Transition_zone
A1_TCCTCCCATGACTACGA	-5.95968	3.85715187961842	DC	Transition_zone
A1_TCGCTTGTACTATGAGT	3.31046650168554	-1.58659	Lymphatic & Endothelial	Transition_zone
A1_TGCTTGCCGAAGTCCTA	-3.39206	-2.77321	Epithelial	Transition_zone
A1_TTTCGATATGATGGTCG	9.00157949683324	0.145966811726348	T	Transition_zone
A1_ACTCTCGATGAAACACT	4.68596145865575	5.25500859195973	Smooth muscle cells	Transition_zone
A1_CGGGACTATGTAAAGCT	9.03403780219213	-10.2906	Macrophage	Transition_zone
A1_GGGACCTATGTAGCAAT	-6.70361	-5.44849	Epithelial	Transition_zone
A1_GTGTTCCATGGACCCAA	-5.05326	-1.10486	Proliferating	Transition_zone
A1_GTGTTCCATGTTTCAGT	7.97118	-3.11433	T	Transition_zone
A1_TCGTCCATACCCGATCC	0.763401482077993	11.623345269511	Fibroblasts	Transition_zone
A1_TGATTCTATGATTCGAA	10.0989010071482	0.851233019182936	T	Transition_zone
A1_AAGCGTTGCTCCTGGTG	-0.833505	-11.0556	other cells	Transition_zone
A1_AGTACCATACACTACGA	2.55364606139318	-8.34946	B	Transition_zone
A1_ATATCCTTACACTGGGT	0.716667625876821	11.0610436337688	Fibroblasts	Transition_zone
A1_GAACTGTCGAGTTACCA	-3.83573	0.630906535933272	Epithelial	Transition_zone
A1_GGATGTTATGGATTTCC	8.06589529273168	-6.42086	DC	Transition_zone
A1_GGCAGTCGCTTGGTACT	-10.5905	-4.99744	Epithelial	Transition_zone
A1_AAGTACCTACGTCATTC	-1.19698	-11.5384	other cells	Transition_zone
A1_AGCTCAAGCTGCATTGT	-0.192803	10.6178978818157	Fibroblasts	Transition_zone
A1_ATAGACCGCTGATTCGT	3.2576880192484	8.0575665372112	Smooth muscle cells	Transition_zone
A1_CAGGCCAGCTATCCTAG	0.733198378058828	10.9119833844402	Fibroblasts	Transition_zone
A1_CGTGATAATGGCTGAAC	6.78234979865209	-12.1894	Macrophage	Transition_zone
A1_GGGAGTACGACGTAATC	3.04934236762182	6.4058855908611	pericytes	Transition_zone
A1_GTCTCACCGAAAGTAGT	-4.60623	3.71868242199208	Epithelial	Transition_zone
A1_GTCTGTCCGAGCGTAGA	-6.19993	3.49797691280629	Epithelial	Transition_zone
A1_TGGGCTGCGACTTGAAC	0.0222591271723874	10.9614819424846	Fibroblasts	Transition_zone
A1_ATTCCCGGCTATCCCTC	-7.605	-6.55268	Epithelial	Transition_zone
A1_ATTTACCTACACTGGGT	0.337141189547933	10.3230332272747	Fibroblasts	Transition_zone
A1_CCCGAAGATGCCATACC	2.80242106673375	-0.866952	Lymphatic & Endothelial	Transition_zone
A1_CTCATGCATGGACCACG	3.50634023902074	10.6894024747112	Fibroblasts	Transition_zone
A1_CTCCCTCCGATCCGAGC	2.2591118550028	10.1751107114055	Lymphatic & Endothelial	Transition_zone
A1_GACATCACGACTCACAA	0.929499540301717	10.5459097760418	Fibroblasts	Transition_zone
A1_GACCTTCGCTCGAGTGA	8.73280069586889	-10.7898	Macrophage	Transition_zone
A1_GCAACATGCTGATTAAG	5.87751457450048	-8.54344	Macrophage	Transition_zone
A1_GCAGTTAGCTGAAATTG	3.22892997023717	4.87280262882497	Smooth muscle cells	Transition_zone
A1_GTGGTTAATGACGATCA	0.0317458620394834	10.5284956830242	Fibroblasts	Transition_zone
A1_TACACCCATGATTTGCC	0.65169987437383	10.1319931882122	Fibroblasts	Transition_zone
A1_TGATTTCCGAACCGATT	0.823260638686574	10.2092703717449	Fibroblasts	Transition_zone
A1_ACGGAAGATGAGAATAG	-3.61063	-2.68644	Epithelial	Transition_zone
A1_AGATGCTATGCTAACAG	7.0131447052683	5.97226704532887	pericytes	Transition_zone
A1_ATCTTCACGAGGCTGCT	0.50392577407018	10.7411335843303	Fibroblasts	Transition_zone
A1_ATTTACCATGGGAGGGT	2.79906508681432	-1.35638	Lymphatic & Endothelial	Transition_zone
A1_CATTGTTGCTTCTTGCC	7.60364172217504	-11.7475	DC	Transition_zone
A1_CGTCAAACGATGGTACT	-3.42844	2.18808044369008	Epithelial	Transition_zone
A1_GAACTGTGCTCAACGTT	2.9995732044901	9.49383915836598	Fibroblasts	Transition_zone
A1_GAGGGATCGACAACGCC	3.41729709860936	9.67674912388112	Fibroblasts	Transition_zone
A1_GGGAAGTGCTCGCCAGT	-1.58136	-11.9463	other cells	Transition_zone
A1_GTCAAACCGACCGATCG	6.47923109290258	-12.2291	Macrophage	Transition_zone
A1_TCCTTCTCGAACCGACC	-0.189444	10.4263018506267	Fibroblasts	Transition_zone
A1_AACCTGAATGTACGGGC	-0.651803	10.6532124417522	Fibroblasts	Transition_zone
A1_AGCGTATTACCTAATCC	1.09534106013433	10.3572949307659	Fibroblasts	Transition_zone
A1_AGGAATAATGCATACAG	-3.15598	1.15644527847554	Epithelial	Transition_zone
A1_AGGTAGGATGTCATAGA	9.37410757300512	1.52024079735066	T	Transition_zone
A1_CTGAATGATGTTTAGGA	0.41305441019193	10.3834313290813	Fibroblasts	Transition_zone
A1_CTTCCTTTACCATTTGT	-1.24802	-11.5743	other cells	Transition_zone
A1_GATGACTCGAGTTAGAA	1.55981621501104	5.89038456852223	Smooth muscle cells	Transition_zone
A1_GGAACCCTACGTGCCTC	1.65384087321416	10.9157084363201	Fibroblasts	Transition_zone
A1_TAGACTGGCTCAGTCTA	2.9039773678507	10.857925309489	Fibroblasts	Transition_zone
A1_TCGACCTCGATGTGCCG	-0.21139	10.8040770428875	Fibroblasts	Transition_zone
A1_TGGGAAGCGAGGCAGAT	5.85597440955297	-8.13847	Macrophage	Transition_zone
A1_TTGGTTTATGATAGTGT	0.379697356196798	11.1635331052044	Fibroblasts	Transition_zone
A1_TTTCCTCGCTGCTCGGT	1.20460078475133	10.8705443280437	Fibroblasts	Transition_zone
A1_AATGAAGGCTCCGTGGT	6.07046863791601	5.99289788181569	pericytes	Transition_zone
A1_ATACTTCCGAGATTCAC	-4.76454	2.73107828075673	Epithelial	Transition_zone
A1_CAAGCTAGCTACGGGAT	3.56516811606542	9.37408818180348	Fibroblasts	Transition_zone
A1_GGGATGACGAGAATTCC	-5.12702	-3.71186	DC	Transition_zone
A1_GGTGATTCGACCGCAGT	8.66125604865209	-1.75365	T	Transition_zone
A1_GTAAGTCGCTGTCGGAA	-1.20334	-12.1074	other cells	Transition_zone
A1_GTCTAGAATGAAATGCC	0.61811593529836	-4.59692	Plasma	Transition_zone
A1_GTTGAACGCTAAGTGTA	9.39897939917699	2.25929583484914	T	Transition_zone
A1_TCATCCGTACGTAGCTA	-0.571569	10.5924557584026	Fibroblasts	Transition_zone
A1_TTTATGCCGACGTACTA	-5.94125	-3.90232	Epithelial	Transition_zone
A1_AAAGAACCGAACTAGCT	3.90194294211522	9.10828579838063	T	Transition_zone
A1_ACTATTCTACAAATGGG	8.8875400757517	-0.871716	T	Transition_zone
A1_CACAGATGCTGTACTAC	1.21586856600896	10.2318724530437	Fibroblasts	Transition_zone
A1_CACAGGCTACGAGAACG	7.65431520697728	-11.778	Macrophage	Transition_zone
A1_CCTTTGGCGATCATCGA	-0.347676	10.3905972378948	Fibroblasts	Transition_zone
A1_GGCGTCAGCTGAACATA	2.44920823332921	1.54374600822713	Lymphatic & Endothelial	Transition_zone
A1_GGGCCATATGTCAATCT	0.242476615878499	10.8484982388714	Fibroblasts	Transition_zone
A1_GTCATGAGCTCCGATCG	10.0730688309397	0.96744836742665	DC	Transition_zone
A1_GTCATGAGCTTGACTGT	3.01353380438939	-1.13088	Lymphatic & Endothelial	Transition_zone
A1_GTGTGATTACGGCAGTT	6.38942692038671	-9.21369	DC	Transition_zone
A1_GTGTTAGATGTTCCAGT	-3.323	3.7118507760265	Epithelial	Transition_zone
A1_TAAGTCGTACACCTCAT	1.21206090209142	10.1522787945964	Fibroblasts	Transition_zone
A1_TAGACTGGCTTTAAGGA	2.45553276297704	5.14578379566457	Smooth muscle cells	Transition_zone
A1_TCAAGACTACGCGTTGA	2.74592277762548	0.997404946635024	Lymphatic & Endothelial	Transition_zone
A1_TCACACCCGACTCGCGA	-5.38724	1.39708413059498	Epithelial	Transition_zone
A1_TCGCTTGGCTACTCAAC	-6.12797	2.86897767956044	Epithelial	Transition_zone
A1_TGGAACTATGGGAAACG	-5.99084	3.16724027569081	Epithelial	Transition_zone
A1_TGGGTTAATGAAACCCA	8.68936083075658	-11.0035	Macrophage	Transition_zone
A1_TGTAGACATGATGCAGC	-0.334487	11.3499421017864	Fibroblasts	Transition_zone
A1_TTCCTTCATGATTTCCA	-4.08281	-3.00503	Epithelial	Transition_zone
A1_AGAACCTATGCGTGGGT	-1.27945	-11.5893	other cells	Transition_zone
A1_ATCTTCAATGGCCAGTG	2.8571855759348	10.171757592509	Fibroblasts	Transition_zone
A1_CACTGAAGCTTCCGCAG	-5.77091	-4.78277	Epithelial	Transition_zone
A1_CCTCACAGCTGTAGAGC	-3.56515	-2.87537	Proliferating	Transition_zone
A1_CGAATTGCGACCCGCAA	0.910687241526998	11.2843693631389	Fibroblasts	Transition_zone
A1_GCCCGAATACGCGTTAG	9.14433500525609	0.168152465174453	T	Transition_zone
A1_GGGTTTAATGTTCCCGA	2.10692	5.71881522114064	Smooth muscle cells	Transition_zone
A1_GTGCTGGATGCCATAAG	9.37063810584203	-0.0334925	T	Transition_zone
A1_GTGTTAGGCTGAATTCC	0.887880954715169	11.3181790250042	Fibroblasts	Transition_zone
A1_GTTCATTCGAGTCAGTT	2.7775649761881	10.3210972684124	Fibroblasts	Transition_zone
A1_TACGGTAATGAGGGTCT	-8.44847	-7.27745	Epithelial	Transition_zone
A1_TGCAGGCCGAGGTAATA	3.38025829550878	-1.44521	Lymphatic & Endothelial	Transition_zone
A1_TGGTACATACGTAGCCG	4.78964731452123	3.23793448383595	T	Transition_zone
A1_AAAGTGATACCTCCCTT	2.78811762091771	-0.301555	Lymphatic & Endothelial	Transition_zone
A1_AATTTCCATGATGGTAT	-1.50177	-11.9863	other cells	Transition_zone
A1_ACTGTGATACAGCCGAT	9.38572332617895	2.16184271747853	T	Transition_zone
A1_ATCGTGAGCTACACACT	-6.22423	3.51898135120656	Epithelial	Transition_zone
A1_CCCTTAGCGACACGGTC	-9.39237	-6.07727	Epithelial	Transition_zone
A1_CGAGGCTATGACCTCAC	6.6510112023081	-11.5623	Macrophage	Transition_zone
A1_GACACGCTACCTGTACC	2.45404050109044	10.6056879895427	Fibroblasts	Transition_zone
A1_GGGATGACGATTGTGCA	8.89489099738256	-1.43949	T	Transition_zone
A1_TCACGCTGCTATCCTCC	3.76896569487706	9.96327485019948	Fibroblasts	Transition_zone
A1_TCCACGTGCTGGCTGCT	-10.2044	-4.58176	Epithelial	Transition_zone
A1_TCTCACGTACTTAGAAC	-6.09472	3.22682203228261	Epithelial	Transition_zone
A1_TGGCGTGATGAATCTCT	6.82150671240941	-10.5507	Macrophage	Transition_zone
A1_TGGGAGAATGGTCATCT	8.69240400550023	-10.8081	Macrophage	Transition_zone
A1_AAGTGAACGAAGATTAG	-9.7675	-4.3814	Epithelial	Transition_zone
A1_ACTGCAACGAGCCTTCT	0.0881612708891995	10.335186852763	Fibroblasts	Transition_zone
A1_AGGGTTTTACAGGAAAT	8.87141916510717	-2.15114	T	Transition_zone
A1_GCTTTCGCGAGTTGCGC	0.534402582618154	10.5145253079631	Fibroblasts	Transition_zone
A1_GGTAGAGCGATACGTAC	0.245747003528035	10.4709795850017	Fibroblasts	Transition_zone
A1_GTGGCGTGCTTGGAGAC	-6.18726	-5.84317	Epithelial	Transition_zone
A1_GTGTGATATGGCTCTCA	0.381177428933538	10.6639527219036	Fibroblasts	Transition_zone
A1_TAGTGCAATGTCGGTAA	8.24304411170141	-2.80134	T	Transition_zone
A1_TGCATGAATGAACTGAC	0.66759023425237	10.5235413449505	Fibroblasts	Transition_zone
A1_TTACGCCATGGAAAGGT	0.0196912696684964	10.5523079770305	Fibroblasts	Transition_zone
A1_AAAGGTATACGTGCGAC	-8.40422	-2.75866	Epithelial	Transition_zone
A1_ACTGATGATGCCGAGGT	0.465839717360891	9.61145676548268	Fibroblasts	Transition_zone
A1_ACTTTCATACGGTCTAA	-5.03997	3.60740674907948	Fibroblasts	Transition_zone
A1_CCCTCAAGCTGTGGCTC	2.43031522986547	5.65751685077931	Smooth muscle cells	Transition_zone
A1_GCACTAAGCTCAGTCTA	8.41181585547582	-11.2998	Macrophage	Transition_zone
A1_GGAATGGATGCAACTTC	-4.94837	1.35828412945058	Epithelial	Transition_zone
A1_GGGCGTTGCTAACGGTG	-5.68965	2.04963602001454	Epithelial	Transition_zone
A1_GGTGTCGCGAAGGAGGG	6.52036211249486	5.68099917347218	pericytes	Transition_zone
A1_GTCAAACTACCACACAA	3.24836108443395	5.01617850239064	Smooth muscle cells	Transition_zone
A1_GTTAGACGCTTCAAGTC	8.19715902564184	-2.80875	T	Transition_zone
A1_TACCTGCATGTCTTGGT	1.29730019328252	10.8143519299724	Fibroblasts	Transition_zone
A1_TACGCTCCGATATCTGG	3.81778785941259	10.3478096860149	Fibroblasts	Transition_zone
A1_TAGACCACGATATCCAG	2.78085348364965	10.6585348981121	Fibroblasts	Transition_zone
A1_TGAGGGATACGATCACG	1.00109693762914	10.1286934750774	Fibroblasts	Transition_zone
A1_TGTTCCGATGGAGGCAG	9.28934118506566	-0.224558	T	Transition_zone
A1_TTCTTCCTACACTACCT	7.62308189627782	-11.3607	DC	Transition_zone
A1_TTTAGTCGCTGAATTGA	10.0152275299753	1.21817041809346	T	Transition_zone
A1_TTTGTTGTACTAAACTG	1.55151269194738	10.413480653117	Fibroblasts	Transition_zone
A1_AAAGTCCCGAATGCTAC	8.91087743994848	-9.5521	Macrophage	Transition_zone
A1_AAGACTCTACGCGTTTC	-6.99442	-6.1646	Epithelial	Transition_zone
A1_ATTCCCGTACACCAGAC	7.61155149695531	-11.8088	DC	Transition_zone
A1_CGGAATTATGGGAAGGT	-8.32928	-2.88217	Epithelial	Transition_zone
A1_GATGCTAATGACAGCTG	9.42905256507055	1.29537953312184	T	Transition_zone
A1_GCACATAATGAGTCTGG	-9.65088	-6.83342	Epithelial	Transition_zone
A1_TGACCCTGCTCCGCTAG	-1.54092	-12.1617	other cells	Transition_zone
A1_TGCAGTAATGAAGTCCG	9.66425916907445	1.00592674190785	T	Transition_zone
A1_TGCTCCAATGTGTGTTC	1.29685	10.3979758160808	Fibroblasts	Transition_zone
A1_AGATCCACGAGGCTCTG	-7.24708	-3.10664	Proliferating	Transition_zone
A1_AGGGTGAGCTTCGGGTC	2.72087118384496	-0.0976909	Lymphatic & Endothelial	Transition_zone
A1_CCCTCTCATGTGAGGTC	1.72570428607122	6.08311308796193	Smooth muscle cells	Transition_zone
A1_CGATGGCCGACCAGGTC	8.17737028357641	-2.09887	T	Transition_zone
A1_GCACGTGATGGTAACTA	9.11210748908178	-6.58035	DC	Transition_zone
A1_GGTTAACTACACCTACC	-4.93989	-3.47579	Proliferating	Transition_zone
A1_GTCACGGCGACTCGGAC	2.94934031722204	-0.770525	Lymphatic & Endothelial	Transition_zone
A1_TAAGCCATACAGAGTTC	-5.00171	3.54405940944936	Epithelial	Transition_zone
A1_TAGGAGGTACGAAGTCC	1.57740018126623	5.90855444843556	Smooth muscle cells	Transition_zone
A1_TGGGATTATGTGTGCTC	8.63809416052953	-9.42741	DC	Transition_zone
A1_TGTTCATGCTCTTGAGT	7.33014318701879	-6.18227	DC	Transition_zone
A1_TGTTGAGATGGATATGT	-5.82131	2.12313093120839	Epithelial	Transition_zone
A1_ACGCACGATGCATACTT	-0.876675	-11.4539	other cells	Transition_zone
A1_ACGGTCGATGCAGCAGT	0.220490354868329	10.6033839123943	Fibroblasts	Transition_zone
A1_ATTTCTGCGATTCGTGA	2.66360518691198	10.5555056470134	Fibroblasts	Transition_zone
A1_GGCTTGGTACCATAAGC	2.0103473400797	10.6258028882244	Fibroblasts	Transition_zone
A1_GTCACGGATGGCAGTGC	1.29646119830266	10.8861941235759	Fibroblasts	Transition_zone
A1_GTTGTAGCGACCAACGC	-4.5743	1.71236134941365	Epithelial	Transition_zone
A1_TAGAGTCATGTGGCCAG	-1.51915	-12.2779	other cells	Transition_zone
A1_TCCGATCCGATGCGTAT	9.7159845566477	0.093681915352599	T	Transition_zone
A1_TCTATACGCTGCCAAGA	3.78692052123205	9.25764740879323	Fibroblasts	Transition_zone
A1_TCTGTCGTACCCTATCA	-5.94069	1.94091381008412	Epithelial	Transition_zone
A1_TGCATGAATGAATCTTC	8.46400758978979	-2.55605	T	Transition_zone
A1_TGCGGCACGATGCAGCC	-5.98924	3.48942650730397	Epithelial	Transition_zone
A1_TGTGATGTACCAACTTC	9.28749677893773	-1.61361	T	Transition_zone
A1_TTCAGGACGAAGGACCA	3.69468185660497	-1.57944	Lymphatic & Endothelial	Transition_zone
A1_AGAACAATACCGATAAC	7.38016388175145	5.56832541401173	pericytes	Transition_zone
A1_AGAAGCGCGAGGACTGA	9.09597608801977	-6.60782	DC	Transition_zone
A1_AGGGCCTTACCGAACTG	8.92638609168188	-1.84929	T	Transition_zone
A1_CATACAGTACGCCATAG	9.64816400763647	1.36468006546284	T	Transition_zone
A1_CTCAAGAGCTCCAAAGG	2.35264775511876	10.656720055888	Fibroblasts	Transition_zone
A1_CTCAGGGCGATGGTAGG	-1.28647	-11.8159	other cells	Transition_zone
A1_GGAACCCCGACTTGAGT	9.76555368659154	1.98760212833668	T	Transition_zone
A1_GGTTCTCCGATCTCCAC	0.313944343301214	10.1759842770794	Fibroblasts	Transition_zone
A1_TCTGGCTATGGAAATCC	0.233198989006437	10.4023026364544	Fibroblasts	Transition_zone
A1_TGCAGGCCGATAACTCG	3.26290366408483	9.49432076389577	Fibroblasts	Transition_zone
A1_TTTGGTTCGACTGTGTA	-0.397488	10.5753630536297	Fibroblasts	Transition_zone
A1_AACAGGGATGGCCTTGC	9.93575403449193	-8.43884	DC	Transition_zone
A1_ACTTTCAATGGAGGCAG	3.42001435515539	0.0507200198867481	Lymphatic & Endothelial	Transition_zone
A1_AGACCATGCTGAACCGA	-5.51828	4.15811337406422	Epithelial	Transition_zone
A1_AGCCAGCTACGGCTGTG	-3.12709	-1.66569	Epithelial	Transition_zone
A1_AGCGCCAATGCTGTACC	-5.88101	3.29915870601918	Epithelial	Transition_zone
A1_ATATCCTTACTGGTTAA	2.97406146285192	5.44038285190846	Smooth muscle cells	Transition_zone
A1_CCTTTGGGCTCAAGCCC	5.77721235510961	-8.21463	Macrophage	Transition_zone
A1_CGGGTGTGCTCACAGAG	-0.294829	11.1154698270061	Fibroblasts	Transition_zone
A1_CTAGGTAGCTCTACCCT	4.79396078345434	5.06802643711354	Smooth muscle cells	Transition_zone
A1_GAGCCTGTACCCAACCC	0.795083138915456	10.7026	Fibroblasts	Transition_zone
A1_GCATGATTACAATGCAC	2.78396126982824	10.5779484647014	Macrophage	Transition_zone
A1_GGAATCTATGGCAGGTT	9.77775976416723	0.950349582979934	T	Transition_zone
A1_GGGCCATGCTCTCGGAC	-5.78704	3.61701501781728	Epithelial	Transition_zone
A1_GGGTGTCTACCCATACC	0.0946731826390393	9.6906756299236	Proliferating	Transition_zone
A1_GTCAGCGATGCGGACGT	-6.21696	-5.69874	Epithelial	Transition_zone
A1_TACCCGTGCTCCGACGT	9.41506788489477	1.73946107799794	T	Transition_zone
A1_TCATTGTATGCAACTGA	6.46237919089452	-10.7551	Macrophage	Transition_zone
A1_TGCTCCACGATTGCAGT	2.5213541722025	10.8001507657268	Fibroblasts	Transition_zone
A1_ACGTCCTTACCATACTT	9.8620331024851	0.954488887141005	T	Transition_zone
A1_ACTACGAATGAGAGTTT	4.25226995703832	4.86248291904713	Smooth muscle cells	Transition_zone
A1_AGACAGGTACGCTCTCG	9.63728925940648	1.73159874851491	B	Transition_zone
A1_CACATGATACGATTTCC	9.43373224494115	-0.715885	T	Transition_zone
A1_CGTTCTGGCTAGTCGGA	0.21824653801576	10.657729996989	Fibroblasts	Transition_zone
A1_CTCATCGTACGAGTACC	2.89892122504369	11.0219782727459	Fibroblasts	Transition_zone
A1_GACCCAGCGACGCCTAG	3.98312852141515	10.3129242795208	Fibroblasts	Transition_zone
A1_GCAACATTACTCGAAAT	3.89512512442724	5.00825728351857	Smooth muscle cells	Transition_zone
A1_GCATCTCTACATCGGGC	9.79480097052709	0.830516471216933	T	Transition_zone
A1_GGAGGATATGTTCCCAG	3.28556129691259	10.8366955655315	Fibroblasts	Transition_zone
A1_GGTGTCGTACGAGAAAT	9.70172426459447	1.13956679279591	T	Transition_zone
A1_TCCGTGTATGGATCATA	0.679933581324972	10.5919503110149	Fibroblasts	Transition_zone
A1_AACCACAATGGTCAGAT	9.86326	1.47530330593373	T	Transition_zone
A1_AACCACAGCTATCTGCA	4.24692461249486	4.81619299824025	Smooth muscle cells	Transition_zone
A1_ATGAAAGCGAGAAATTG	9.18729994055883	-0.306763	T	Transition_zone
A1_ATTCCCGGCTCCTGCGA	0.570296022864736	10.2710846799114	Fibroblasts	Transition_zone
A1_CATAAGCATGTCATAGA	2.79466745612279	4.78087080890919	Smooth muscle cells	Transition_zone
A1_CTCAATTTACATGGTAC	0.837187800380147	9.66519726688649	Fibroblasts	Transition_zone
A1_GAATAGACGAACGGGTA	9.48030016181127	-9.03438	Macrophage	Transition_zone
A1_GGGCTACATGGGAGGGT	3.10733649489538	-1.21022	Lymphatic & Endothelial	Transition_zone
A1_TAATTCCCGAGCGTAGA	-0.375869	11.2395581143596	Fibroblasts	Transition_zone
A1_TCAATCTGCTACAATAG	0.203141886564649	-5.08759	Plasma	Transition_zone
A1_TCATGTTATGCTGAAAT	9.67192289588109	1.6767287390926	T	Transition_zone
A1_TGGAGGAATGAGCTTGA	2.80854532477514	-0.607398	Lymphatic & Endothelial	Transition_zone
A1_ACATTTCCGAGCATTGT	8.09061929938451	-10.8352	Macrophage	Transition_zone
A1_ACGTAACCGACACGGTC	1.9510953163828	7.68560255939748	Fibroblasts	Transition_zone
A1_ATCATTCATGCCATAAG	9.42924234625951	-1.14481	T	Transition_zone
A1_CATTCATATGAAATGAG	2.85322162863866	-1.24813	Lymphatic & Endothelial	Transition_zone
A1_CTGTAGAGCTCCTGCTT	9.9444944596018	2.42520369465138	T	Transition_zone
A1_GAGTGTTCGAGGCAGAT	0.0480352750147946	10.4851702588298	Fibroblasts	Transition_zone
A1_GCAGCTGATGATCGGGC	8.83464643714086	1.55726899082448	T	Transition_zone
A1_GCAGCTGTACGCCAGTG	2.37153241393224	9.36503781254079	Fibroblasts	Transition_zone
A1_GCTGCAGTACTGTGTTC	9.9715997910227	1.60475505764271	T	Transition_zone
A1_GGGACAACGAGACCTAT	-0.140177	9.93775357181813	Fibroblasts	Transition_zone
A1_GTAACACTACGATATGT	-6.28584	3.0713547604778	Epithelial	Transition_zone
A1_GTAGATCCGAACGGCTC	1.04630002734319	10.1118811505535	Fibroblasts	Transition_zone
A1_TAACACGTACAGCTTTC	1.2226458525385	11.1478794949749	Fibroblasts	Transition_zone
A1_TATTCCATACCGAACGC	-1.22047	-11.7253	other cells	Transition_zone
A1_TGGAACTCGAATCTCTT	-10.3478	-5.23674	DC	Transition_zone
A1_ACCAAACTACTCATAGA	9.96826002356664	1.27785982067372	T	Transition_zone
A1_CAGATCAGCTTGCACGC	6.68011829611913	-12.0728	Macrophage	Transition_zone
A1_CCGAACGATGCCTAACT	7.57160827872411	-11.6426	Macrophage	Transition_zone
A1_GAGAAATGCTCTCGGAC	2.84230134246007	-0.17628	Lymphatic & Endothelial	Transition_zone
A1_GATTCTTTACGCAGTGC	-0.499063	10.7740448849895	Fibroblasts	Transition_zone
A1_GGTGTCGGCTTCATGAC	-5.85654	2.98358358318593	Epithelial	Transition_zone
A1_GTAAGTCCGAGGACTTT	9.42259714362279	2.10689557964589	T	Transition_zone
A1_GTCGTTCGCTGGAGACT	-5.85504	1.91489447529103	Epithelial	Transition_zone
A1_GTCTAGAGCTGTAGAAT	3.1954014038767	4.89776982242848	Smooth muscle cells	Transition_zone
A1_GTTCCGTCGAGTACTAC	3.63366219756261	9.59389771396901	Macrophage	Transition_zone
A1_TAGGGTTTACTTCCATG	3.94377324340001	9.54171265537526	Fibroblasts	Transition_zone
A1_TATTGCTATGGATATAC	7.97990629431859	-9.69009	Macrophage	Transition_zone
A1_TTCCTAATACGTGCGAT	3.93919584509984	10.5283974545696	Fibroblasts	Transition_zone
A1_AACACACATGTGTGCTC	0.409823749038137	10.6841057675579	Fibroblasts	Transition_zone
A1_ATGTCCCTACTCTTCCC	7.39217922446386	5.66399372989918	pericytes	Transition_zone
A1_CATAAGCGCTATGCTAC	4.56444284674779	5.04746951038624	Smooth muscle cells	Transition_zone
A1_CTCATGCATGCGTACGG	-0.390835	11.1737002270916	Fibroblasts	Transition_zone
A1_GGGCGTTATGAACTCTT	6.2282440399851	-8.56915	Macrophage	Transition_zone
A1_GGGTATTTACACAGCGT	2.63461324927465	0.207124604532973	Lymphatic & Endothelial	Transition_zone
A1_GTCAAACCGATGCAGCC	-6.00455	2.48984588558461	Epithelial	Transition_zone
A1_TCAGTCCCGATATCCAG	3.28675029036657	-1.36041	Lymphatic & Endothelial	Transition_zone
A1_TCTCAGCCGAACCGATT	-1.53285	-12.4228	other cells	Transition_zone
A1_TGGTAGTGCTGTCAGCC	0.735295031043447	11.0755890744426	Fibroblasts	Transition_zone
A1_TTCACCGGCTCTTGCGG	8.34488413092748	-0.673159	Proliferating	Transition_zone
A1_AACGGGAATGTCGGGAT	1.73297199961797	10.1046713727214	Fibroblasts	Transition_zone
A1_AGTCAACATGCGAGTAC	-0.067536	10.9143141644695	Fibroblasts	Transition_zone
A1_CACACAAATGGGTCTAA	-0.398557	10.4938973324993	Fibroblasts	Transition_zone
A1_CGTTGGGCGATCGGCGT	-6.13731	3.2508129018047	Epithelial	Transition_zone
A1_CTCTCGAGCTAGGAGGG	7.20880958792821	-3.27207	T	Transition_zone
A1_CTTTCAAATGGAAGTAG	-8.63635	-4.58243	Epithelial	Transition_zone
A1_GCTTTCGCGAGTAGAGC	6.85473320243017	6.10095585758473	pericytes	Transition_zone
A1_GTAATCGATGGGAGGTG	9.17255422827856	-0.0530894	Proliferating	Transition_zone
A1_TCATTGTGCTTTGATCG	2.71971199271337	5.45721949512746	Smooth muscle cells	Transition_zone
A1_TGCAGTACGAATCTCTT	3.35942504164831	5.31856430942799	Smooth muscle cells	Transition_zone
A1_TGCTTCGATGGCAGTCG	1.20336541888372	9.29961289341237	Fibroblasts	Transition_zone
A1_TTACGTTATGGTAACAC	-6.20558	2.68017209942128	Epithelial	Transition_zone
A1_AGCTACAATGGCAGTCA	-6.25531	2.45900620395924	Proliferating	Transition_zone
A1_AGTCATGATGATAACAC	3.50001952407018	5.10819233829762	Smooth muscle cells	Transition_zone
A1_ATGATCGTACTGCAGCG	0.475705597373403	10.983172311137	Fibroblasts	Transition_zone
A1_CTCTCGAATGCTGAAGC	-2.96449	0.358457996199385	Epithelial	Transition_zone
A1_GATGCTATACGCAGTCA	-4.62548	4.03805674488332	Fibroblasts	Transition_zone
A1_GCCAGGTTACCGTGGTG	10.1727945542063	0.291192545244948	T	Transition_zone
A1_GGAGAACTACGACCATA	3.22613498923436	-1.60496	Lymphatic & Endothelial	Transition_zone
A1_GGAGATGCGATGACTTG	8.46686002967016	-10.354	Macrophage	Transition_zone
A1_GGGCCATGCTAGGTCAG	-4.05304	-2.65706	Proliferating	Transition_zone
A1_GTATTTCATGAACTACG	0.496289346190847	10.138105286906	Fibroblasts	Transition_zone
A1_TCAGTCCCGAGTTGCGC	-5.39757	2.21695746357228	Epithelial	Transition_zone
A1_TCCATCGATGATGCAGT	2.66739842650548	-1.13541	Lymphatic & Endothelial	Transition_zone
A1_TCGCACTGCTAGTTAGA	2.83138391730443	-0.712608	Lymphatic & Endothelial	Transition_zone
A1_TGAGGAGGCTGAATTCC	3.59569666144506	1.04066885883595	Lymphatic & Endothelial	Transition_zone
A1_TGGAGGATACACTGGGC	2.33367917296544	-8.49016	B	Transition_zone
A1_TTGTTCAATGGGTCGAC	1.19816395995275	9.98186768467213	Fibroblasts	Transition_zone
A1_AGGATCTATGGTAACAC	3.07919237372533	4.43185509617116	Smooth muscle cells	Transition_zone
A1_AGTTCGAGCTTGCAGCC	6.57924816367284	-11.8959	Macrophage	Transition_zone
A1_CGATCGGTACCATGAGT	8.41603395697729	-0.98975	T	Transition_zone
A1_TCAGGTAATGGATATGT	2.40037367102758	5.18646563465382	Smooth muscle cells	Transition_zone
A1_TCCTTCTGCTTGCAGCC	8.11650202033178	-9.96089	Macrophage	Transition_zone
A1_AGACACTCGAGATAAAC	-1.46792	-12.2706	other cells	Transition_zone
A1_CACGAATATGCGTACGG	-5.78803	2.40666355068471	Epithelial	Transition_zone
A1_CACTAAGCGATGCGTGC	6.91205236670629	5.47619046146657	pericytes	Transition_zone
A1_CGAGTGCTACGAACACT	8.34054682013647	-2.84651	T	Transition_zone
A1_GATGACTTACTAGCAAT	2.85393712279455	-0.957967	Lymphatic & Endothelial	Transition_zone
A1_GCCATTCATGCGTATAA	-4.99729	1.14254058773305	Epithelial	Transition_zone
A1_GCTCAAATACATGGTAC	-5.18814	1.54898561413075	Epithelial	Transition_zone
A1_TACGGTAATGCATTTCG	3.20585582015172	10.7276085751751	Fibroblasts	Transition_zone
A1_TCTTTGAGCTCATCGGC	-0.424941	10.7350691693523	Fibroblasts	Transition_zone
A1_TGAGGTTATGGCAGTCG	3.22091147658483	10.0821188824871	Fibroblasts	Transition_zone
A1_AACGTCACGACAGCCAC	7.85889789816991	-11.3188	Macrophage	Transition_zone
A1_AGATGAAGCTGAATTGA	2.92664263007299	5.20930565769459	Smooth muscle cells	Transition_zone
A1_CAAGACTTACTAGTCAG	0.449858937236226	10.2928112881878	Fibroblasts	Transition_zone
A1_CAGCCAGCGATCTTGCC	9.17479059455053	-1.46212	T	Transition_zone
A1_CTTGAGAGCTGAATTGA	1.69408080336706	10.868	Fibroblasts	Transition_zone
A1_GAAGGACATGGTGTGGC	-1.59159	-12.1343	other cells	Transition_zone
A1_GAGTGTTTACATGCATG	7.39837333914892	-3.25064	T	Transition_zone
A1_GGAACCCATGCAAGAGG	3.52317068335668	-1.51991	Lymphatic & Endothelial	Transition_zone
A1_GTATTTCCGAGAATTGA	1.31649300810949	10.7628659146526	Fibroblasts	Transition_zone
A1_TCAATCTTACGCGTTAG	2.03248593566076	10.7847689526775	Fibroblasts	Transition_zone
A1_TCCTCTTATGGCGTTAG	3.14907691237584	-1.30235	Lymphatic & Endothelial	Transition_zone
A1_TGATTTCCGAAGTTAGA	2.04154655692235	5.38170851642873	Smooth muscle cells	Transition_zone
A1_AGTGATCATGACGATAT	1.5397	9.39791573459889	Fibroblasts	Transition_zone
A1_ATGAAAGATGCTGTACT	8.84233114478246	0.357586993525283	T	Transition_zone
A1_CAATTTCATGTGGCCTC	3.07044265029088	-1.43726	Lymphatic & Endothelial	Transition_zone
A1_CACTGAACGAATCTCTT	-5.00928	-4.14823	Epithelial	Transition_zone
A1_CCGAACGCGAGCTCGTG	-0.0176196	10.8901690381267	Fibroblasts	Transition_zone
A1_CCTCAACGCTATTTCGG	2.80240318534032	-0.731944	Lymphatic & Endothelial	Transition_zone
A1_CTCCACAATGACTAAGT	9.40560171363012	0.556826128313796	T	Transition_zone
A1_TCATCATGCTTTGTTCT	0.886837635013021	10.7487448590496	Fibroblasts	Transition_zone
A1_TCTGGCTATGGAGAAGC	9.61094972846166	-0.218912	T	Transition_zone
A1_TTGTGGAATGTCATCGT	0.149752948256887	10.9138487714031	Fibroblasts	Transition_zone
A1_ACACCAAGCTTAGCTGT	2.81635114905492	4.97823656971242	Smooth muscle cells	Transition_zone
A1_CAACGGCGCTGAGGAAA	2.52102706191198	10.5367077725628	Fibroblasts	Transition_zone
A1_CACCAAAGCTTGGAGGT	-6.71471	-6.49244	Epithelial	Transition_zone
A1_CGCATAAGCTCGTACAT	1.91945121047155	5.69364680225636	Smooth muscle cells	Transition_zone
A1_CGGAGAATACGCGTTTC	9.92004606482641	-8.07421	DC	Transition_zone
A1_GAACTGTTACATTTCGT	-6.89482	-6.26831	Epithelial	Transition_zone
A1_GAGCTGCCGACCGACGT	7.98909876105443	-2.06071	T	Transition_zone
A1_GGGTAGAGCTCTGTGAT	2.01225778815404	6.62467135364796	Fibroblasts	Transition_zone
A1_TACTGCCTACCAGCCCT	3.06621572730199	9.30615796024586	Fibroblasts	Transition_zone
A1_TAGTGCACGATAGGAGC	-0.117807	10.4540652173259	Fibroblasts	Transition_zone
A1_TCAAGACTACCACGTCC	3.07185837981359	-1.58909	Lymphatic & Endothelial	Transition_zone
A1_TCACACCATGGTCATAA	-5.4903	2.67096	Epithelial	Transition_zone
A1_TCAGTTTTACGGAGTAG	9.88110277411596	-8.15183	Macrophage	Transition_zone
A1_TCCTGCACGATGTGCCG	0.542407069178975	10.744870080302	Fibroblasts	Transition_zone
A1_TGGTAGTCGAGGACTGA	10.0051271652903	1.56535114223744	T	Transition_zone
A1_AGTCACAATGATGGGCT	3.73522302863256	10.3304375546673	Fibroblasts	Transition_zone
A1_ATCGTCCATGCCTAACT	8.83278963324682	-6.84955	DC	Transition_zone
A1_ATGGTTGATGGAGGGTG	-0.380511	11.1789168256023	Fibroblasts	Transition_zone
A1_ATTCCCGGCTTTCACCC	9.18174860236303	1.4220034020641	T	Transition_zone
A1_CCGTGAGTACATGGTCG	-5.46957	3.20584358150746	Epithelial	Transition_zone
A1_CGAGTTATACAACTGAC	2.56356880423681	5.06330956394459	Smooth muscle cells	Transition_zone
A1_GATCGTAGCTTACTCAG	1.68560442683355	6.09352196628834	Smooth muscle cells	Transition_zone
A1_GCACGTGCGAGATACCT	8.90898535010473	1.1274979251125	T	Transition_zone
A1_GTTCATTGCTATTCCGA	1.06572744605199	10.732831849406	Fibroblasts	Transition_zone
A1_TGTCCACGCTTTGCCGG	0.719952855082906	10.7539719479778	Fibroblasts	Transition_zone
A1_TGTCCCAGCTTACAGCT	-6.00241	3.43434060985829	Epithelial	Transition_zone
A1_AAGCATCCGAGGTGTTT	-5.9006	2.60140217716481	Epithelial	Transition_zone
A1_ACGGTTATACACGTCGA	2.37088367697851	10.4541996854046	Fibroblasts	Transition_zone
A1_ACTCTCGATGTTCTGGC	9.31758043524877	-1.2116	T	Transition_zone
A1_AGAACAACGAGCACCCA	-3.08994	3.76727737362172	Epithelial	Transition_zone
A1_AGTAGTCTACAACTCCT	3.18361947295324	5.01961602146413	Smooth muscle cells	Transition_zone
A1_CAACGATGCTGTGCGCT	9.00521490332738	-1.34405	T	Transition_zone
A1_CAGGGCTTACATGCAGT	8.64065668341772	-1.57394	T	Transition_zone
A1_TAACGACGCTTGACTTG	-7.24857	-4.18544	Fibroblasts	Transition_zone
A1_TACCCACGCTTGACTCA	9.98969003913061	-0.573707	T	Transition_zone
A1_TGTGCGGATGTTTCAGC	8.1697723602976	-2.16743	T	Transition_zone
A1_AATTCCTTACATTTGCC	-5.39364	-4.96177	Epithelial	Transition_zone
A1_ATCACTTCGACCAAAGG	2.38483068701879	10.7772768872478	Fibroblasts	Transition_zone
A1_CCTCCTCGCTACGACAG	3.38146612403051	9.49641121799733	Fibroblasts	Transition_zone
A1_CTGTGAAGCTGTACGCC	0.677467141124166	10.9535759824016	Fibroblasts	Transition_zone
A1_CTGTGGGGCTCGAGTTT	4.00984499213353	0.954931272814528	Lymphatic & Endothelial	Transition_zone
A1_GAGAAATTACTAATACG	-0.0761948	10.7045	Fibroblasts	Transition_zone
A1_GAGTTACGCTAATGCTC	6.63450119254247	-11.9974	Macrophage	Transition_zone
A1_GCTTGGGATGATCGGGC	9.19380686041967	-0.70921	T	Transition_zone
A1_GTGACGCTACTCGGTCT	3.58599993941442	9.74016179020192	Fibroblasts	Transition_zone
A1_GTGTGGCCGACTCGGAC	1.82096335646764	6.19938982898976	Smooth muscle cells	Transition_zone
A1_TGATGCAATGCTGACCC	0.62053087708608	10.6528643506267	Fibroblasts	Transition_zone
A1_TTGAACGATGACAGCGT	7.30388281104223	-11.8418	Macrophage	Transition_zone
A1_ACACGCGGCTCGTACTA	3.08092329260961	10.7993468182781	Fibroblasts	Transition_zone
A1_AGTGATCATGGGAGGCA	1.57632980105535	9.91570176059987	Lymphatic & Endothelial	Transition_zone
A1_ATTACTCTACGATTTCT	0.851679537269033	10.3784264462688	Fibroblasts	Transition_zone
A1_CAAGGGAATGCCTAGGG	5.99938795325414	-7.9835	Macrophage	Transition_zone
A1_CATCGGGATGTTGGACG	2.96876570937291	5.05337180073048	Smooth muscle cells	Transition_zone
A1_CCACACTATGAAGTCCG	1.1460348105158	10.4184416669109	Fibroblasts	Transition_zone
A1_TACCCACCGAAGTTCCA	0.146765697571195	10.8933524029949	Fibroblasts	Transition_zone
A1_TCCTCGAGCTTGGGTCC	-5.69202	3.10585988933827	Epithelial	Transition_zone
A1_TCGCTTGATGAGACAAA	6.14718792197362	-8.18937	Smooth muscle cells	Transition_zone
A1_TCTACCGATGTTCCATG	8.97038862464086	1.29871548588063	T	Transition_zone
A1_TGATCAGGCTGATTAGA	-5.79704	3.00822032863881	Epithelial	Transition_zone
A1_TGGAGGAGCTTACACCA	0.956391248675741	9.72267521793629	Fibroblasts	Transition_zone
A1_TTCGCTGATGAAATTCG	-5.54917	3.61683763439442	DC	Transition_zone
A1_TTGGGCGGCTCAGCCAC	1.0254338717188	11.0645874875286	Fibroblasts	Transition_zone
A1_AACCACAATGAAATGAG	3.61053797957555	0.697831405947463	Lymphatic & Endothelial	Transition_zone
A1_AATGGCTTACAGGGTGG	8.78423139807836	-9.57999	Macrophage	Transition_zone
A1_ACAGCCGGCTGGTTACT	-0.356248	10.6047886746624	Fibroblasts	Transition_zone
A1_GCACTAACGAACGAGCA	-0.820243	4.57842482502248	Proliferating	Transition_zone
A1_GGGCCATCGATCTCAGA	-6.31725	-5.65985	Epithelial	Transition_zone
A1_GGGTAGATACGGTCGGT	-3.22594	2.2013744252422	Epithelial	Transition_zone
A1_GTGTGGCATGGTTACAA	9.12584326026098	1.37341560299184	T	Transition_zone
A1_TCATTTGATGTGCTAGG	0.213830623599447	10.2842186825969	Fibroblasts	Transition_zone
A1_TTCTTGACGAGTTACCA	-5.40966	1.73766507084157	Epithelial	Transition_zone
A1_AATGGAACGAAAGTATG	3.13273808715001	-1.59478	Lymphatic & Endothelial	Transition_zone
A1_AGACAGGTACCAACTGA	2.98507139441625	9.84382523472096	Fibroblasts	Transition_zone
A1_AGTCATGTACTCATCGT	3.39713690039769	10.2052668469646	Fibroblasts	Transition_zone
A1_CACTGAAATGCCTCTTT	9.27250978705541	-1.39402	T	Transition_zone
A1_CAGCACGCGACAACGCC	1.70909974333898	5.06274737293507	Proliferating	Transition_zone
A1_CCATCACGCTCCAAAGG	0.121059927913106	10.8925379651287	Fibroblasts	Transition_zone
A1_CGATGCGATGATAGTGT	7.75117656943456	-11.3281	Macrophage	Transition_zone
A1_CTGAATGCGATATCCAG	2.60992572066442	7.35027874882008	Fibroblasts	Transition_zone
A1_CTGGACGTACAAATGAG	7.32675192114965	5.60164250309254	pericytes	Transition_zone
A1_GGGACAAGCTGAGAAAG	2.96114823577062	-1.34456	Lymphatic & Endothelial	Transition_zone
A1_GTAGAGGGCTCCAGCTG	2.09698030707494	7.56643618519093	Fibroblasts	Transition_zone
A1_GTCAAGTATGGTTCTCG	1.85106143710271	11.1309489148357	Fibroblasts	Transition_zone
A1_GTCAGCGGCTACTCAAC	-1.50578	-12.0692	other cells	Transition_zone
A1_GTTAGACATGACGTCGA	3.07819578406469	10.2530421155193	Fibroblasts	Transition_zone
A1_AAGTGAAATGTATGATG	0.718916509124196	10.8984011548259	Fibroblasts	Transition_zone
A1_AAGTGAAATGTTACTCG	2.21925804373876	7.75117052967335	Fibroblasts	Transition_zone
A1_ACAGCCGATGTCTCGCA	-4.84198	3.43740047390248	Fibroblasts	Transition_zone
A1_CACGTTCGCTCATCGCG	-1.56772	-12.2751	other cells	Transition_zone
A1_CATCCGTCGATCAACCA	3.04181024787084	-0.820499	Lymphatic & Endothelial	Transition_zone
A1_CCACACTATGATAACAC	7.98272773978368	-11.7	Macrophage	Transition_zone
A1_CCGGACATACACCAGAC	-4.698	-3.08625	Epithelial	Transition_zone
A1_CGTGCTTATGTCTCGCA	10.3755657410349	-1.28447	Proliferating	Transition_zone
A1_GTTCGCTGCTCTCGCGA	8.0169346070017	-11.6933	Macrophage	Transition_zone
A1_GTTGTAGCGATATCTGG	-5.53868	-4.59477	Epithelial	Transition_zone
A1_TCACGGGCGATATCTGG	2.76498911139623	10.5059412854412	Fibroblasts	Transition_zone
A1_TGCTCCAATGATTTCGT	2.26765320059911	6.25019825870778	Fibroblasts	Transition_zone
A1_ACCATTTTACTCGGGAT	7.94148	-11.5643	Macrophage	Transition_zone
A1_GAATCGTATGAGAATAG	0.023933395567096	10.9906519788006	Fibroblasts	Transition_zone
A1_GAGTTACGCTATTTCGG	-5.33918	1.65925849849965	Epithelial	Transition_zone
A1_GCATCGGCGAAGTTCCA	2.89009186980382	1.40854455406453	Lymphatic & Endothelial	Transition_zone
A1_TCGGGCAATGAAATGGG	6.30694601294652	-12.1058	Macrophage	Transition_zone
A1_TCTGCCAATGGGAGGCA	-1.47301	-12.2371	other cells	Transition_zone
A1_TGATGGTTACACTACCT	-0.86623	1.22534336025502	Proliferating	Transition_zone
A1_TGTCCTGATGAGGGTCT	7.71269628760473	5.60777462894704	pericytes	Transition_zone
A1_TTCACGCATGGACCATA	1.31335243937627	10.7356327908733	Fibroblasts	Transition_zone
A1_AAACCCAATGCTTCGAC	2.62611458060399	9.17706860477711	Fibroblasts	Transition_zone
A1_AAAGGGCTACGTTCTCG	4.10476896521703	8.74881066257741	Macrophage	Transition_zone
A1_ACCAAACATGAAGTCTA	6.59057113883153	6.11545	pericytes	Transition_zone
A1_ACTGTGACGAATTTCCT	1.07518253085271	9.85607804233815	Fibroblasts	Transition_zone
A1_ATACTTCATGGAAATCC	-0.343473	10.7390746014812	Fibroblasts	Transition_zone
A1_CACGTTCCGACAGTGAG	-0.212191	10.7370308774212	Fibroblasts	Transition_zone
A1_CATCCCAATGGAAATCC	1.19480833766118	11.1204356091716	Fibroblasts	Transition_zone
A1_CATTCCGTACATAACGT	2.83996245619909	-1.47746	Lymphatic & Endothelial	Transition_zone
A1_CCGGTAGATGTGCTCAT	-1.52739	-12.1409	other cells	Transition_zone
A1_CGTAGTATACAATCTTC	4.35510751959935	4.64320362980153	Smooth muscle cells	Transition_zone
A1_CGTGAATGCTGCATTGT	2.41482231375829	1.52145446712758	Lymphatic & Endothelial	Transition_zone
A1_CTCTCAGTACCATCTTG	8.85392210242406	-9.97459	Macrophage	Transition_zone
A1_GATTCTTTACATGGTAC	10.2721044754709	1.48988629753377	T	Transition_zone
A1_GGCGTCACGAAACGGCA	-0.265166	11.0622862714031	Fibroblasts	Transition_zone
A1_GTCGTAACGACCAACGC	0.349603090258992	10.7973984616497	Fibroblasts	Transition_zone
A1_GTTCTATCGATGACTTG	6.99415228125707	-11.3967	Macrophage	Transition_zone
A1_GTTGTCCATGCCATACC	2.18486592528478	5.39965189869191	Smooth muscle cells	Transition_zone
A1_TACTGCCTACCGAAATC	4.16719934699193	5.25194157535817	Smooth muscle cells	Transition_zone
A1_TGGTTAGTACAATCTAG	0.00167013687149362	-4.83205	Plasma	Transition_zone
A1_CGAAGGAGCTCTTGACA	3.00876996276037	-0.867675	Lymphatic & Endothelial	Transition_zone
A1_GCCGTGATACATCGCTC	-6.87685	-6.57557	Epithelial	Transition_zone
A1_GTCCTCAGCTTTCACAG	7.45191261527196	-3.41061	T	Transition_zone
A1_TATTCCAATGTCGAACA	0.353203091594137	10.1713169949749	Fibroblasts	Transition_zone
A1_TCAAGCAGCTAAGTAGT	1.47709915396825	10.2811049359539	Fibroblasts	Transition_zone
A1_TCATATCGCTTTCTATC	-8.91138	-4.84544	Epithelial	Transition_zone
A1_TCCGGGATACGAACACT	8.10800001380102	-10.0678	Macrophage	Transition_zone
A1_TTAGGCAATGTCGGGAT	0.216313738199628	-5.71887	Plasma	Transition_zone
A1_CAAGGGAGCTGTCGGAA	0.58849791047231	10.9849251645305	Fibroblasts	Transition_zone
A1_CCATCACATGGAAATCC	-5.55	3.11177267009999	Epithelial	Transition_zone
A1_CCTAACCCGAAGGACAC	9.11025736090795	-10.1912	Macrophage	Transition_zone
A1_GGGACAATACGCCATAG	2.38445946929113	7.45692480976369	Fibroblasts	Transition_zone
A1_GTCAGCGATGGGAGTAG	8.57193681952611	-8.46028	DC	Transition_zone
A1_TAGGTTGCGAGCGTGAA	9.2964231705393	-7.32825	DC	Transition_zone
A1_TATCTTGATGTAGTCAG	0.456483278247274	11.3221424954631	Fibroblasts	Transition_zone
A1_TCGCACTGCTACTGTGT	2.81220624205724	4.65999926502492	Smooth muscle cells	Transition_zone
A1_TGGGAGATACCTCCACG	0.123244333835996	10.8402184384563	Fibroblasts	Transition_zone
A1_TTTCAGTCGAATCCTCC	8.51337835547582	-7.76809	DC	Transition_zone
A1_AAGGAATTACCGAGTGC	9.66636202094213	-1.31178	T	Transition_zone
A1_AGGTTGTCGATGGGTTT	2.9895531868662	-0.0788563	Lymphatic & Endothelial	Transition_zone
A1_ATCCGTCATGAGGTAAA	-5.47023	-4.12937	Epithelial	Transition_zone
A1_ATGTCTTATGTTCCCAG	8.47629472968236	-10.4638	Macrophage	Transition_zone
A1_CTGCGAGGCTGCATTTG	-0.230268	10.4037054913738	Fibroblasts	Transition_zone
A1_GCATTAGCGATAACTCG	0.0606343260134824	11.3722027676799	Fibroblasts	Transition_zone
A1_GTCTGTCATGGTAACAC	-5.2386	3.70725001270558	Epithelial	Transition_zone
A1_TAGAGTCATGTGGTTGG	3.0780963635172	-1.44191	Lymphatic & Endothelial	Transition_zone
A1_TCACATTATGCACGTCT	-5.98201	2.85106362278249	Epithelial	Transition_zone
A1_TCAGTCCGCTGACCGTC	0.645317826243795	10.6318892377117	Fibroblasts	Transition_zone
A1_TGGAGAGGCTTCTTTCA	8.38760874030248	-2.55752	T	Transition_zone
A1_TTGATGGATGAAATTCG	1.3978087639536	10.6819418805339	Fibroblasts	Transition_zone
A1_ACCAAACTACTGGTTAA	2.23877522704259	7.01014	Fibroblasts	Transition_zone
A1_AGACACTATGTGCTACT	4.39508888480321	4.6527813809612	Smooth muscle cells	Transition_zone
A1_AGGCCACATGTGTGTTC	8.38847849127904	-1.53539	T	Transition_zone
A1_ATTCAGGTACCTCCCTT	0.0651585197176106	8.69530190403249	Fibroblasts	Transition_zone
A1_CCCATTGGCTGGTTACT	0.755497429343618	10.7288206952312	Fibroblasts	Transition_zone
A1_GAAATGACGAGGTGTGA	0.901758465739644	10.2143935101726	Fibroblasts	Transition_zone
A1_TCATATCGCTTCAAGTC	0.282860133620656	11.1433342831829	Fibroblasts	Transition_zone
A1_TCCTCCCGCTACAGTGG	2.38518521544591	5.19705618793751	Smooth muscle cells	Transition_zone
A1_AAATGGATACTCGAAGC	8.94588014838354	-10.4164	Macrophage	Transition_zone
A1_AATTTCCTACCACGTCC	9.44573995825902	1.62140072757985	Proliferating	Transition_zone
A1_ACCACAATACGTGCTAG	-5.67184	-5.56928	Epithelial	Transition_zone
A1_CCTCTCCGCTGCGAACA	1.35136875865117	11.5178107159832	Fibroblasts	Transition_zone
A1_CCTTTGGGCTCTATGAC	-0.0594689	11.2331665890911	Fibroblasts	Transition_zone
A1_CGTTGGGTACTGTTCAC	-4.96378	-3.19043	Proliferating	Transition_zone
A1_CTTAGGACGAGGTACGA	-0.393794	10.6242178815105	Fibroblasts	Transition_zone
A1_GGTCACGGCTGCAGAAC	3.50722024199621	5.16061200077321	Smooth muscle cells	Transition_zone
A1_GTATTGGCGAGATAAAC	3.57395598647252	4.89332999164845	Smooth muscle cells	Transition_zone
A1_TCCTGCAGCTCAGATTC	9.50225565192357	0.926484002421157	T	Transition_zone
A1_TTCCAATATGTAAACGT	2.74268195387975	-0.435387	Lymphatic & Endothelial	Transition_zone
A1_ACCCTTGATGGGCTGTG	9.47382280585424	-0.466065	T	Transition_zone
A1_CCGGGTAATGTGTGTTC	2.92189500090734	6.49589432651784	Smooth muscle cells	Transition_zone
A1_GAACGTTGCTAGCAATA	10.0601474976267	0.128380550692336	T	Transition_zone
A1_GCTGCAGCGATGGTAGG	-7.631	-6.88454	Epithelial	Transition_zone
A1_GGGCTACATGCATAAGC	9.88280699011938	1.77070368702199	T	Transition_zone
A1_GGGTAGAATGGCCTTGC	8.95253584143773	-1.7125	T	Transition_zone
A1_GTGAGTTCGATCCGAGC	1.71765789744512	10.7374953168132	Fibroblasts	Transition_zone
A1_TACGGGCTACTGGCCTC	9.70485231635229	1.86390150959279	T	Transition_zone
A1_TCACAAGGCTGTTACCA	7.44140980002538	5.48837126667287	pericytes	Transition_zone
A1_AGAACAAGCTAGTGTGG	4.02876207587377	8.52233303959157	Fibroblasts	Transition_zone
A1_AGGATAAATGGCCAGTG	7.54206726309911	-11.6	Macrophage	Transition_zone
A1_CCACTTGTACAGTCCGA	1.15919599291936	9.9982346432903	Fibroblasts	Transition_zone
A1_CTGATCCGCTGGACTTT	-9.04185	-6.6754	Epithelial	Transition_zone
A1_GCTGGGTGCTATTCCGA	8.52877638098852	-11.1774	Macrophage	Transition_zone
A1_GGGACCTATGCGGACAT	2.41325399634496	5.13723792011525	Smooth muscle cells	Transition_zone
A1_GTGCTTCCGATCCGATA	7.5490538811411	-3.24633	T	Transition_zone
A1_TGCTGAACGAAACGGCA	3.09625646826879	4.47809256489064	Smooth muscle cells	Transition_zone
A1_TGCTTGCCGAAGTGTGG	2.44875857588903	10.3487213986614	Fibroblasts	Transition_zone
A1_TTGAGTGATGAGTCTGG	1.60688421485082	10.8144415753582	Fibroblasts	Transition_zone
A1_ACATGCATACGACCAAT	1.28297731635228	10.692325486491	Fibroblasts	Transition_zone
A1_ACCTGAAGCTTTACCAG	9.61082479712621	2.27574123317982	T	Transition_zone
A1_AGTCTCCATGGCCATAG	2.35237953421727	1.59452654297139	Lymphatic & Endothelial	Transition_zone
A1_ATGATCGATGGAACACT	6.83176061865941	-12.2947	Macrophage	Transition_zone
A1_CCTTGTGCGAGGCTGAA	9.4473488068308	-0.167549	T	Transition_zone
A1_GATCATGGCTCGCGCTA	6.75593921897069	-12.1254	Macrophage	Transition_zone
A1_GGAATCTGCTTGGGTCC	9.66778871771947	1.05775667602803	T	Transition_zone
A1_GGGTTATATGCGTATAA	9.01551744696752	-1.61538	T	Transition_zone
A1_TTGGGTAGCTCTCGGAC	8.27557966467992	-9.92112	Macrophage	Transition_zone
A1_ACTTTCAGCTGAATTAG	-8.68492	-3.68293	Epithelial	Transition_zone
A1_CCGCAAGCGACTACCCT	-5.96843	2.8840772050121	Epithelial	Transition_zone
A1_CGAAGTTTACCTGTACT	2.63432547804967	10.7351273434856	Fibroblasts	Transition_zone
A1_GCACTAATACTGGCCGA	9.17403242346898	1.38566495353963	T	Transition_zone
A1_TACAACGTACAGCCATG	-8.7023	-7.30975	Epithelial	Transition_zone
A1_TACGGGCTACGTCAGAT	1.29933163878576	10.8531617062786	Fibroblasts	Transition_zone
A1_TCGCTCAATGAGGAACG	7.01545784232274	-11.0683	Macrophage	Transition_zone
A1_TTACTGTATGATCGCTC	-5.2641	4.57872761661793	Epithelial	Transition_zone
A1_ATGGGTTATGCTTCGTA	-1.57053	-12.187	other cells	Transition_zone
A1_ATTGGGTTACGGCTTCT	7.46591255423681	-11.5596	Macrophage	Transition_zone
A1_CCGGACATACAAATGAG	-0.680843	10.6987894910076	Fibroblasts	Transition_zone
A1_GACTATGATGGACCCAA	3.12294146773473	0.794464601824538	Lymphatic & Endothelial	Transition_zone
A1_TCATTGTGCTAAGCACG	0.258692804547704	10.5189999478557	Fibroblasts	Transition_zone
A1_TGCGGGTTACGACCAAT	-0.434642	11.0479029553631	Fibroblasts	Transition_zone
A1_TGTCCTGGCTGCTTTGA	0.0900558566774495	10.5427712338665	Fibroblasts	Transition_zone
A1_TTGTTGTATGTCATCCA	0.0348264945770867	9.66133107120778	Fibroblasts	Transition_zone
A1_CACTGTCTACATTTCGT	2.45356390235082	-8.05753	B	Transition_zone
A1_CCGAACGGCTGTTACTG	2.00937721488134	5.37297190601613	Smooth muscle cells	Transition_zone
A1_CTTCTAATACGAGAATA	9.05738947150365	-6.68125	DC	Transition_zone
A1_CTTCTCTTACCATTTCG	1.30555519816533	10.6748846905925	Fibroblasts	Transition_zone
A1_GGGAAGTTACTGGTTCT	-0.336106	10.6334017651775	Fibroblasts	Transition_zone
A1_TCGAAGTTACACCAGAC	10.6323282456125	-1.19783	T	Transition_zone
A1_TTCACCGGCTAAGCACG	-1.64002	-11.9444	other cells	Transition_zone
A1_AGGGAGTATGAACTCTT	9.66898557898656	2.06252492840077	T	Transition_zone
A1_AGTACTGCGAGTTACTG	9.09619924780981	-1.518	T	Transition_zone
A1_CCCTGATTACTCCCTAA	2.49533531424657	10.5237263577678	Fibroblasts	Transition_zone
A1_CCTGTTGTACTAATACG	2.7446596359934	1.44571174556996	Lymphatic & Endothelial	Transition_zone
A1_GGAAGTGCGATTGTTGG	-0.228036	11.1439618008831	Fibroblasts	Transition_zone
A1_GTGAGCCATGTCTTCCC	-5.72325	4.66727484638478	Epithelial	Transition_zone
A1_TCCCATGTACCTCCACG	-8.15786	-6.23836	Epithelial	Transition_zone
A1_TGGTGATTACGTCTAAG	4.04044744727269	8.53829182560231	Fibroblasts	Transition_zone
A1_TTATTGCGCTGCACGAA	2.24528810736791	5.55455721790578	Smooth muscle cells	Transition_zone
A1_TTCTAACCGAGATTCAC	3.84380719420568	10.4077605145672	Fibroblasts	Transition_zone
A1_AACACACGCTGATACAA	-0.291032	11.1273001569011	Fibroblasts	Transition_zone
A1_ACGGTCGCGACGAGTGA	-0.106424	10.6868122952678	Fibroblasts	Transition_zone
A1_CATAAGCCGATGGATCT	8.46679327246801	-2.39547	T	Transition_zone
A1_CCGTGAGCGATCAACGT	2.48901340720311	1.58712543422963	Lymphatic & Endothelial	Transition_zone
A1_CGCAGGTGCTGCTCTCT	6.69993	-11.5615	Macrophage	Transition_zone
A1_CTGCGAGTACTGGCCGA	-5.26019	-4.87238	Epithelial	Transition_zone
A1_CTGGACGATGTATGACA	10.3606445526804	1.10736538345601	T	Transition_zone
A1_TCAGCAAATGATGGGCT	-0.0956698	10.8689164059856	Fibroblasts	Transition_zone
A1_TGTGCGGGCTTCCGCGA	-0.184946	10.7445448773601	Fibroblasts	Transition_zone
A1_TTGTGTTCGAGCACCCA	0.304072532626546	10.7007492917278	Fibroblasts	Transition_zone
A1_AATGGCTTACGAAGTCC	-4.88122	-3.57709	Epithelial	Transition_zone
A1_AGGTTACTACCTCCACG	-6.20318	3.5320481198528	Epithelial	Transition_zone
A1_AGTGATCTACTGTGTTC	9.0576593613352	-1.94506	T	Transition_zone
A1_ATCGTGAGCTAGTCCAT	1.05847987887517	11.3900460141399	Lymphatic & Endothelial	Transition_zone
A1_CAGGTATCGATACACCA	2.68754002806798	0.849672211954848	Lymphatic & Endothelial	Transition_zone
A1_CTCCACAGCTGCTTCCT	-5.91109	2.75811995441701	Epithelial	Transition_zone
A1_CTGAGGCATGAGTCCGG	6.56858608481542	5.7791217702129	pericytes	Transition_zone
A1_GAGTCATCGATCATCGA	-0.493425	11.4085444348552	Fibroblasts	Transition_zone
A1_GTCGTAAGCTCTCGGAC	6.3077528214182	-11.0776	Macrophage	Transition_zone
A1_TAGACTGGCTCTATGAC	2.79497382399694	-0.0556167	Lymphatic & Endothelial	Transition_zone
A1_AATTTCCATGCGAAATC	3.49411461112157	-0.423125	Lymphatic & Endothelial	Transition_zone
A1_AGAGCAGATGGTCGTCC	2.47089287993566	4.99383629734303	Smooth muscle cells	Transition_zone
A1_AGGAAATTACAAATTCG	3.30239341017858	4.75530136997487	Smooth muscle cells	Transition_zone
A1_ATCGTCCGCTTGACTTG	-0.627647	1.27460242683675	Sarcomeric & Nerve cell	Transition_zone
A1_ATTACTCATGTCATCCA	9.7910463547434	0.783214463541762	T	Transition_zone
A1_CACATGAATGGAAAGGT	-6.9765	-6.53933	Epithelial	Transition_zone
A1_CTGCCATTACGTTAAAC	-0.088138	11.0118616955974	Fibroblasts	Transition_zone
A1_GAACGTTCGATCTCCAC	2.42040917632238	1.24283219749715	Lymphatic & Endothelial	Transition_zone
A1_GCATCGGATGTGCTCAT	-2.49423	-0.56604	Epithelial	Transition_zone
A1_GTTACCCGCTCCGACGT	3.83323166129247	4.95997466022755	Smooth muscle cells	Transition_zone
A1_TACAACGATGGGAACTT	0.527427468272603	10.8460892575481	Fibroblasts	Transition_zone
A1_TAGAGTCTACATGGGCT	9.25207826850072	-9.73093	Macrophage	Transition_zone
A1_TCAATTCGCTCTGTGGC	8.19647905585424	-2.774	T	Transition_zone
A1_TCGCTTGATGAATCTAG	2.32463023421422	10.9210146802166	Fibroblasts	Transition_zone
A1_TCGGGCAGCTGAGACCA	-6.06626	2.17533363277699	DC	Transition_zone
A1_TCGGTCTCGAACTCAAC	10.4512474274363	0.423871948073165	T	Transition_zone
A1_TCTAACTATGTTTCAGC	1.75694093463079	5.35632552082326	Smooth muscle cells	Transition_zone
A1_TCTCTGGTACCTGTACT	-1.43896	-12.3064	other cells	Transition_zone
A1_TCTGCCACGAACTTCCC	1.14387938735143	11.5009869473674	Fibroblasts	Transition_zone
A1_TTAGTCTTACTGGCCGA	9.28370306250707	-1.08677	T	Transition_zone
A1_ATCGATGATGGTGCGAC	3.11015054938451	-1.69616	Lymphatic & Endothelial	Transition_zone
A1_ATGTCTTGCTCAAGCCC	8.28335878607885	-10.9181	Macrophage	Transition_zone
A1_CCTGTTGCGATATCCAG	-5.71073	3.22685421879079	Epithelial	Transition_zone
A1_GCAGTTAATGGCAGGTT	1.73034069296972	5.40870560581471	Smooth muscle cells	Transition_zone
A1_GGGACTCCGAAGGAGGG	0.666668686839498	10.8326929944256	Fibroblasts	Transition_zone
A1_TCATGAGATGAATGCAC	0.428399715396322	10.2857006924846	Fibroblasts	Transition_zone
A1_TCCGTGTATGCGTAGGC	2.77426836249486	5.07446898395802	Smooth muscle cells	Transition_zone
A1_TTATTGCATGATGGGCT	-0.023819	10.7514265912273	Fibroblasts	Transition_zone
A1_CAGGGCTATGTGGTTGG	9.42108747717992	0.203419997046248	T	Transition_zone
A1_CATGCTCATGAAATGCC	0.420189801427282	10.8265913861492	Fibroblasts	Transition_zone
A1_CGTCAAAATGCACGTCT	0.669765088530935	10.8982647793987	Fibroblasts	Transition_zone
A1_CTCATGCCGACAGCCAC	2.80725118872777	5.26731814319874	Smooth muscle cells	Transition_zone
A1_GACCGTGATGGGAACAA	9.07931921240941	-9.88742	Macrophage	Transition_zone
A1_GCCAGGTCGAATTAGGA	2.34859082457677	1.60779310638692	Lymphatic & Endothelial	Transition_zone
A1_TGACCCTGCTGAATTAG	7.93530342337743	-11.6116	Macrophage	Transition_zone
A1_TGGGATTGCTATCCCTC	2.73249766585485	9.44340027744557	Fibroblasts	Transition_zone
A1_TTAGTCTTACAAGTCGT	7.82192203757421	-8.90468	DC	Transition_zone
A1_AGGGCTCCGAGAGAATT	6.75600120780126	-5.74278	B	Transition_zone
A1_ATCGTAGATGCCGATCC	1.77005717513219	9.98116101200368	Fibroblasts	Transition_zone
A1_ATTCGTTCGACAGTGAG	3.98882028815404	9.78845681125905	Fibroblasts	Transition_zone
A1_CATTCATATGGAGGTTC	7.85006210562841	-11.6944	Macrophage	Transition_zone
A1_CTTGAGATACCGTGGGT	4.59582540747777	4.95375956470753	Smooth muscle cells	Transition_zone
A1_GCTGGGTTACGAGAAGC	2.76709005591527	9.81009472782399	Fibroblasts	Transition_zone
A1_GGAGATGGCTTGGATCT	2.37726	5.16468132908131	Smooth muscle cells	Transition_zone
A1_GTAGCTAATGCCGAGTG	8.91822073218481	-9.9793	Macrophage	Transition_zone
A1_TCCTTTCCGATCATCTT	0.86643490550176	11.7281674283245	Fibroblasts	Transition_zone
A1_AATTCCTATGACCTCAC	-6.17178	3.5020507710674	Epithelial	Transition_zone
A1_ATCGGCGGCTGGCAGAT	5.10181162116185	3.14122213299061	T	Transition_zone
A1_CAACGGCATGGAAGTGA	8.71772215125219	-8.9508	Macrophage	Transition_zone
A1_CATTGTTCGAACGACAG	1.34928474185125	10.2130373852947	Fibroblasts	Transition_zone
A1_GAGAGGTGCTGTGCGCT	9.38413259741918	1.94638480121876	T	Transition_zone
A1_GCACTAACGATACGGAG	5.42701503989354	2.65776742870595	T	Transition_zone
A1_GCCAGTGGCTGCTTTGA	-6.70576	0.229329569885985	Epithelial	Transition_zone
A1_GGGTGAAGCTCAGATTC	9.32274362799779	0.291085614512221	T	Transition_zone
A1_GTCAGCGCGATACAGAA	2.74357650038854	-0.263946	Lymphatic & Endothelial	Transition_zone
A1_GTCTCACCGACTGTGCG	8.90200540778295	-1.10899	T	Transition_zone
A1_GTTGTGATACATAACGT	8.14023802039281	-10.9053	Macrophage	Transition_zone
A1_TAACACGATGTCTTCGA	8.06300852057592	-11.5075	Macrophage	Transition_zone
A1_TCATTGTGCTGACAAAT	4.52151176688329	5.14813317234303	Smooth muscle cells	Transition_zone
A1_AAAGTGAGCTAGCGTAG	9.90065691229955	0.684712960074202	T	Transition_zone
A1_AGCGATTGCTTATCCAG	-7.62057	-6.32262	DC	Transition_zone
A1_ATGAGGGCGACCGACGT	-3.95005	3.39753068859364	Proliferating	Transition_zone
A1_CCATCACGCTAAGCAAT	2.66342303511754	7.19453181202199	Fibroblasts	Transition_zone
A1_CGCGTGAATGATTCGGA	8.19586775061742	-11.1944	Macrophage	Transition_zone
A1_CTCACTGGCTTCTCCAC	-4.54378	3.74196471149708	Epithelial	Transition_zone
A1_CTGTATTATGTCATCGT	0.950292024585164	10.5079382794597	Fibroblasts	Transition_zone
A1_GCCATGGCGACTGTGGC	9.53352949378148	2.41310299808766	T	Transition_zone
A1_TACCGAAATGGAGAAGC	4.5922291016306	4.97655142719533	Smooth muscle cells	Transition_zone
A1_TCAAGACTACATCGCTC	-9.22121	-3.43316	Epithelial	Transition_zone
A1_ATGAGTCATGTCTTCGA	-8.85546	-2.98936	Epithelial	Transition_zone
A1_ATGGGAGGCTTTACACG	9.73604032752172	0.620931698630111	T	Transition_zone
A1_CGCGTGAATGGGAGGCA	-1.20781	-11.7893	other cells	Transition_zone
A1_CTAACTTGCTTGCGTAT	9.60741445777074	1.18434490139271	T	Transition_zone
A1_CTGCGAGTACTCATCCA	2.70054170844213	10.8640364545086	Fibroblasts	Transition_zone
A1_GACTCTCGCTGCCTTTC	3.67061469313756	10.6488169568279	Fibroblasts	Transition_zone
A1_GCCAGGTCGACGACAGA	0.91135940310613	11.0664280789592	Fibroblasts	Transition_zone
A1_TCCTAATGCTGTAGAAT	2.4040994381632	5.87105311329152	Smooth muscle cells	Transition_zone
A1_TGGGAAGCGAGCTTCGG	-5.97739	-3.55663	Epithelial	Transition_zone
A1_TGTCCACATGACCGTTT	8.72696325537816	-10.7352	Macrophage	Transition_zone
A1_TTCTAACGCTGTAGAAT	3.00969359633581	5.22981919224049	Smooth muscle cells	Transition_zone
A1_CAAGCTAATGACAGCTG	-1.6868	-12.2241	other cells	Transition_zone
A1_GAGGCCTATGAAGTCGT	-5.27313	4.2897123234966	Fibroblasts	Transition_zone
A1_GATTCGAGCTTTGTTCT	10.1043522095408	0.845789684603469	T	Transition_zone
A1_GCCATGGATGTATGACA	2.22800681349889	11.0424469845989	Fibroblasts	Transition_zone
A1_GCCGATGATGTAGATCG	8.4917356705393	-11.1691	Macrophage	Transition_zone
A1_GCTACAAGCTGAGGATC	1.11404297110692	10.1534	Fibroblasts	Transition_zone
A1_GCTTGGGATGGGTCTAA	0.238414112302221	11.3133744137981	Fibroblasts	Transition_zone
A1_TAACTTCATGACCGTTT	3.74175545928136	1.18577398235585	Lymphatic & Endothelial	Transition_zone
A1_TACCGAATACCGTGGGT	1.11375615355626	10.4957131283977	Fibroblasts	Transition_zone
A1_TAGCACAATGATCACCC	9.26006052252904	-1.36399	T	Transition_zone
A1_TCCCATGGCTTGCACGC	0.807684276076711	9.53663243229176	Lymphatic & Endothelial	Transition_zone
A1_TGCTTCGATGGAGAAAT	0.0951034983719952	10.7805985348919	Fibroblasts	Transition_zone
A1_TGGAGGAGCTTAACCCA	-5.96419	4.20262993747975	Epithelial	Transition_zone
A1_TGTCAGACGAAACACGG	-5.33975	3.11458410198476	DC	Transition_zone
A1_TGTGCGGGCTCACAGCC	-8.46814	-3.1978	Epithelial	Transition_zone
A1_CTTTCGGCGATACTCAG	0.58795133587972	10.5985487836101	Fibroblasts	Transition_zone
A1_GAGCCTGATGGTTAAAC	8.31285211798803	-2.0407	T	Transition_zone
A1_GGGCTACTACGGAAGGT	1.86421391722814	9.12726773197438	Fibroblasts	Transition_zone
A1_GTGGAGAATGCTCCGAC	8.67221662757055	-2.08934	T	Transition_zone
A1_TAGTGCAATGTCCCATG	6.54875442740575	6.1605938809612	pericytes	Transition_zone
A1_TGGGAAGCGAGCTTTGA	-5.76081	-5.30046	Epithelial	Transition_zone
A1_ATCGTGAATGTCCCATG	-1.14789	-11.7439	other cells	Transition_zone
A1_CGATGGCGCTGGTACGA	3.61555382964269	1.71993912632252	Lymphatic & Endothelial	Transition_zone
A1_GCCGATGTACGGCATCG	-0.0140581	10.7898329632976	Fibroblasts	Transition_zone
A1_GGGACAACGATCTCACC	0.834706697436727	11.2752465146282	Fibroblasts	Transition_zone
A1_GGGTATTCGAGGCATTT	1.88108560797826	8.71848	Fibroblasts	Transition_zone
A1_GTCTAGAGCTGCTTCGG	0.297382447692312	10.6613930600383	Fibroblasts	Transition_zone
A1_GTTACGATACCGCAGTG	10.1440670227732	0.307204021761672	T	Transition_zone
A1_TCAAGTGGCTCTCTAGA	2.31441137549535	10.1892651456096	Fibroblasts	Transition_zone
A1_TGCTCCAGCTTCTCACC	1.06038257834569	10.9076260464885	Fibroblasts	Transition_zone
A1_TTACAGGGCTGGTAATA	0.353174093934453	11.503059281657	Fibroblasts	Transition_zone
A1_TTTCATGTACTCTCGAC	2.27939436194555	7.22828568393971	Smooth muscle cells	Transition_zone
A1_AAAGTCCATGAGCTTTC	2.68222472426549	10.6298388379314	Fibroblasts	Transition_zone
A1_AACCTTTTACAGTCCGG	-5.6693	3.67248071605946	Epithelial	Transition_zone
A1_ACACCAATACGGAGGCA	9.93077013251439	0.944686188051955	T	Transition_zone
A1_ACAGGGACGAGGCTGAA	6.42146703955785	5.65781487400319	pericytes	Transition_zone
A1_ACTTTGTATGGTGCTAG	-3.67517	3.00055087978627	Epithelial	Transition_zone
A1_AGGGAGTGCTCCCGCAA	-1.37719	-12.1525	other cells	Transition_zone
A1_ATCCCTGATGCCTAGGA	4.81758329627172	5.09267605716969	Smooth muscle cells	Transition_zone
A1_CATACAGCGACGGAAGT	2.39716431853429	10.527642144511	Fibroblasts	Transition_zone
A1_CATCCCAATGGATATAC	2.06573626753942	10.9953907864788	Fibroblasts	Transition_zone
A1_CATTGAGATGCAGCACA	1.41018984076635	9.92079247410084	Fibroblasts	Transition_zone
A1_CTCCCTCATGTCGGTAA	-6.06886	3.98217238361623	Epithelial	Transition_zone
A1_TATACCTGCTATAGAGT	1.22484454867498	10.9781397717693	Fibroblasts	Transition_zone
A1_TGTACAGGCTCGGCACT	7.19324037787572	-12.0216	Macrophage	Transition_zone
A1_TGTTCTAGCTTGGTACT	7.34183618781225	5.39051188404347	pericytes	Transition_zone
A1_TTAATCCATGTGGTTAA	-0.000749124	11.0998762982586	Fibroblasts	Transition_zone
A1_AGAAGTAGCTGGTAACG	8.21777746436254	-10.7158	Macrophage	Transition_zone
A1_CCGCAAGATGCGCATCC	2.91478988883153	-0.898716	Lymphatic & Endothelial	Transition_zone
A1_GCTGGGTATGAGCCGAT	9.2456361984934	2.10026873523976	T	Transition_zone
A1_GTTACGACGATTCTATC	8.0138303971018	-6.2799	DC	Transition_zone
A1_GTTGTCCCGAACAGTGG	-8.99393	-5.16021	Epithelial	Transition_zone
A1_TCGCACTCGAAGGAGGG	-0.815607	10.7652100461223	Fibroblasts	Transition_zone
A1_ACCTGTCATGTTCCATG	-0.338854	10.5863531964519	Fibroblasts	Transition_zone
A1_ACGCACGGCTGACCTAT	1.52887317893163	11.3455685513714	Fibroblasts	Transition_zone
A1_ACGGTCGCGAAGTTCCA	2.74278113600866	10.7411002057293	Fibroblasts	Transition_zone
A1_CATAGACATGAAGTCGT	-6.37109	3.28037251407887	Epithelial	Transition_zone
A1_CATCCACATGTGCTACT	3.84982321021215	-7.31411	B	Transition_zone
A1_CATCGGGCGACAGATTC	-8.73855	-6.71118	Epithelial	Transition_zone
A1_CCTAAGAGCTGCACGCT	1.41113862750188	10.6835202115276	Fibroblasts	Transition_zone
A1_CCTCATGTACGTAGCAC	4.03739759680883	0.787095798800246	Lymphatic & Endothelial	Transition_zone
A1_CCTGTTGCGAGCTCGTG	-4.04155	-2.57114	Epithelial	Transition_zone
A1_CTACATTTACTCATCGT	-10.1626	-5.15047	Epithelial	Transition_zone
A1_CTACCTGGCTCCAGGTC	-4.69417	-1.19191	Epithelial	Transition_zone
A1_CTGTGGGCGACAGTGAG	6.89094612357274	-5.85617	DC	Transition_zone
A1_CTTCTCTTACTATGACA	-0.184587	10.6380642789104	Fibroblasts	Transition_zone
A1_GAAGCCCCGATTCACAG	8.56936571356908	-10.8592	Macrophage	Transition_zone
A1_GCCAGTGGCTCAGCCTG	4.77425834891454	4.83118666584279	Smooth muscle cells	Transition_zone
A1_GCGTTTCATGACTGGGC	3.28381821868078	10.5804108517864	Fibroblasts	Transition_zone
A1_GCTGAATGCTCGTACTA	4.82613775488988	-6.80898	Proliferating	Transition_zone
A1_GGGACTCTACACACGAT	-0.316793	10.7015837567547	Fibroblasts	Transition_zone
A1_GGGTTTAATGGGAAACG	10.2183563446726	1.51118112976338	T	Transition_zone
A1_GTGGAAGTACGTAGCTA	0.290311191054738	10.069764031718	Fibroblasts	Transition_zone
A1_GTTACGACGAAGTCCAT	1.02646741625921	10.5792759793499	Fibroblasts	Transition_zone
A1_TATCCTAGCTCTGCGCA	7.14343473670141	-11.415	Macrophage	Transition_zone
A1_TCATTTGGCTGAATTCC	9.5414240097727	-0.78538	T	Transition_zone
A1_TCCCACATACCACACAG	4.13462850806371	4.93252362186696	pericytes	Transition_zone
A1_TCCTCTTGCTGCTCTGG	-5.55674	4.41386259968068	Epithelial	Transition_zone
A1_TGCAGGCATGCGTGGCA	3.18818828818456	0.292817010233657	Lymphatic & Endothelial	Transition_zone
A1_AAGATAGATGATCGGGC	-0.0672135	10.8859375851848	Fibroblasts	Transition_zone
A1_ACTCTCGTACGTTCTCG	10.0269729828562	0.909032239268081	T	Transition_zone
A1_ATGGGTTATGGGAGGTG	3.26530072447912	4.92839230472829	Smooth muscle cells	Transition_zone
A1_ATTCTTGATGTAATACG	-5.63869	2.52021778995778	Epithelial	Transition_zone
A1_CATACTTATGAAACACT	8.82151052710668	-9.94348	Macrophage	Transition_zone
A1_CGTAATGCGATCGAGCC	2.80790636298314	5.18307818348195	Smooth muscle cells	Transition_zone
A1_CTACCTGATGCTTCATG	9.93743440863744	-8.26218	DC	Transition_zone
A1_GAGTCATATGAAACCCG	10.3906042313303	-1.05861	T	Transition_zone
A1_GATGCTATACTGTGCTC	6.61878273245946	6.08922995502736	pericytes	Transition_zone
A1_GGAATCTATGTTTAGGA	4.30393573996679	5.15776623661305	Smooth muscle cells	Transition_zone
A1_GGAGGATTACCCTATCA	3.43001792189733	10.5819624798992	Fibroblasts	Transition_zone
A1_GGGATGACGATTCGTAG	1.40861019847051	10.277850045512	Fibroblasts	Transition_zone
A1_GGTTCTCGCTGTCAGTT	10.2435028290476	0.448244048903243	T	Transition_zone
A1_GTGTCCTGCTAGTTCCA	-6.56291	-5.21478	Epithelial	Transition_zone
A1_GTTCGCTTACTCCCGGT	9.11846849677221	-1.13421	T	Transition_zone
A1_TCCTCGACGAACTCAAC	-0.0535851	11.2847212689617	Fibroblasts	Transition_zone
A1_TCCTTTCCGAACTCATG	7.89862749335424	-2.75651	T	Transition_zone
A1_TGCACGGCGACTTGAAC	6.0707	6.14054383213307	Smooth muscle cells	Transition_zone
A1_TGCATGACGAACTAGCT	9.84654161688939	0.800677551577346	T	Transition_zone
A1_AATTCCTGCTCCGTTTC	-8.46803	-7.48491	Epithelial	Transition_zone
A1_ACTTCCGGCTCCTAAAC	9.41753504035131	-9.09102	Macrophage	Transition_zone
A1_AGAGCCCGCTTCCGAGC	-5.93446	3.32271160061146	Epithelial	Transition_zone
A1_CTTACCGTACGAAATCC	2.13718745467321	10.0138691800335	Fibroblasts	Transition_zone
A1_GGAGAACATGTCACACT	0.454555753442205	10.9813193219402	Fibroblasts	Transition_zone
A1_GGGTTTACGATCTCCAC	-0.595928	10.6839741605022	Fibroblasts	Transition_zone
A1_TCAGTTTGCTATAGCTC	9.21961996314184	-1.30246	T	Transition_zone
A1_TGCGACGCGATTGTTGG	1.61812779662267	9.73490418369557	Fibroblasts	Transition_zone
A1_CACATGACGAGATTCGT	9.34669420478002	-9.14528	DC	Transition_zone
A1_CAGATACGCTGTTACAC	-0.216624	10.3010481732586	Fibroblasts	Transition_zone
A1_CCCTCTCGCTCAGATTC	0.114634964438833	10.7724112408855	Fibroblasts	Transition_zone
A1_CGCGTGACGAGTTACAC	-5.14294	4.49034823353078	Epithelial	Transition_zone
A1_CTCTCAGCGACCTGCGA	7.26239082572118	-2.04393	T	Transition_zone
A1_GAAGCCCCGATAGCTAC	8.45230982062475	-1.91681	T	Transition_zone
A1_GATCCCTATGCTGAAGC	0.165087435218252	10.4440878766277	Fibroblasts	Transition_zone
A1_GGAATCTATGTCATAGG	9.30364534613744	-0.307822	T	Transition_zone
A1_GGGCTACTACAATCTAG	3.72024366614477	9.3933123486736	Fibroblasts	Transition_zone
A1_GTAGCTAATGCTTCATG	7.37858268973485	4.90944374973561	T	Transition_zone
A1_GTTCCGTTACTTGGAAT	0.344105187627233	10.7925614255169	Fibroblasts	Transition_zone
A1_TACCGGGATGGCCAGTG	7.50749656912938	0.536153866598861	T	Transition_zone
A1_TAGGTACTACTAATACG	3.38732621428624	-1.72112	Lymphatic & Endothelial	Transition_zone
A1_AGCGATTTACGGTCTGG	2.91337320563451	-1.13971	Lymphatic & Endothelial	Transition_zone
A1_AGGACTTTACTACGGTA	8.80092451331273	-7.04958	DC	Transition_zone
A1_ATGGTTGATGCTAACAG	3.58520123717443	4.85253323490407	Smooth muscle cells	Transition_zone
A1_CTCCGATGCTTTCACTT	2.99705121276037	10.8163060086467	Fibroblasts	Transition_zone
A1_GACCGTGGCTCAGTGAG	-0.168698	10.1233033078411	Fibroblasts	Transition_zone
A1_GTGGTTAGCTATAGCTC	8.20526239630834	-2.03859	T	Transition_zone
A1_GTTTGGACGACACGGTC	-6.22267	3.10281886036183	Epithelial	Transition_zone
A1_TAAGTCGTACAAGTCAT	0.509453866454519	11.6008824246624	Fibroblasts	Transition_zone
A1_TCAGGTAGCTGCAGAAC	3.14844414946691	10.5040053265789	Fibroblasts	Transition_zone
A1_TCCTCTTTACGTAACAC	10.218800756904	0.183667911837355	T	Transition_zone
A1_AAAGGTACGATCGAACT	-4.60161	-2.55662	Epithelial	Transition_zone
A1_AGTAACCATGTGGCCTC	2.48030588385717	10.1442707913616	Fibroblasts	Transition_zone
A1_CAGATACGCTGAATTGA	3.03470370528356	9.88079632694508	Fibroblasts	Transition_zone
A1_GTTACGATACCATAAGC	6.72600528952733	-11.8898	Macrophage	Transition_zone
A1_GTTACGATACGATTTCC	-0.148434	10.4807957547405	Fibroblasts	Transition_zone
A1_TCAAGCAGCTCTTGAAC	3.91521475073949	10.1969517605999	Fibroblasts	Transition_zone
A1_TCCGAAAATGGTCGTGA	6.64592382666723	-12.2672	Macrophage	Transition_zone
A1_TGTGTGAATGACTACCT	-4.8013	4.33869875843312	Fibroblasts	Transition_zone
A1_TTAGGCAATGGATCATA	6.8932077622141	-12.054	Macrophage	Transition_zone
A1_ACCCTCAGCTACGGGAT	1.9642458891596	5.65227497989918	Smooth muscle cells	Transition_zone
A1_ACGTCCTATGTACGGTA	3.18746325728551	5.26778878147389	pericytes	Transition_zone
A1_AGACCCGTACCGATAAC	8.43301794287816	-1.58793	T	Transition_zone
A1_AGGGTTTTACGAAGTGG	1.73024449107305	10.6998700040081	Fibroblasts	Transition_zone
A1_ATACTTCTACGCCTTTG	2.42562076804296	1.55056525642659	Lymphatic & Endothelial	Transition_zone
A1_ATCATTCGCTCTACCCT	6.75587675330297	-11.4402	Macrophage	Transition_zone
A1_CCACGAGTACAAGTCGT	0.322132799598134	10.5556496518352	Fibroblasts	Transition_zone
A1_CGCATAAGCTACAGTGG	4.72407886740819	3.3693922894695	T	Transition_zone
A1_GATGAGGCGACAAGCAG	2.85356852767125	9.87514676029469	Fibroblasts	Transition_zone
A1_GGTAGAGCGATCTCATT	-5.20995	-3.2841	Epithelial	Transition_zone
A1_TAAGCCATACTCCCGGT	2.79554459807531	-0.895678	Lymphatic & Endothelial	Transition_zone
A1_TCTATACCGACCTACAA	3.45618149993078	5.34972227985646	Smooth muscle cells	Transition_zone
A1_TGCAGTAATGCTTCATG	-0.67671	10.9107283490398	Fibroblasts	Transition_zone
A1_CAGTTCCCGACTTGAAC	1.74450454470769	11.1858986752727	Fibroblasts	Transition_zone
A1_CCTCAACTACGTGCCTC	-6.13	-4.90703	Proliferating	Transition_zone
A1_CCTCTAGATGCAAGAGG	3.95880148169652	10.4116734402874	Fibroblasts	Transition_zone
A1_GCACGTGATGCGAACTG	9.74034616706029	1.65018452579762	T	Transition_zone
A1_GCAGGCTCGATCGGTAT	7.1294777130808	-10.7276	Macrophage	Transition_zone
A1_GGGATGACGAGTCAGCC	0.728347454043783	10.9396475690105	Fibroblasts	Transition_zone
A1_GTGTGATATGGACCAAT	9.00309965369359	-6.59515	Proliferating	Transition_zone
A1_TATACCTCGAAGGACTG	7.34278652426854	5.45251978809621	Fibroblasts	Transition_zone
A1_TCGGGCAATGCGAAATC	3.7308439945902	-1.45185	Lymphatic & Endothelial	Transition_zone
A1_TGCACGGCGAGAACATA	9.94913980719701	0.676300241301314	T	Transition_zone
A1_TGCTTGCGCTTTACCAG	2.35238644835607	5.37690819675709	Smooth muscle cells	Transition_zone
A1_TGGGATTCGAACTCAAC	5.9258849358286	-8.04007	Macrophage	Transition_zone
A1_TTGTTCAATGACCTACC	-5.33731	2.45034946377064	other cells	Transition_zone
A1_AAGAACAATGTAGATCG	2.35537550208227	10.8921612637737	Fibroblasts	Transition_zone
A1_ACGGTCGGCTACTTCCC	10.1217567658152	0.0242733942964237	T	Transition_zone
A1_AGATAGAATGGTGCGAT	2.99633738753454	4.96245373661305	Smooth muscle cells	Transition_zone
A1_CACTGGGGCTATGCTTG	3.72409531829015	10.0893467801311	Fibroblasts	Transition_zone
A1_CATGCCTTACGTAACCA	0.503393266173757	10.8406218426922	Fibroblasts	Transition_zone
A1_CTAAGTGTACGTTCTCG	2.63087794539586	-8.40098	B	Transition_zone
A1_CTCCAACGCTAGACGTG	-1.58642	-12.361	other cells	Transition_zone
A1_GAAACCTTACACTGCTC	-9.62748	-3.56878	Epithelial	Transition_zone
A1_TATTGCTGCTGAGTTTC	0.0414747705783017	11.1645926373699	Fibroblasts	Transition_zone
A1_TCCCACAATGGACCACG	0.965883169146932	9.00047577793385	Proliferating	Transition_zone
A1_TGGTGATCGACGCCTAG	2.01499149558202	6.96374596531178	Fibroblasts	Transition_zone
A1_ACCTGAAGCTACCGATT	4.14037344214574	10.1339177029827	Fibroblasts	Transition_zone
A1_ACTTTCAGCTCACAGAG	-0.202519	10.5997952359417	Fibroblasts	Transition_zone
A1_AGACAAAATGATCGCTT	1.60510227439061	5.52116002018239	Smooth muscle cells	Transition_zone
A1_CAACAACATGATCACCC	-8.22028	-4.64517	Epithelial	Transition_zone
A1_GCACTAAATGGCTCTCA	1.31822213885442	11.0416926282146	Fibroblasts	Transition_zone
A1_GTGTCCTATGTTCCCGA	8.76873419043676	-1.58992	T	Transition_zone
A1_GTTAGTGTACTGCAGGT	3.75387356040136	10.1781596081951	Fibroblasts	Transition_zone
A1_GTTATGGATGTCGGTAA	-7.69205	-5.84507	Epithelial	Transition_zone
A1_GTTCTATATGGTGCGAT	4.22148010489599	-0.13634	Lymphatic & Endothelial	Transition_zone
A1_TCCTCTTGCTCTGTGTA	0.255348536940969	10.6158541577556	Fibroblasts	Transition_zone
A1_TGACCCTTACGGCATAT	8.94980547186986	-9.13227	Macrophage	Transition_zone
A1_AGGACTTCGATAGCTGT	1.42734477278844	10.6783036130169	Fibroblasts	Transition_zone
A1_CCGGTAGGCTCCAGCTG	2.58857176062719	5.21972073490407	Smooth muscle cells	Transition_zone
A1_CTCATCGATGCTTCTAA	8.47075865027563	-1.80205	T	Transition_zone
A1_GATCAGTCGATCTCAGA	9.83824846503393	0.515594436476485	T	Transition_zone
A1_GCGAGAAATGAACTACG	10.0736133789744	1.49183155472066	T	Transition_zone
A1_GGCACGTGCTCCAACAT	-0.263792	8.83858765537526	Fibroblasts	Transition_zone
A1_TACGTCCATGTGGCAGT	6.91683647391454	6.13891543323781	pericytes	Transition_zone
A1_TGAGGGATACGGTCGGT	9.70059988257543	0.0531110304095905	T	Transition_zone
A1_TTGAGTGCGACACGGAA	5.79294750449315	-7.89036	DC	Transition_zone
A1_ATACCGACGAGCCAAGA	-3.86335	3.50781001026417	Epithelial	Transition_zone
A1_CAACGATGCTAGCGCCT	4.02748605963842	4.95966566974904	Smooth muscle cells	Transition_zone
A1_CACCAAAGCTACAAGTA	2.96665403601781	-1.54713	Lymphatic & Endothelial	Transition_zone
A1_CCTTTGGTACTAGCAAC	9.02705404517309	-1.87035	T	Transition_zone
A1_CTGCGAGATGACCAGAC	9.96387884375707	-0.267112	T	Transition_zone
A1_CTTTCAATACCTGAAAT	0.291806641789831	10.8852175610759	Fibroblasts	Transition_zone
A1_GCTGGGTCGACAGTGTT	10.0048954224314	2.12809552128102	T	Transition_zone
A1_GCTGGGTGCTCCTGGGT	3.16121861693517	-1.45341	Lymphatic & Endothelial	Transition_zone
A1_GGGCTCACGAGCCTTTC	9.6846592163767	0.939161552737014	T	Transition_zone
A1_GGGTGTCCGACGAATTC	0.675187263461507	11.7529171841839	Fibroblasts	Transition_zone
A1_GTCCCATATGCGAACGC	-5.65215	1.87557043010976	Epithelial	Transition_zone
A1_GTCTAGAATGATCGCTC	1.03346440550939	11.1330260174968	Fibroblasts	Transition_zone
A1_GTTTGGAATGGTGCGAT	-6.2129	2.77310980732228	Epithelial	Transition_zone
A1_TAGACTGATGTCACAGG	2.6971251702036	9.58902062351491	Fibroblasts	Transition_zone
A1_TGTTGAGATGCGCATAA	9.20091078040258	1.08647109443928	T	Transition_zone
A1_AGTCAACTACCTGAAAT	2.40499088523046	10.714898003886	Fibroblasts	Transition_zone
A1_ATTCCCGCGAAAGCGGT	0.560693416568197	10.9785460370281	Fibroblasts	Transition_zone
[truncated: 99,730 more rows]

## Sheet: Fig 2c
	PC1	PC2	samples
1	-1386.48	-5.39888	A1
2	-305.651	-73.3369	A2
3	179.354161766418	69.6818902360357	B1
4	406.25220628382	-65.6885	B2
5	-4414.78	-31.3953	C1
6	-2074.54	-50.3839	C2
7	716.234210482764	-997.926	D1
8	2744.28467137907	-58.2569	D2
9	551.067309316836	-164.511	E1
10	530.890122280855	-132.752	E2
11	2085.52723961295	258.552427282099	F1
12	-880.332	413.798352314596	G1
13	620.855412498739	702.504875189121	H1
14	1227.31285728743	135.11131988867	I1

## Sheet: Fig 2d
	Nerve cell	Proliferating	Pericytes	T cells	Smooth muscle cells	B cells	Plasma	Macrophage	DC	Endothelial	Epithelial cells	Fibroblasts	other cells
TZ	0.27	0.31	0.73	0.81	0.96	1.09	0.77	0.89	1.02	1.27	1.12	1.5	1.42
PZ	0.12	0.8	0.64	0.82	0.78	0.51	1.34	1.08	1.06	0.86	1.35	0.91	1.21
PTM	6.17	3.16	1.67	1.37	1.18	1.22	1.09	1.08	0.95	0.84	0.75	0.68	0.6

## Sheet: Fig 2e
Samples	Patients	Age	PSA	TNM	Type	GS	Cell counts				samples	celltype	count	percentage
A1	A	68	40.683	T2N0M0	T	3+4	11526				A1	B	49	0.425125802533403
A2	B	66	21.18	T3N0M0	T	5+4	4479				A1	DC	312	2.70692347735554
B1	B	66	21.18	T3N0M0	T	5+4	5615				A1	Epithelial	2431	21.0914454277286
B2	C	73	38.5	T2N0M0	T	3+4	4551				A1	Fibroblasts	3155	27.3728960610793
C1	D	81	15.3	T2N0M0	T	3+4	12519				A1	Lymphatic & Endothelial	1049	9.10116258892938
C2	E	73	6.02	T2N0M0	T	3+4	7197				A1	Macrophage	1385	12.0163109491584
D1	A	68	40.683	T2N0M0	Pn	3+3	1408				A1	Plasma	49	0.425125802533403
D2	C	73	38.5	T2N0M0	Pn	3+4	3163				A1	Proliferating	236	2.04754468158945
E1	D	81	15.3	T2N0M0	Pn	4+3	2866				A1	Sarcomeric & Nerve cell	57	0.494534096824571
E2	E	73	6.02	T2N0M0	Pn	3+4	9200				A1	Smooth muscle cells	652	5.65677598473018
F1	F	70	34	T4N0M0	Pm	5+4	5606				A1	T	1504	13.0487593267395
G1	G	71	6.02	T4NOMO	Pm	5+4	18278				A1	other cells	436	3.78275203886864
H1	H	71	20	T4N0M0	Pm	4+4	7909				A1	pericytes	211	1.83064376192955
I1	I	61	43.4	T4N1M0	Pm	5+5	7412				A2	B	13	0.290243357892387
											A2	DC	85	1.8977450323733
											A2	Epithelial	1680	37.5083724045546
											A2	Fibroblasts	823	18.3746371958026
											A2	Lymphatic & Endothelial	226	5.04576914489841
											A2	Macrophage	541	12.0785889707524
											A2	Plasma	107	2.3889260995758
											A2	Proliferating	122	2.72382228175932
											A2	Sarcomeric & Nerve cell	6	0.133958472873409
											A2	Smooth muscle cells	280	6.2513954007591
											A2	T	416	9.28778745255637
											A2	other cells	132	2.94709
											A2	pericytes	48	1.07166778298727
											B1	B	156	2.77827248441674
											B1	DC	109	1.94122885129118
											B1	Epithelial	2709	48.2457702582369
											B1	Fibroblasts	815	14.5146927871772
											B1	Lymphatic & Endothelial	181	3.22350845948353
											B1	Macrophage	429	7.64024933214604
											B1	Plasma	82	1.46037399821906
											B1	Proliferating	111	1.97684772929653
											B1	Sarcomeric & Nerve cell	9	0.160284951024043
											B1	Smooth muscle cells	254	4.52359750667854
											B1	T	550	9.79519145146928
											B1	other cells	147	2.6179875333927
											B1	pericytes	63	1.1219946571683
											B2	B	94	2.0654801142606
											B2	DC	84	1.8457481872116
											B2	Epithelial	2157	47.3961766644693
											B2	Fibroblasts	569	12.5027466490881
											B2	Lymphatic & Endothelial	195	4.2847725774555
											B2	Macrophage	389	8.54757196220611
											B2	Plasma	63	1.3843111404087
											B2	Proliferating	85	1.8677213799165
											B2	Sarcomeric & Nerve cell	9	0.1977587343441
											B2	Smooth muscle cells	205	4.5045045045045
											B2	T	489	10.7448912326961
											B2	other cells	129	2.8345418589321
											B2	pericytes	83	1.8237749945067
											C1	B	309	2.46824826264079
											C1	DC	344	2.74782330857097
											C1	Epithelial	2763	22.0704529115744
											C1	Fibroblasts	3576	28.5645818356099
											C1	Lymphatic & Endothelial	695	5.55156162632798
											C1	Macrophage	990	7.90797987059669
											C1	Plasma	285	2.27653965971723
											C1	Proliferating	424	3.38685198498283
											C1	Sarcomeric & Nerve cell	45	0.359453630481668
											C1	Smooth muscle cells	663	5.29595015576324
											C1	T	1872	14.9532710280374
											C1	other cells	422	3.37087626807253
											C1	pericytes	131	1.04640945762441
											C2	B	98	1.36167847714325
											C2	DC	179	2.48714742253717
											C2	Epithelial	2382	33.097123801584
											C2	Fibroblasts	1396	19.3969709601223
											C2	Lymphatic & Endothelial	336	4.66861192163401
											C2	Macrophage	679	9.4344865916354
											C2	Plasma	205	2.84840905933028
											C2	Proliferating	235	3.26524940947617
											C2	Sarcomeric & Nerve cell	15	0.208420175072947
											C2	Smooth muscle cells	341	4.73809
											C2	T	990	13.7557315548145
											C2	other cells	260	3.61261636793108
											C2	pericytes	81	1.12546894539391
											D1	B	15	1.06534090909091
											D1	DC	36	2.55681818181818
											D1	Epithelial	630	44.7443181818182
											D1	Fibroblasts	178	12.6420454545455
											D1	Lymphatic & Endothelial	44	3.125
											D1	Macrophage	67	4.75852272727273
											D1	Plasma	13	0.923295454545455
											D1	Proliferating	225	15.9801136363636
											D1	Sarcomeric & Nerve cell	1	0.0710227272727273
											D1	Smooth muscle cells	45	3.19602272727273
											D1	T	119	8.45170454545454
											D1	other cells	22	1.5625
											D1	pericytes	13	0.923295454545455
											D2	B	9	0.284539993676889
											D2	DC	40	1.26462219411951
											D2	Epithelial	1982	62.6620297186216
											D2	Fibroblasts	318	10.0537464432501
											D2	Lymphatic & Endothelial	94	2.97186215618084
											D2	Macrophage	163	5.15333544103699
											D2	Plasma	21	0.663926651912741
											D2	Proliferating	119	3.76225102750553
											D2	Sarcomeric & Nerve cell	44	1.39108441353146
											D2	Smooth muscle cells	216	6.82895984824534
											D2	T	102	3.22478659500474
											D2	other cells	25	0.790388871324692
											D2	pericytes	30	0.94846664558963
											E1	B	18	0.628053035589672
											E1	DC	84	2.93091416608514
											E1	Epithelial	1786	62.3168178646197
											E1	Fibroblasts	223	7.78087927424983
											E1	Lymphatic & Endothelial	70	2.44242847173761
											E1	Macrophage	248	8.65317515701326
											E1	Plasma	57	1.98883461270063
											E1	Proliferating	99	3.4542916957432
											E1	Sarcomeric & Nerve cell	4	0.139567341242149
											E1	Smooth muscle cells	130	4.53593859036985
											E1	T	107	3.73342637822749
											E1	other cells	21	0.732728541521284
											E1	pericytes	19	0.662944870900209
											E2	B	166	1.80434782608696
											E2	DC	185	2.01086956521739
											E2	Epithelial	4809	52.2717391304348
											E2	Fibroblasts	1201	13.054347826087
											E2	Lymphatic & Endothelial	301	3.27173913043478
											E2	Macrophage	627	6.81521739130435
											E2	Plasma	262	2.84782608695652
											E2	Proliferating	169	1.83695652173913
											E2	Sarcomeric & Nerve cell	55	0.597826086956522
											E2	Smooth muscle cells	774	8.41304347826087
											E2	T	461	5.01086956521739
											E2	other cells	133	1.44565217391304
											E2	pericytes	57	0.619565217391304
											F1	B	192	3.42490189083125
											F1	DC	160	2.85408490902604
											F1	Epithelial	2175	38.7977167320728
											F1	Fibroblasts	677	12.0763467713164
											F1	Lymphatic & Endothelial	130	2.31894398858366
											F1	Macrophage	531	9.47199429183018
											F1	Plasma	167	2.97895112379593
											F1	Proliferating	388	6.92115590438816
											F1	Sarcomeric & Nerve cell	12	0.214056368176953
											F1	Smooth muscle cells	286	5.10167677488405
											F1	T	713	12.7185158758473
											F1	other cells	76	1.35569033178737
											F1	pericytes	99	1.76596503745986
											G1	B	158	0.864427180216654
											G1	DC	343	1.87657292920451
											G1	Epithelial	5452	29.8282087755772
											G1	Fibroblasts	3240	17.726228252544
											G1	Lymphatic & Endothelial	1055	5.77196629828209
											G1	Macrophage	1427	7.80719991246307
											G1	Plasma	139	0.76047707626655
											G1	Proliferating	711	3.88992231097494
											G1	Sarcomeric & Nerve cell	847	4.63398621293358
											G1	Smooth muscle cells	1617	8.84670095196411
											G1	T	2368	12.9554655870445
											G1	other cells	462	2.52762884341832
											G1	pericytes	459	2.51121566911041
											H1	B	105	1.32760146668353
											H1	DC	193	2.44025793399924
											H1	Epithelial	2526	31.9382981413579
											H1	Fibroblasts	928	11.7334682007839
											H1	Lymphatic & Endothelial	305	3.85636616512833
											H1	Macrophage	1191	15.0587937792388
											H1	Plasma	53	0.670122645087875
											H1	Proliferating	539	6.81502086230876
											H1	Sarcomeric & Nerve cell	28	0.354027057782273
											H1	Smooth muscle cells	545	6.89088380326211
											H1	T	1285	16.2473131875079
											H1	other cells	60	0.758629409533443
											H1	pericytes	151	1.90921734732583
											I1	B	254	3.42687533729088
											I1	DC	173	2.33405288720993
											I1	Epithelial	1891	25.512682137075
											I1	Fibroblasts	727	9.80841878035618
											I1	Lymphatic & Endothelial	208	2.80626011872639
											I1	Macrophage	558	7.52833243389099
											I1	Plasma	419	5.65299514301133
											I1	Proliferating	1764	23.7992444684296
											I1	Sarcomeric & Nerve cell	42	0.566648677819752
											I1	Smooth muscle cells	168	2.26659471127901
											I1	T	1099	14.8273070696168
											I1	other cells	54	0.728548300053967
											I1	pericytes	55	0.742039935240151

## Sheet: Fig 3a
	orig.ident	nCount_RNA	nFeature_RNA	samples	percent.mt	integrated_snn_res.0.5	seurat_clusters	celltype	patient	type	umap_1	umap_2
A1_GTCGTAAATGAGATGCC	A1	500	408	A1	3.4	0	0	Epithelial	A	Transition_zone	-4.4519	1.61333
A1_TATACCTTACGCTCTCG	A1	501	411	A1	0.399202	0	0	Epithelial	A	Transition_zone	-4.43694	1.51252
A1_CGAGTGCTACACTGGGC	A1	502	373	A1	2.98805	0	0	Epithelial	A	Transition_zone	-4.12152	0.216237
A1_GGCAGTCCGATCATCCC	A1	503	377	A1	1.59046	1	1	Epithelial	A	Transition_zone	8.93608	-0.311623
A1_CCTGCATATGGTAGCCG	A1	504	392	A1	1.19048	0	0	Epithelial	A	Transition_zone	-2.63636	-2.43141
A1_GGGACCTGCTGGACTTT	A1	504	380	A1	1.5873	0	0	Epithelial	A	Transition_zone	-4.02934	-2.15569
A1_GCAACATTACAGAATAG	A1	509	391	A1	2.55403	0	0	Epithelial	A	Transition_zone	-5.50647	-0.748558
A1_TCCTCTTGCTTGTGCTA	A1	509	392	A1	1.76817	0	0	Epithelial	A	Transition_zone	-4.60616	0.954176
A1_GACAGCCGCTGAGGAAA	A1	510	370	A1	1.56863	5	5	Epithelial	A	Transition_zone	-0.667235	0.539336
A1_GGGTTTAGCTAACGGTG	A1	511	378	A1	0.978474	0	0	Epithelial	A	Transition_zone	-4.29505	0.962463
A1_TACGGGCGCTGAACATA	A1	511	376	A1	2.54403	0	0	Epithelial	A	Transition_zone	-3.17501	-2.20629
A1_ATTCCCGTACGGTCGAC	A1	513	359	A1	1.55945	0	0	Epithelial	A	Transition_zone	-2.43479	-0.158378
A1_GGTGGCTTACTGGTTAA	A1	513	375	A1	3.11891	4	4	Epithelial	A	Transition_zone	-0.807247	2.81877
A1_TATTGGGATGCAGCAGT	A1	514	381	A1	4.86381	0	0	Epithelial	A	Transition_zone	-2.47048	-0.82293
A1_AAAGAACTACATTCGGA	A1	517	421	A1	0.580271	0	0	Epithelial	A	Transition_zone	-4.85629	-0.91596
A1_TCAGTCCTACAGAATAG	A1	517	410	A1	0.773694	0	0	Epithelial	A	Transition_zone	-4.62847	1.21046
A1_CGGGCATTACGGTCTGG	A1	519	406	A1	3.46821	0	0	Epithelial	A	Transition_zone	-4.93702	-1.02497
A1_CTACGGGATGACGTCGA	A1	520	400	A1	4.42308	0	0	Epithelial	A	Transition_zone	-5.27079	-1.26588
A1_TCACGGGTACCACGTCC	A1	520	418	A1	1.15385	0	0	Epithelial	A	Transition_zone	-4.81894	1.57196
A1_TCCTTTCCGACACAGAG	A1	520	426	A1	1.15385	0	0	Epithelial	A	Transition_zone	-5.51604	-0.957874
A1_TGCTTCGGCTTTGATCG	A1	521	405	A1	1.34357	0	0	Epithelial	A	Transition_zone	-5.50314	-2.16234
A1_GATGACTTACAAGCCTG	A1	522	423	A1	2.68199	0	0	Epithelial	A	Transition_zone	-4.41686	1.29286
A1_TGAGGAGGCTAACGTTC	A1	522	406	A1	2.10728	0	0	Epithelial	A	Transition_zone	-4.75643	-0.412745
A1_TTACCGCGCTACTCAAC	A1	523	408	A1	1.14723	0	0	Epithelial	A	Transition_zone	-4.56976	1.69727
A1_AGGACGAGCTTAACGGG	A1	525	421	A1	1.14286	4	4	Epithelial	A	Transition_zone	0.28226	2.66333
A1_GATCAGTATGCTGTAAG	A1	525	395	A1	3.80952	0	0	Epithelial	A	Transition_zone	-4.63795	-1.07626
A1_GCTGAATTACCTAACAG	A1	525	389	A1	2.09524	0	0	Epithelial	A	Transition_zone	-3.66059	-2.85656
A1_AACCTTTTACCTAACAG	A1	527	364	A1	4.74383	0	0	Epithelial	A	Transition_zone	-4.38831	1.40341
A1_CATGCCTGCTACGAGCA	A1	527	386	A1	1.89753	5	5	Epithelial	A	Transition_zone	-1.15182	-1.75623
A1_TACGGGCTACAGAAGGT	A1	527	379	A1	3.98482	6	6	Epithelial	A	Transition_zone	4.42556	3.71425
A1_ATGAAAGATGACAGAGG	A1	528	386	A1	2.65152	4	4	Epithelial	A	Transition_zone	0.613945	3.45938
A1_CGAGGAAATGGATTTCT	A1	528	414	A1	4.35606	0	0	Epithelial	A	Transition_zone	-4.98764	-0.903638
A1_CTCAATTTACCATACAG	A1	528	385	A1	2.46212	0	0	Epithelial	A	Transition_zone	-5.33303	-0.917201
A1_GGTCTGGTACTTCTGGC	A1	530	422	A1	0.188679	0	0	Epithelial	A	Transition_zone	-4.77633	-0.0388098
A1_AGTACTGCGACAGCCTG	A1	532	405	A1	2.06767	0	0	Epithelial	A	Transition_zone	-4.05508	1.82202
A1_CGTAAGTATGGGAAGGT	A1	533	429	A1	2.43902	0	0	Epithelial	A	Transition_zone	-4.81904	0.730979
A1_GTTGCGGATGGAAAGTG	A1	533	424	A1	0.562852	0	0	Epithelial	A	Transition_zone	-4.35959	-1.14462
A1_CATCGTCTACTCTCGAC	A1	535	384	A1	1.30841	0	0	Epithelial	A	Transition_zone	-4.66775	1.71937
A1_GAGGGTATACATGCAGT	A1	535	420	A1	1.30841	7	7	Epithelial	A	Transition_zone	-3.42727	-0.153866
A1_AACGGGACGAATTTCGG	A1	536	420	A1	1.49254	0	0	Epithelial	A	Transition_zone	-2.93334	-0.280282
A1_CATTCTAGCTAAGCACG	A1	536	386	A1	0.373134	0	0	Epithelial	A	Transition_zone	-4.70828	1.1937
A1_TGAGCGCGCTTCGATAC	A1	536	380	A1	3.73134	7	7	Epithelial	A	Transition_zone	-0.639785	-0.0726723
A1_CAAGAGGATGGAAGTGA	A1	538	435	A1	1.48699	5	5	Epithelial	A	Transition_zone	-0.284744	-2.41844
A1_AGGTCATTACCCAGTGG	A1	539	402	A1	2.41187	0	0	Epithelial	A	Transition_zone	-5.42381	-1.03299
A1_CGTAATGATGGCAGTCG	A1	539	441	A1	1.2987	0	0	Epithelial	A	Transition_zone	-4.76598	-0.450725
A1_ACTCCCATACCGAACTG	A1	540	420	A1	2.77778	0	0	Epithelial	A	Transition_zone	-4.54648	0.99504
A1_CAGTTAGTACCGAACTG	A1	540	407	A1	1.48148	10	10	Epithelial	A	Transition_zone	7.29845	0.764226
A1_ATCATTCGCTATTAAGG	A1	541	436	A1	1.66359	0	0	Epithelial	A	Transition_zone	-4.76061	0.696722
A1_CGATGGCGCTATGCTCA	A1	541	432	A1	3.51201	0	0	Epithelial	A	Transition_zone	-5.33662	1.24195
A1_CATACCCATGACACGAT	A1	542	446	A1	0	0	0	Epithelial	A	Transition_zone	-4.30263	-1.68499
A1_TCCGGGACGACTACCGG	A1	542	386	A1	3.87454	0	0	Epithelial	A	Transition_zone	-4.93431	1.43014
A1_CAAGAGGCGATGTGCCG	A1	544	423	A1	0.551471	0	0	Epithelial	A	Transition_zone	-2.56743	-0.233926
A1_CAGCAGCATGCATCTGC	A1	544	439	A1	3.125	7	7	Epithelial	A	Transition_zone	-3.22449	-1.99548
A1_CCACAAACGACACACTA	A1	544	374	A1	2.38971	10	10	Epithelial	A	Transition_zone	7.85397	0.90035
A1_CTAGGTACGATGCGTAT	A1	546	422	A1	4.94505	0	0	Epithelial	A	Transition_zone	-4.64064	0.0486918
A1_CCCTCTCGCTGACCTAT	A1	548	402	A1	1.82482	0	0	Epithelial	A	Transition_zone	-4.17378	-0.024522
A1_GTCTACCCGAGCGAACA	A1	548	410	A1	2.91971	0	0	Epithelial	A	Transition_zone	-5.50085	-1.04745
A1_ATCACAGTACGTTCTAT	A1	549	416	A1	2.91439	5	5	Epithelial	A	Transition_zone	0.244487	-2.20879
A1_CCGATGGGCTCTTGAAC	A1	550	363	A1	4.72727	0	0	Epithelial	A	Transition_zone	-4.73451	-1.0549
A1_GATGAGGATGGGCTTCT	A1	550	466	A1	2.18182	0	0	Epithelial	A	Transition_zone	-4.6257	0.650247
A1_TCGATTTGCTCAGTCTA	A1	550	415	A1	2	0	0	Epithelial	A	Transition_zone	-3.99965	1.32405
A1_GTAGTACATGGAGGGTG	A1	551	400	A1	2.90381	0	0	Epithelial	A	Transition_zone	-4.94598	-0.81233
A1_ACCTGTCGCTGGACTTT	A1	553	407	A1	1.98915	4	4	Epithelial	A	Transition_zone	2.92002	3.25532
A1_GACGCTGATGGAAATCC	A1	553	427	A1	1.44665	5	5	Epithelial	A	Transition_zone	-0.356216	-2.08237
A1_CTGGTCTATGATCGCCT	A1	555	400	A1	2.52252	0	0	Epithelial	A	Transition_zone	-4.50522	0.564276
A1_GGCTGTGCGAGTTACAC	A1	555	388	A1	1.08108	5	5	Epithelial	A	Transition_zone	0.218112	-2.61646
A1_ACATCCCATGGATTTGA	A1	557	440	A1	1.6158	0	0	Epithelial	A	Transition_zone	-5.57022	-1.53446
A1_CGGGTCAGCTACGGTAG	A1	557	422	A1	0.897666	0	0	Epithelial	A	Transition_zone	-5.8425	-2.37952
A1_GGGTCACCGACTCGCGA	A1	557	408	A1	2.51346	0	0	Epithelial	A	Transition_zone	-4.56551	0.607946
A1_AACGGGAGCTGCGAACA	A1	558	421	A1	4.48029	8	8	Epithelial	A	Transition_zone	1.12364	3.68194
A1_GTTGTAGTACTAATACG	A1	558	404	A1	2.86738	0	0	Epithelial	A	Transition_zone	-4.61735	0.236994
A1_TCAGTCCATGTGAGGCT	A1	558	426	A1	2.86738	0	0	Epithelial	A	Transition_zone	-4.30865	1.15633
A1_ACTACGATACGCCTTTG	A1	561	397	A1	2.31729	5	5	Epithelial	A	Transition_zone	0.54122	-2.33963
A1_GCCAGCATACACCTCAC	A1	561	424	A1	3.38681	0	0	Epithelial	A	Transition_zone	-5.03101	1.49256
A1_TGCTCGTGCTTGTGCAT	A1	562	420	A1	1.77936	5	5	Epithelial	A	Transition_zone	-1.06687	-2.39272
A1_AGGCCACGCTGAGAACC	A1	563	432	A1	3.01954	5	5	Epithelial	A	Transition_zone	-4.5372	2.21749
A1_ATCTTCAGCTTGACTGT	A1	563	420	A1	0.53286	0	0	Epithelial	A	Transition_zone	-3.67432	-1.34716
A1_GGTGGCTGCTCTGCGAC	A1	563	411	A1	2.48668	0	0	Epithelial	A	Transition_zone	-5.10488	-1.42135
A1_GTTACAGGCTACTCATG	A1	563	386	A1	3.73002	4	4	Epithelial	A	Transition_zone	1.03148	3.53784
A1_CGGGTGTTACGCAACAT	A1	564	415	A1	0.35461	5	5	Epithelial	A	Transition_zone	-2.40606	-1.88656
A1_AGCTCAATACGTCTAAG	A1	565	430	A1	2.47788	0	0	Epithelial	A	Transition_zone	-4.25621	-0.266889
A1_TTTGGAGATGTGAGGTT	A1	565	427	A1	2.47788	0	0	Epithelial	A	Transition_zone	-4.43343	-0.505246
A1_ATCGTGAATGGGCAGTT	A1	567	429	A1	1.94004	0	0	Epithelial	A	Transition_zone	-4.6742	1.58011
A1_CAGGGCTCGAAGATGTA	A1	569	431	A1	2.9877	0	0	Epithelial	A	Transition_zone	-1.46373	2.26054
A1_ATCTTCACGAACAGTAA	A1	572	425	A1	3.67133	2	2	Epithelial	A	Transition_zone	-3.89119	1.78823
A1_CCTACGTGCTGGTAACG	A1	572	436	A1	0.874126	0	0	Epithelial	A	Transition_zone	-4.75835	-0.404595
A1_GACTGATGCTCCAAATC	A1	572	406	A1	3.14685	0	0	Epithelial	A	Transition_zone	-4.79061	1.3996
A1_CCAATGATACCTTCGTA	A1	573	427	A1	1.7452	7	7	Epithelial	A	Transition_zone	-1.79432	-0.495025
A1_TGAATGCTACAGCCCAA	A1	573	425	A1	1.91972	0	0	Epithelial	A	Transition_zone	-4.02531	0.879563
A1_GTGCTGGCGATCTCCAC	A1	574	433	A1	3.13589	0	0	Epithelial	A	Transition_zone	-5.04565	-0.849358
A1_TTTACTGATGGAAGTAG	A1	575	438	A1	2.43478	0	0	Epithelial	A	Transition_zone	-3.89469	0.680584
A1_ATCCCTGGCTATTCCGA	A1	578	431	A1	2.42215	0	0	Epithelial	A	Transition_zone	-3.59094	0.910463
A1_CGTTGGGGCTATTAAGG	A1	578	463	A1	3.2872	7	7	Epithelial	A	Transition_zone	4.61342	3.25002
A1_GCGTGCATACCCAGTGG	A1	578	444	A1	2.24913	5	5	Epithelial	A	Transition_zone	-4.93006	1.19848
A1_CCTTTGGGCTTCAACGT	A1	580	441	A1	2.93103	5	5	Epithelial	A	Transition_zone	-1.84095	-1.96511
A1_GAGGGTACGAAGCGGAT	A1	580	431	A1	3.62069	0	0	Epithelial	A	Transition_zone	-4.73943	-1.24786
A1_GTTGCGGTACGAAGTAG	A1	581	445	A1	2.40964	0	0	Epithelial	A	Transition_zone	-4.31833	0.257645
A1_TCAGTTTTACTTTACAC	A1	582	443	A1	2.4055	5	5	Epithelial	A	Transition_zone	-0.787609	-1.86667
A1_AGCGTATTACATTCGGA	A1	583	437	A1	2.74443	0	0	Epithelial	A	Transition_zone	-4.37849	-0.0209265
A1_CAAGGGATACATGGTAT	A1	583	395	A1	2.22985	0	0	Epithelial	A	Transition_zone	-4.76848	-0.832156
A1_GCCATTCATGATGCAGC	A1	583	444	A1	2.74443	0	0	Epithelial	A	Transition_zone	-3.8305	-1.6993
A1_TTTACCACGACCAGCCA	A1	583	437	A1	3.43053	0	0	Epithelial	A	Transition_zone	-5.34819	-1.33985
A1_GATTCGAGCTTTCACAG	A1	586	445	A1	1.70648	0	0	Epithelial	A	Transition_zone	-5.63378	-1.25368
A1_GTGTTCCCGAGCCATTA	A1	586	408	A1	2.73038	10	10	Epithelial	A	Transition_zone	7.86263	1.76112
A1_GTCTGTCATGCGTAGTA	A1	588	431	A1	1.70068	0	0	Epithelial	A	Transition_zone	-4.08602	-2.16714
A1_TGCTTGCCGAAGTCCTA	A1	588	440	A1	1.02041	10	10	Epithelial	A	Transition_zone	8.37663	0.934818
A1_GAACTGTCGAGTTACCA	A1	590	425	A1	3.89831	4	4	Epithelial	A	Transition_zone	-0.766779	2.91264
A1_GTCTCACCGAAAGTAGT	A1	591	454	A1	3.21489	5	5	Epithelial	A	Transition_zone	-0.954747	-2.95474
A1_GTCTGTCCGAGCGTAGA	A1	591	432	A1	2.03046	0	0	Epithelial	A	Transition_zone	-5.30352	-0.625311
A1_ACGGAAGATGAGAATAG	A1	593	427	A1	3.70995	10	10	Epithelial	A	Transition_zone	7.63273	1.39909
A1_CGTCAAACGATGGTACT	A1	593	461	A1	1.68634	5	5	Epithelial	A	Transition_zone	-0.275957	1.2873
A1_AGGAATAATGCATACAG	A1	594	448	A1	3.7037	4	4	Epithelial	A	Transition_zone	-0.303335	2.30037
A1_ATACTTCCGAGATTCAC	A1	595	465	A1	2.35294	7	7	Epithelial	A	Transition_zone	-1.02114	-1.61908
A1_GTGTTAGATGTTCCAGT	A1	596	468	A1	1.00671	5	5	Epithelial	A	Transition_zone	0.204828	-2.5438
A1_TCACACCCGACTCGCGA	A1	596	424	A1	4.5302	0	0	Epithelial	A	Transition_zone	-4.19923	1.62205
A1_TCGCTTGGCTACTCAAC	A1	596	463	A1	4.36242	0	0	Epithelial	A	Transition_zone	-4.7628	-0.499989
A1_TGGAACTATGGGAAACG	A1	596	428	A1	4.69799	0	0	Epithelial	A	Transition_zone	-5.08596	-1.24137
A1_TTCCTTCATGATTTCCA	A1	596	452	A1	1.34228	1	1	Epithelial	A	Transition_zone	7.47498	0.712235
A1_CCTCACAGCTGTAGAGC	A1	597	459	A1	2.01005	1	1	Epithelial	A	Transition_zone	6.23988	0.254728
A1_ATCGTGAGCTACACACT	A1	598	432	A1	4.01338	0	0	Epithelial	A	Transition_zone	-5.61124	-2.10362
A1_TCTCACGTACTTAGAAC	A1	598	441	A1	2.00669	0	0	Epithelial	A	Transition_zone	-4.45089	-1.22653
A1_GGAATGGATGCAACTTC	A1	600	442	A1	4.66667	0	0	Epithelial	A	Transition_zone	-3.23219	1.89766
A1_GGGCGTTGCTAACGGTG	A1	600	473	A1	2.5	0	0	Epithelial	A	Transition_zone	-4.86332	0.601978
A1_TAAGCCATACAGAGTTC	A1	602	457	A1	1.99336	7	7	Epithelial	A	Transition_zone	-1.73532	-0.574485
A1_TGTTGAGATGGATATGT	A1	602	457	A1	2.65781	0	0	Epithelial	A	Transition_zone	-2.53083	-0.294774
A1_GTTGTAGCGACCAACGC	A1	603	448	A1	2.6534	2	2	Epithelial	A	Transition_zone	-2.02185	2.48547
A1_TCTGTCGTACCCTATCA	A1	603	439	A1	3.31675	0	0	Epithelial	A	Transition_zone	-4.91925	1.92847
A1_TGCGGCACGATGCAGCC	A1	603	459	A1	3.48259	0	0	Epithelial	A	Transition_zone	-5.29002	-0.88215
A1_AGACCATGCTGAACCGA	A1	605	479	A1	2.14876	0	0	Epithelial	A	Transition_zone	-4.29519	-2.76187
A1_AGCCAGCTACGGCTGTG	A1	605	435	A1	3.63636	6	6	Epithelial	A	Transition_zone	4.81326	3.18933
A1_AGCGCCAATGCTGTACC	A1	605	457	A1	4.79339	7	7	Epithelial	A	Transition_zone	-2.1019	-0.392015
A1_GGGCCATGCTCTCGGAC	A1	605	472	A1	1.32231	0	0	Epithelial	A	Transition_zone	-4.67217	-1.35667
A1_GTAACACTACGATATGT	A1	608	443	A1	0.822368	0	0	Epithelial	A	Transition_zone	-4.3192	-0.662825
A1_GGTGTCGGCTTCATGAC	A1	609	478	A1	1.97044	0	0	Epithelial	A	Transition_zone	-4.11614	-0.0603737
A1_GTCGTTCGCTGGAGACT	A1	609	459	A1	3.11987	0	0	Epithelial	A	Transition_zone	-4.62592	1.35603
A1_GTCAAACCGATGCAGCC	A1	610	445	A1	1.96721	0	0	Epithelial	A	Transition_zone	-5.26026	-0.346123
A1_CGTTGGGCGATCGGCGT	A1	611	434	A1	3.27332	0	0	Epithelial	A	Transition_zone	-5.08126	0.275282
A1_TTACGTTATGGTAACAC	A1	611	442	A1	3.43699	0	0	Epithelial	A	Transition_zone	-5.0808	0.473254
A1_CTCTCGAATGCTGAAGC	A1	612	454	A1	2.94118	4	4	Epithelial	A	Transition_zone	0.670239	3.36597
A1_TCAGTCCCGAGTTGCGC	A1	612	469	A1	3.92157	2	2	Epithelial	A	Transition_zone	-3.90672	1.30691
A1_CACGAATATGCGTACGG	A1	614	432	A1	3.58306	2	2	Epithelial	A	Transition_zone	-4.31568	1.63918
A1_GCCATTCATGCGTATAA	A1	614	470	A1	1.30293	2	2	Epithelial	A	Transition_zone	-3.49611	2.24475
A1_GCTCAAATACATGGTAC	A1	614	482	A1	1.14007	0	0	Epithelial	A	Transition_zone	-4.58008	1.20943
A1_TCACACCATGGTCATAA	A1	617	472	A1	1.94489	0	0	Epithelial	A	Transition_zone	-4.80586	0.176375
A1_CCGTGAGTACATGGTCG	A1	618	483	A1	3.8835	0	0	Epithelial	A	Transition_zone	-4.4871	0.255843
A1_TGTCCCAGCTTACAGCT	A1	618	465	A1	1.45631	0	0	Epithelial	A	Transition_zone	-3.39573	-1.38205
A1_AAGCATCCGAGGTGTTT	A1	619	450	A1	3.23102	0	0	Epithelial	A	Transition_zone	-4.5299	0.367471
A1_AGAACAACGAGCACCCA	A1	619	442	A1	3.39257	7	7	Epithelial	A	Transition_zone	-0.547747	-2.20501
A1_TCCTCGAGCTTGGGTCC	A1	621	460	A1	4.1868	0	0	Epithelial	A	Transition_zone	-4.4385	-0.139627
A1_TGATCAGGCTGATTAGA	A1	621	489	A1	0.322061	0	0	Epithelial	A	Transition_zone	-4.36903	0.395141
A1_GGGTAGATACGGTCGGT	A1	622	441	A1	2.73312	5	5	Epithelial	A	Transition_zone	-0.155848	0.675356
A1_TTCTTGACGAGTTACCA	A1	622	457	A1	2.2508	2	2	Epithelial	A	Transition_zone	-3.91671	1.94957
A1_ACAGCCGATGTCTCGCA	A1	624	490	A1	1.28205	7	7	Epithelial	A	Transition_zone	-1.08718	-0.334101
A1_CCGGACATACACCAGAC	A1	624	480	A1	2.5641	1	1	Epithelial	A	Transition_zone	6.84709	-0.0485808
A1_GAGTTACGCTATTTCGG	A1	625	462	A1	3.52	0	0	Epithelial	A	Transition_zone	-4.72147	1.93942
A1_CCATCACATGGAAATCC	A1	628	440	A1	3.66242	0	0	Epithelial	A	Transition_zone	-3.68661	-1.46824
A1_GTCTGTCATGGTAACAC	A1	629	472	A1	2.86169	5	5	Epithelial	A	Transition_zone	-3.80879	-0.942708
A1_TCACATTATGCACGTCT	A1	629	455	A1	2.38474	0	0	Epithelial	A	Transition_zone	-4.33069	-0.804728
A1_CCGCAAGCGACTACCCT	A1	635	465	A1	3.14961	0	0	Epithelial	A	Transition_zone	-4.85414	-0.1045
A1_TTACTGTATGATCGCTC	A1	635	467	A1	0.472441	0	0	Epithelial	A	Transition_zone	-1.42087	-0.865513
A1_GTGAGCCATGTCTTCCC	A1	638	494	A1	1.5674	3	3	Epithelial	A	Transition_zone	-3.96141	-3.3882
A1_AATGGCTTACGAAGTCC	A1	640	483	A1	1.71875	1	1	Epithelial	A	Transition_zone	5.541	-0.281369
A1_AGGTTACTACCTCCACG	A1	640	459	A1	4.21875	0	0	Epithelial	A	Transition_zone	-3.95061	-1.46508
A1_CTCCACAGCTGCTTCCT	A1	640	453	A1	2.8125	0	0	Epithelial	A	Transition_zone	-5.51789	-0.737927
A1_GCATCGGATGTGCTCAT	A1	641	464	A1	4.52418	6	6	Epithelial	A	Transition_zone	2.64178	1.80107
A1_CCTGTTGCGATATCCAG	A1	642	500	A1	2.33645	0	0	Epithelial	A	Transition_zone	-3.66326	-0.512681
A1_AATTCCTATGACCTCAC	A1	645	461	A1	4.65116	0	0	Epithelial	A	Transition_zone	-5.08554	-1.85587
A1_GCCAGTGGCTGCTTTGA	A1	645	491	A1	1.70543	5	5	Epithelial	A	Transition_zone	-0.737352	-1.66251
A1_CTCACTGGCTTCTCCAC	A1	646	452	A1	2.16718	5	5	Epithelial	A	Transition_zone	-0.811315	-2.02864
A1_TGGAGGAGCTTAACCCA	A1	648	502	A1	3.08642	3	3	Epithelial	A	Transition_zone	-4.55529	-2.27305
A1_AACCTTTTACAGTCCGG	A1	651	493	A1	2.30415	0	0	Epithelial	A	Transition_zone	-4.37258	-1.83129
A1_ACTTTGTATGGTGCTAG	A1	651	516	A1	1.99693	5	5	Epithelial	A	Transition_zone	-1.14222	-1.88541
A1_CTCCCTCATGTCGGTAA	A1	651	501	A1	2.61137	0	0	Epithelial	A	Transition_zone	-4.27512	-1.83783
A1_CATAGACATGAAGTCGT	A1	653	483	A1	1.83767	0	0	Epithelial	A	Transition_zone	-4.76008	-0.233061
A1_CCTGTTGCGAGCTCGTG	A1	653	475	A1	1.07198	10	10	Epithelial	A	Transition_zone	6.84734	1.47693
A1_CTACCTGGCTCCAGGTC	A1	653	466	A1	0.765697	1	1	Epithelial	A	Transition_zone	5.66516	0.698899
A1_TCCTCTTGCTGCTCTGG	A1	653	465	A1	2.45023	0	0	Epithelial	A	Transition_zone	-3.10957	-2.58197
A1_AGAGCCCGCTTCCGAGC	A1	655	467	A1	1.0687	0	0	Epithelial	A	Transition_zone	-5.71385	-1.53956
A1_CGCGTGACGAGTTACAC	A1	656	534	A1	1.82927	0	0	Epithelial	A	Transition_zone	-2.97286	-1.76219
A1_GTTTGGACGACACGGTC	A1	657	444	A1	4.10959	0	0	Epithelial	A	Transition_zone	-5.15644	-1.56201
A1_AAAGGTACGATCGAACT	A1	658	474	A1	2.73556	1	1	Epithelial	A	Transition_zone	5.47523	0.233869
A1_TGTGTGAATGACTACCT	A1	658	503	A1	2.88754	7	7	Epithelial	A	Transition_zone	-1.6616	-2.49017
A1_GGTAGAGCGATCTCATT	A1	659	494	A1	2.88316	1	1	Epithelial	A	Transition_zone	8.82559	-0.0721839
A1_ATACCGACGAGCCAAGA	A1	664	518	A1	2.40964	5	5	Epithelial	A	Transition_zone	-1.74246	-2.0344
A1_GTCCCATATGCGAACGC	A1	664	485	A1	2.40964	0	0	Epithelial	A	Transition_zone	-4.39355	1.77797
A1_GTTTGGAATGGTGCGAT	A1	664	493	A1	2.56024	0	0	Epithelial	A	Transition_zone	-5.29918	-0.359332
A1_GCCTGTTTACAACTGAC	A1	665	496	A1	3.60902	1	1	Epithelial	A	Transition_zone	5.83133	-0.238945
A1_GCGTGCAATGTCTCCTC	A1	665	480	A1	3.90977	0	0	Epithelial	A	Transition_zone	-3.31206	-2.53052
A1_ACGTCCTGCTAGGTACG	A1	668	480	A1	3.89222	0	0	Epithelial	A	Transition_zone	-5.46589	-0.716305
A1_GCAACCGCGATTCACTT	A1	668	457	A1	1.49701	5	5	Epithelial	A	Transition_zone	0.593981	-1.29727
A1_CTTCAATATGTGCATGA	A1	669	468	A1	2.84006	0	0	Epithelial	A	Transition_zone	-4.3445	0.524613
A1_CATCCACATGAGTCCGG	A1	672	467	A1	4.6131	0	0	Epithelial	A	Transition_zone	-4.77105	1.56464
A1_AGATGAAATGGTCAGAT	A1	676	471	A1	3.5503	7	7	Epithelial	A	Transition_zone	-1.5693	-0.720989
A1_GTTAGACATGTAAACTG	A1	678	501	A1	2.21239	7	7	Epithelial	A	Transition_zone	-0.630787	-0.999277
A1_AGCATCAATGAGGAACG	A1	679	479	A1	4.86009	2	2	Epithelial	A	Transition_zone	-3.68818	2.63631
A1_CTCAGGGATGTTCTGGC	A1	679	504	A1	3.09278	0	0	Epithelial	A	Transition_zone	-4.51362	0.1862
A1_TCGAAGTATGTGTGTTC	A1	680	521	A1	2.35294	5	5	Epithelial	A	Transition_zone	-1.74232	-3.00627
A1_TGTGGCGATGAACTCCT	A1	680	495	A1	2.05882	4	4	Epithelial	A	Transition_zone	1.96008	1.63231
A1_TACTGCCCGAGGTGGAT	A1	681	486	A1	2.49633	0	0	Epithelial	A	Transition_zone	-4.89565	1.6185
A1_TGAGCGCCGAAGTCCCG	A1	681	488	A1	4.99266	3	3	Epithelial	A	Transition_zone	-3.43528	-3.10437
A1_CAAAGAAGCTTCATCTT	A1	682	472	A1	3.66569	5	5	Epithelial	A	Transition_zone	0.0879748	-2.56825
A1_GTAGGTTATGGAGTACC	A1	683	480	A1	3.51391	0	0	Epithelial	A	Transition_zone	-3.9324	2.3596
A1_AAACGAAGCTACTTCCC	A1	684	496	A1	4.09357	1	1	Epithelial	A	Transition_zone	5.49705	-0.81397
A1_ATTATCCTACATCGGGC	A1	684	493	A1	4.67836	0	0	Epithelial	A	Transition_zone	-2.17162	-0.285462
A1_TGTGAGTTACTGGCCAG	A1	684	525	A1	1.16959	0	0	Epithelial	A	Transition_zone	-3.41312	-0.098123
A1_GTCAGCGTACGCTCTAT	A1	686	481	A1	3.64431	5	5	Epithelial	A	Transition_zone	-1.23656	-2.67946
A1_GGGTCACGCTCGTAATC	A1	687	546	A1	0.873362	0	0	Epithelial	A	Transition_zone	-4.40538	0.149429
A1_TCGTCCAATGGGAAACG	A1	687	523	A1	3.34789	0	0	Epithelial	A	Transition_zone	-5.49466	-0.521857
A1_TCCTGCAATGAAATGCC	A1	688	527	A1	1.01744	5	5	Epithelial	A	Transition_zone	-1.24922	-2.36395
A1_CCTGTTGATGGAAAGGT	A1	690	537	A1	2.02899	0	0	Epithelial	A	Transition_zone	-4.46158	0.414769
A1_GATGCTATACATGGTAC	A1	690	483	A1	3.76812	4	4	Epithelial	A	Transition_zone	0.841829	4.10194
A1_ATATCCTTACAAGCCTG	A1	691	493	A1	0.868307	5	5	Epithelial	A	Transition_zone	-1.41966	-2.75804
A1_GCAACATGCTCCTGCTT	A1	691	493	A1	4.48625	0	0	Epithelial	A	Transition_zone	-4.34934	-1.63704
A1_GTTGTGAGCTGTCAGCC	A1	691	507	A1	3.32851	0	0	Epithelial	A	Transition_zone	-3.95885	-0.324615
A1_GACTCAATACCTAATCC	A1	692	521	A1	2.45665	2	2	Epithelial	A	Transition_zone	-3.70377	2.51016
A1_AATGAAGCGATACTGAC	A1	693	519	A1	2.0202	5	5	Epithelial	A	Transition_zone	-2.09805	-2.03401
A1_TTCCAATCGAATCCTAG	A1	694	491	A1	3.17003	1	1	Epithelial	A	Transition_zone	5.81401	-0.493785
A1_TTGAGTGGCTTGGCACC	A1	694	528	A1	1.15274	6	6	Epithelial	A	Transition_zone	3.68216	3.60453
A1_AATTTCCTACTCATAGA	A1	697	527	A1	0.430416	1	1	Epithelial	A	Transition_zone	6.1992	-0.150255
A1_GGGCCATATGAAGCGCT	A1	698	520	A1	1.57593	8	8	Epithelial	A	Transition_zone	-3.49196	-1.84893
A1_CTACCCAGCTATCCTTT	A1	699	499	A1	2.43205	0	0	Epithelial	A	Transition_zone	-5.44403	-0.31323
A1_CTCTCGAGCTTCATGAC	A1	699	506	A1	3.57654	8	8	Epithelial	A	Transition_zone	-5.3974	1.05143
A1_GGGAAGTTACGAAGTGG	A1	699	494	A1	3.7196	3	3	Epithelial	A	Transition_zone	-5.73377	-2.37401
A1_GGGCTACGCTCAGATTC	A1	699	502	A1	2.43205	0	0	Epithelial	A	Transition_zone	-3.57821	-0.740381
A1_TGCGGCATACAAATTCG	A1	699	531	A1	3.57654	0	0	Epithelial	A	Transition_zone	-5.17849	1.01866
A1_CATTCATTACTCATAGA	A1	701	542	A1	1.85449	5	5	Epithelial	A	Transition_zone	0.595372	-1.62471
A1_CTACAGAGCTAGGACAC	A1	701	501	A1	3.70899	0	0	Epithelial	A	Transition_zone	-3.57344	-0.67212
A1_TACGCTCGCTGGAGAAA	A1	701	523	A1	3.42368	0	0	Epithelial	A	Transition_zone	-5.78546	-1.22162
A1_TATCTGTATGACTGGGT	A1	702	476	A1	3.9886	6	6	Epithelial	A	Transition_zone	4.49135	3.78874
A1_GGTGGCTGCTACTCAAC	A1	704	517	A1	2.27273	1	1	Epithelial	A	Transition_zone	4.91333	-1.15195
A1_TGTCCACTACTAATCCC	A1	705	561	A1	0.992908	1	1	Epithelial	A	Transition_zone	5.06503	2.04451
A1_TGATTTCGCTATAGGGC	A1	708	476	A1	2.11864	4	4	Epithelial	A	Transition_zone	-0.712983	2.75955
A1_CGAGTGCGCTAGCAATA	A1	709	520	A1	2.2567	0	0	Epithelial	A	Transition_zone	-3.64955	1.95142
A1_CGGAACCCGAGGTGTTT	A1	710	515	A1	2.8169	0	0	Epithelial	A	Transition_zone	-4.54936	-0.840038
A1_TCCTCGAATGAGCCATG	A1	710	520	A1	1.40845	0	0	Epithelial	A	Transition_zone	-4.18886	1.61186
A1_ACCTGAACGAACTGTTG	A1	712	519	A1	2.94944	2	2	Epithelial	A	Transition_zone	-4.40559	1.3793
A1_CGGAATTGCTCTCACAA	A1	712	524	A1	2.24719	0	0	Epithelial	A	Transition_zone	-3.64554	-1.635
A1_TATGTTCTACTCGAATA	A1	712	489	A1	3.65169	5	5	Epithelial	A	Transition_zone	-1.56993	0.791452
A1_ACACCAATACGTAGCTA	A1	713	516	A1	4.20757	2	2	Epithelial	A	Transition_zone	-4.3245	1.61285
A1_AGCGCTGATGACGTCGA	A1	713	541	A1	2.9453	1	1	Epithelial	A	Transition_zone	4.89232	1.05261
A1_ATCACAGTACAGCCGAT	A1	713	539	A1	1.54278	0	0	Epithelial	A	Transition_zone	-2.43412	-1.25423
A1_ACAAGCTTACCGTGGTG	A1	714	575	A1	1.54062	0	0	Epithelial	A	Transition_zone	-4.66697	-1.99568
A1_TTCTAACTACACCAGAC	A1	714	528	A1	0.420168	3	3	Epithelial	A	Transition_zone	-4.7485	-2.85609
A1_ATTGGGTCGATCGGGTC	A1	715	497	A1	3.21678	0	0	Epithelial	A	Transition_zone	-5.50968	-0.884133
A1_TGCTGAATACTTGCTGT	A1	715	541	A1	2.7972	0	0	Epithelial	A	Transition_zone	-4.05071	1.10179
A1_TTTCATGATGGGCAGTC	A1	715	493	A1	3.4965	7	7	Epithelial	A	Transition_zone	-1.64337	-0.198823
A1_AAACCCAATGGTGCTAG	A1	716	547	A1	1.39665	0	0	Epithelial	A	Transition_zone	-4.47317	-0.040921
A1_AGGACGAATGCCTATCA	A1	716	575	A1	2.23464	0	0	Epithelial	A	Transition_zone	-5.62762	-1.97641
A1_CCGATGGGCTCCTGGTG	A1	717	509	A1	4.74198	0	0	Epithelial	A	Transition_zone	-4.77567	0.0405626
A1_ACCTACCCGATCTTGCC	A1	718	535	A1	3.62117	2	2	Epithelial	A	Transition_zone	-2.57632	1.80996
A1_GTGGAAGCGACGTGGAA	A1	718	515	A1	4.5961	10	10	Epithelial	A	Transition_zone	7.78281	1.57064
A1_GCCTGTTCGACCGATCG	A1	719	494	A1	4.45063	0	0	Epithelial	A	Transition_zone	-5.28483	-2.57145
A1_CGGGTCATACACTGGGC	A1	720	538	A1	2.08333	0	0	Epithelial	A	Transition_zone	-4.02433	-0.13782
A1_CTTTCGGTACGAGAAAT	A1	720	521	A1	4.30556	7	7	Epithelial	A	Transition_zone	-1.17431	-0.170522
A1_CCGATGGATGAATCTCT	A1	721	497	A1	4.02219	7	7	Epithelial	A	Transition_zone	-2.21623	-0.0986932
A1_GGGTCACTACGGAGGTG	A1	721	475	A1	1.94175	6	6	Epithelial	A	Transition_zone	4.03637	3.60508
A1_TCTGTCGATGCTGGTGA	A1	721	554	A1	2.35784	4	4	Epithelial	A	Transition_zone	-1.31851	2.65962
A1_ATTCTTGATGGACCACG	A1	722	503	A1	3.87812	1	1	Epithelial	A	Transition_zone	6.37289	-1.46095
A1_CTTACCGGCTCGACAGA	A1	723	551	A1	2.07469	1	1	Epithelial	A	Transition_zone	7.11995	-0.432881
A1_AGAGAATTACATTTCCA	A1	725	554	A1	2.75862	5	5	Epithelial	A	Transition_zone	-1.75295	-2.17434
A1_GAGTTGTATGCTAAGTG	A1	726	522	A1	2.3416	5	5	Epithelial	A	Transition_zone	1.30893	-1.12103
A1_GTGCTTCCGAACTGTGT	A1	726	565	A1	0.826446	0	0	Epithelial	A	Transition_zone	-4.82169	-2.03109
A1_TTCCGGTATGAATCTTC	A1	728	533	A1	3.15934	0	0	Epithelial	A	Transition_zone	1.56002	0.597348
A1_CATTGTTATGTGCTCAT	A1	729	503	A1	2.05761	5	5	Epithelial	A	Transition_zone	0.117989	-2.66832
A1_GCATTAGATGATAAGGA	A1	729	515	A1	2.74348	3	3	Epithelial	A	Transition_zone	-5.45231	-2.26967
A1_GTTACAGCGATAACGGG	A1	729	579	A1	2.05761	4	4	Epithelial	A	Transition_zone	-1.83144	1.69237
A1_TGCGACGTACACTGGGT	A1	729	534	A1	2.19479	0	0	Epithelial	A	Transition_zone	-5.06643	-1.56659
A1_CCGATGGATGTGTGTTC	A1	730	562	A1	1.09589	0	0	Epithelial	A	Transition_zone	-4.28834	-1.10322
A1_GTTATGGATGAGATGCC	A1	730	512	A1	2.46575	7	7	Epithelial	A	Transition_zone	-1.00924	-0.580074
A1_TACTGCCTACTCGGGAC	A1	730	536	A1	2.46575	0	0	Epithelial	A	Transition_zone	-5.25854	-0.282769
A1_GTAAGTCCGAAAGATTG	A1	731	498	A1	1.91518	1	1	Epithelial	A	Transition_zone	7.19858	-1.07355
A1_AGTAACCCGAATCCTCC	A1	732	493	A1	4.37158	5	5	Epithelial	A	Transition_zone	-3.83048	-0.685516
A1_CCCTAACTACCCTCTTT	A1	732	545	A1	2.18579	7	7	Epithelial	A	Transition_zone	-0.749448	0.0342014
A1_CTGGCAGATGAGTTGTA	A1	732	544	A1	1.50273	0	0	Epithelial	A	Transition_zone	-4.36098	-1.07684
A1_CTGCTCATACACGATAT	A1	734	485	A1	1.49864	1	1	Epithelial	A	Transition_zone	8.0641	0.41561
A1_GCATGATCGAGGAGAAA	A1	735	524	A1	1.63265	6	6	Epithelial	A	Transition_zone	4.39454	2.60123
A1_TCACGCTCGATCTCACC	A1	735	519	A1	2.72109	5	5	Epithelial	A	Transition_zone	-0.323273	-2.6971
A1_ACACTGAATGTCTCGCA	A1	736	547	A1	1.3587	5	5	Epithelial	A	Transition_zone	-1.93377	-1.12706
A1_ATGGAGGATGTTGGAAC	A1	736	537	A1	2.30978	0	0	Epithelial	A	Transition_zone	-3.89103	-1.81046
A1_ATTCCATCGATGACTTG	A1	736	568	A1	1.08696	0	0	Epithelial	A	Transition_zone	-2.24676	-1.30406
A1_CTCAATTTACTATGACA	A1	736	540	A1	1.7663	5	5	Epithelial	A	Transition_zone	-0.233609	-3.23387
A1_AGGCATTTACGACCACG	A1	738	564	A1	1.76152	0	0	Epithelial	A	Transition_zone	-4.67365	1.49907
A1_GTGTAACCGACAAGCAG	A1	739	538	A1	3.11231	1	1	Epithelial	A	Transition_zone	5.10408	-0.00745113
A1_TTTGGAGATGGTTACAA	A1	739	508	A1	3.7889	4	4	Epithelial	A	Transition_zone	-2.65132	3.16879
A1_GTCACTCGCTGTTGCCG	A1	739	539	A1	3.92422	0	0	Epithelial	A	Transition_zone	-3.77781	-0.724922
A1_CCTGTTGCGACCCGGTA	A1	742	562	A1	2.29111	2	2	Epithelial	A	Transition_zone	-3.7598	0.0574378
A1_CGGTCAGATGCTTCGAC	A1	742	531	A1	2.83019	0	0	Epithelial	A	Transition_zone	-4.26573	0.605982
A1_CTACTATGCTATCTGCA	A1	742	553	A1	2.15633	1	1	Epithelial	A	Transition_zone	8.09872	0.497137
A1_GAGCCTGGCTTCATCCC	A1	742	535	A1	2.15633	5	5	Epithelial	A	Transition_zone	-1.4186	-3.04742
A1_TTTACCAATGCACACCC	A1	742	548	A1	2.42588	2	2	Epithelial	A	Transition_zone	-2.51052	2.91582
A1_TTCGGTCGCTACCCTCT	A1	743	530	A1	4.30686	5	5	Epithelial	A	Transition_zone	-0.165554	-1.37273
A1_TTTCAGTGCTAAGTCAA	A1	744	502	A1	3.62903	10	10	Epithelial	A	Transition_zone	7.91856	1.8257
A1_ATCGCCTTACAGTCGAC	A1	745	553	A1	1.47651	2	2	Epithelial	A	Transition_zone	-2.3472	2.26536
A1_ATCGGATATGAGCCGAT	A1	746	547	A1	3.48525	0	0	Epithelial	A	Transition_zone	-4.84776	1.44548
A1_ATCGGCGGCTGATTAAG	A1	746	488	A1	4.42359	4	4	Epithelial	A	Transition_zone	-1.74601	3.32588
A1_ATGATCGCGAGTTGATC	A1	746	509	A1	3.8874	1	1	Epithelial	A	Transition_zone	6.43349	-1.54866
A1_ATGGATCTACACCACGA	A1	752	545	A1	2.65957	6	6	Epithelial	A	Transition_zone	4.17897	3.72664
A1_CACAACAGCTATGCTCA	A1	752	539	A1	3.59043	3	3	Epithelial	A	Transition_zone	-5.58137	-2.3678
A1_GAGACCCTACTCGAACA	A1	752	526	A1	2.39362	2	2	Epithelial	A	Transition_zone	-3.7506	2.18162
A1_CAACCAACGACATCGCG	A1	754	549	A1	4.64191	0	0	Epithelial	A	Transition_zone	-4.49747	2.11279
A1_TCATCATTACGGAGGCA	A1	754	547	A1	3.5809	6	6	Epithelial	A	Transition_zone	4.72692	3.72046
A1_GAGTGTTGCTTGCGTGC	A1	755	538	A1	1.0596	6	6	Epithelial	A	Transition_zone	5.52879	2.34417
A1_TCAGCAAATGGTCATTC	A1	756	532	A1	3.7037	0	0	Epithelial	A	Transition_zone	-3.33411	0.636782
A1_TGCTGAACGACGAGTTT	A1	756	580	A1	1.71958	0	0	Epithelial	A	Transition_zone	-4.11316	0.739777
A1_CCACGAGCGATGGATCT	A1	758	564	A1	1.05541	1	1	Epithelial	A	Transition_zone	6.20515	0.396358
A1_CTAACCCGCTTGGCACC	A1	759	524	A1	3.55731	1	1	Epithelial	A	Transition_zone	5.37597	0.106802
A1_TCCGGGACGAACGGGTA	A1	761	549	A1	2.75953	2	2	Epithelial	A	Transition_zone	-4.02987	2.35774
A1_CAAAGAACGATTCACAG	A1	762	493	A1	3.93701	0	0	Epithelial	A	Transition_zone	-4.86203	1.70727
A1_TACCCACATGGTTAAAC	A1	762	567	A1	3.01837	0	0	Epithelial	A	Transition_zone	-4.91909	0.113901
A1_TCATGTTGCTGTTACAC	A1	762	523	A1	4.06824	0	0	Epithelial	A	Transition_zone	-5.38895	-0.832321
A1_GACATCATACATCGGGC	A1	764	529	A1	4.31937	0	0	Epithelial	A	Transition_zone	-4.49397	0.956564
A1_TGATTTCCGAAACAAGT	A1	765	577	A1	1.96078	2	2	Epithelial	A	Transition_zone	-4.82004	1.50086
A1_TACACCCATGCGCATAA	A1	767	566	A1	2.08605	4	4	Epithelial	A	Transition_zone	-0.0501795	3.48044
A1_CAGCAGCTACGGAAGGT	A1	768	576	A1	4.42708	5	5	Epithelial	A	Transition_zone	-1.58383	-3.17951
A1_ATCACGACGAACTAGCT	A1	769	538	A1	1.17035	5	5	Epithelial	A	Transition_zone	-0.273923	-3.0421
A1_ATCGTAGGCTCACACGC	A1	769	597	A1	1.04031	0	0	Epithelial	A	Transition_zone	-1.92107	1.55299
A1_TTCGATTATGATTCGCT	A1	770	546	A1	2.5974	0	0	Epithelial	A	Transition_zone	-4.98083	1.6134
A1_TACTGCCCGAATGCTAC	A1	771	538	A1	1.55642	2	2	Epithelial	A	Transition_zone	-5.64843	-2.02675
A1_ACTGCAACGAGTCAGTT	A1	772	583	A1	2.97927	0	0	Epithelial	A	Transition_zone	-5.11588	0.209518
A1_CATTGTTATGGAGTACC	A1	772	560	A1	3.88601	0	0	Epithelial	A	Transition_zone	-3.49392	-1.09866
A1_CTCTGGTGCTATCCTCC	A1	773	517	A1	4.78655	0	0	Epithelial	A	Transition_zone	-3.82605	-1.35341
A1_GAAGCCCGCTTTGCAAC	A1	773	568	A1	2.58732	0	0	Epithelial	A	Transition_zone	-4.74961	-1.98965
A1_CGGTCAGGCTCACACGC	A1	774	589	A1	0.645995	0	0	Epithelial	A	Transition_zone	-2.15335	-2.85528
A1_GGGAGTAATGTGAGTCA	A1	774	561	A1	1.03359	3	3	Epithelial	A	Transition_zone	-3.89489	-2.97358
A1_TGTTGGACGAATAGAGT	A1	774	564	A1	4.13437	1	1	Epithelial	A	Transition_zone	5.81854	0.411837
A1_CTACAGACGAATTTCCT	A1	775	586	A1	1.16129	7	7	Epithelial	A	Transition_zone	-0.41505	0.012772
A1_TGTAGACATGAGTCCGG	A1	775	545	A1	2.32258	1	1	Epithelial	A	Transition_zone	5.97794	2.66038
A1_GAGACCCATGCGTGGCA	A1	776	571	A1	2.83505	2	2	Epithelial	A	Transition_zone	-3.84208	1.81873
A1_AGTTCGATACGCCTTGT	A1	778	533	A1	4.88432	6	6	Epithelial	A	Transition_zone	5.65294	2.29342
A1_GAAATGAGCTTTGCAAC	A1	779	555	A1	4.74968	4	4	Epithelial	A	Transition_zone	-0.268732	4.04363
A1_GGCACGTATGGCTCTCG	A1	780	570	A1	3.46154	5	5	Epithelial	A	Transition_zone	0.427678	-1.52086
A1_TACCCACATGATTTCCA	A1	780	558	A1	0.769231	5	5	Epithelial	A	Transition_zone	-2.38913	-2.75354
A1_AACCACAATGACAGCTG	A1	781	574	A1	1.92061	2	2	Epithelial	A	Transition_zone	-3.99708	0.904222
A1_AACCTTTGCTCAAGCCC	A1	782	594	A1	2.30179	4	4	Epithelial	A	Transition_zone	-2.12319	2.29053
A1_CACCAAACGATGGTAGG	A1	782	609	A1	1.79028	2	2	Epithelial	A	Transition_zone	-3.96072	-0.451038
A1_CTCACTGCGAGCTTCCT	A1	782	562	A1	2.55754	3	3	Epithelial	A	Transition_zone	-4.07727	-2.90396
A1_ATCCACCATGCAGCAGT	A1	784	574	A1	2.80612	0	0	Epithelial	A	Transition_zone	-4.15255	-1.78629
A1_ACGGAAGGCTACTGTGT	A1	785	568	A1	3.05732	6	6	Epithelial	A	Transition_zone	4.75754	3.39445
A1_ACTACGACGACTCGCGA	A1	788	577	A1	3.93401	6	6	Epithelial	A	Transition_zone	3.61697	3.62787
A1_GCATGATCGACCTACAA	A1	788	602	A1	1.26904	0	0	Epithelial	A	Transition_zone	-4.22331	-1.83678
A1_TCGGGACATGCGCATCC	A1	789	583	A1	3.04183	3	3	Epithelial	A	Transition_zone	-4.16812	-3.36122
A1_TTCAGGACGAATGCTTG	A1	790	558	A1	3.41772	5	5	Epithelial	A	Transition_zone	-0.108704	-1.70533
A1_ATCTTCAGCTGGTAATA	A1	791	499	A1	4.93047	5	5	Epithelial	A	Transition_zone	-3.22486	0.646332
A1_AGGACTTGCTTCTCACC	A1	792	591	A1	1.89394	0	0	Epithelial	A	Transition_zone	-4.95736	1.16709
A1_TAATTCCCGACCGTTTC	A1	792	527	A1	2.65152	4	4	Epithelial	A	Transition_zone	-2.2947	2.72459
A1_TAGGGTTCGACGTGGTC	A1	792	565	A1	0.757576	1	1	Epithelial	A	Transition_zone	5.77898	-1.14602
A1_ATATCCTATGTGGCCGA	A1	793	496	A1	3.02648	4	4	Epithelial	A	Transition_zone	-0.97808	2.63566
A1_CGGGTCAATGCACACAA	A1	794	586	A1	1.38539	5	5	Epithelial	A	Transition_zone	-0.355968	-2.9559
A1_ATCGTCCATGTGAGGTT	A1	795	617	A1	3.01887	0	0	Epithelial	A	Transition_zone	-4.63969	-0.186632
A1_GTTCTATATGTACGGGC	A1	796	561	A1	4.77387	0	0	Epithelial	A	Transition_zone	-5.43527	-0.855853
A1_TGAATGCCGAACAAGTA	A1	796	565	A1	2.88945	5	5	Epithelial	A	Transition_zone	0.405049	-1.33348
A1_ACAGGGACGAGTACGCC	A1	797	586	A1	1.12923	5	5	Epithelial	A	Transition_zone	-2.10447	-3.05627
A1_CTCAAGATACCATTTGC	A1	797	545	A1	1.88206	1	1	Epithelial	A	Transition_zone	7.90603	0.183688
A1_GCAGCTGGCTGCTCGTG	A1	798	603	A1	2.63158	4	4	Epithelial	A	Transition_zone	-1.39064	3.12678
A1_AGTACTGGCTCGTGGAA	A1	799	576	A1	2.62829	0	0	Epithelial	A	Transition_zone	-4.44656	1.51198
A1_TCCTCGAATGCGTGCTC	A1	801	517	A1	4.74407	10	10	Epithelial	A	Transition_zone	7.62991	1.68518
A1_AGGGAGTGCTCGAGTTT	A1	802	593	A1	0.74813	7	7	Epithelial	A	Transition_zone	-1.93082	-0.422229
A1_CCTCAACATGCTGACCC	A1	802	578	A1	3.61596	10	10	Epithelial	A	Transition_zone	7.10941	2.02493
A1_TCCTCCCTACCCTAACT	A1	802	584	A1	1.12219	0	0	Epithelial	A	Transition_zone	-4.29232	1.54773
A1_TACCTCGTACCGATAAC	A1	803	557	A1	3.73599	3	3	Epithelial	A	Transition_zone	-4.89708	-2.633
A1_TGTTGGAATGAAGTCCG	A1	803	600	A1	1.99253	0	0	Epithelial	A	Transition_zone	-2.23035	-0.370956
A1_ACTTCGCTACAGAATAG	A1	804	532	A1	4.22886	4	4	Epithelial	A	Transition_zone	2.18045	3.33191
A1_AGATCGTCGATATCCAG	A1	804	599	A1	1.74129	1	1	Epithelial	A	Transition_zone	6.00184	1.72306
A1_GATGCTATACTTGCTGT	A1	804	544	A1	4.35323	0	0	Epithelial	A	Transition_zone	-4.82019	0.249371
A1_AGACAGGATGCTGACCC	A1	806	641	A1	0.620347	0	0	Epithelial	A	Transition_zone	1.05407	0.477565
A1_CAGCCAGGCTAGATGTA	A1	807	573	A1	3.59356	2	2	Epithelial	A	Transition_zone	-3.94833	2.41863
A1_CTGATCCGCTGAATTCC	A1	807	550	A1	4.83271	0	0	Epithelial	A	Transition_zone	-1.88723	-2.5758
A1_GGGCTCAATGGATCACG	A1	808	614	A1	1.60891	2	2	Epithelial	A	Transition_zone	-4.56345	-0.806487
A1_TCAGCAAATGACTAAGT	A1	808	529	A1	4.45545	6	6	Epithelial	A	Transition_zone	3.63852	3.69774
A1_ATCGTCCGCTGATTCGT	A1	809	572	A1	3.46106	0	0	Epithelial	A	Transition_zone	-3.58303	1.59453
A1_TGTCCTGCGAAGTTCCA	A1	809	601	A1	1.73053	0	0	Epithelial	A	Transition_zone	-3.87545	-1.90608
A1_CAGCCAGATGGTAACAC	A1	813	617	A1	3.81304	0	0	Epithelial	A	Transition_zone	-4.03498	0.307107
A1_TATGTTCTACAAGTCAT	A1	813	635	A1	1.84502	2	2	Epithelial	A	Transition_zone	-3.88413	1.86428
A1_TCTTTGACGAAACAGGC	A1	813	575	A1	1.72202	3	3	Epithelial	A	Transition_zone	-4.18104	-3.04796
A1_AAGTGAAATGATCGCCT	A1	814	596	A1	4.914	2	2	Epithelial	A	Transition_zone	-3.68591	1.53277
A1_GAAACCTCGACCTGGGT	A1	814	589	A1	2.9484	0	0	Epithelial	A	Transition_zone	-5.4774	-1.35838
A1_TTAGGGTCGACACAGAG	A1	814	584	A1	3.56265	2	2	Epithelial	A	Transition_zone	-4.19315	2.19798
A1_TTGAACGCGATCTCCAC	A1	814	567	A1	1.84275	7	7	Epithelial	A	Transition_zone	-1.24639	-0.541102
A1_ATTCACTATGAGGGTCT	A1	815	547	A1	3.43558	7	7	Epithelial	A	Transition_zone	-1.55005	-0.584866
A1_GCCCGAACGAAGGTAGC	A1	815	612	A1	2.33129	11	11	Epithelial	A	Transition_zone	2.31112	-4.45552
A1_GGCTGTGGCTCACAGAG	A1	815	584	A1	3.43558	0	0	Epithelial	A	Transition_zone	-4.57784	0.663502
A1_ATGGATCATGATCACCC	A1	816	531	A1	3.18627	6	6	Epithelial	A	Transition_zone	4.61731	2.78267
A1_CACATGATACGCGTTAG	A1	816	609	A1	3.30882	2	2	Epithelial	A	Transition_zone	-4.84559	-2.18508
A1_TTCATTGTACACGATCA	A1	816	588	A1	1.71569	5	5	Epithelial	A	Transition_zone	0.482105	-2.4439
A1_GTTCCGTTACTGAGGTT	A1	817	589	A1	2.44798	3	3	Epithelial	A	Transition_zone	-4.82543	-2.7557
A1_CACGGGTTACTCTCGCA	A1	818	543	A1	4.03423	4	4	Epithelial	A	Transition_zone	-1.06122	1.74394
A1_GTCTTTACGAATGCTAC	A1	818	575	A1	3.17848	1	1	Epithelial	A	Transition_zone	5.6199	0.676809
A1_ATGCATGTACCTTCGTA	A1	819	566	A1	3.663	0	0	Epithelial	A	Transition_zone	-5.6255	-1.23941
A1_GAGTGTTCGATGTGCCG	A1	819	577	A1	4.2735	0	0	Epithelial	A	Transition_zone	-5.13718	-1.35637
A1_ACGATCACGAAGTTAGA	A1	820	619	A1	1.46341	0	0	Epithelial	A	Transition_zone	-4.6815	-0.557493
A1_CCTAACCGCTAGGACCA	A1	821	584	A1	4.6285	0	0	Epithelial	A	Transition_zone	-3.43579	-0.775091
A1_TACCTGCTACACCAGCA	A1	821	630	A1	1.33983	5	5	Epithelial	A	Transition_zone	0.792918	-1.25308
A1_TGTGTGACGATCATGAC	A1	821	615	A1	2.55786	8	8	Epithelial	A	Transition_zone	-4.84617	1.94628
A1_TGCTTGCGCTCTCGGAC	A1	822	582	A1	0.973236	6	6	Epithelial	A	Transition_zone	4.45131	3.38177
A1_CTAGACATACCGGACAT	A1	823	623	A1	1.70109	0	0	Epithelial	A	Transition_zone	-3.45891	-2.49623
A1_TGAGCATCGAACTGTTG	A1	823	620	A1	4.37424	2	2	Epithelial	A	Transition_zone	-3.45992	2.45241
A1_TGTTGGAATGAGCCCAG	A1	823	587	A1	3.40219	4	4	Epithelial	A	Transition_zone	-1.61681	0.807224
A1_TCAGCAACGAAGATGTA	A1	825	596	A1	1.21212	3	3	Epithelial	A	Transition_zone	-5.27992	-2.25625
A1_GCACTAACGAACAGTGG	A1	826	581	A1	4.72155	8	8	Epithelial	A	Transition_zone	-4.82727	1.56314
A1_TCGACGGTACGGTCTGG	A1	827	589	A1	0.846433	1	1	Epithelial	A	Transition_zone	5.46715	0.384702
A1_CGCAGGTGCTCGCGCAT	A1	829	601	A1	3.9807	5	5	Epithelial	A	Transition_zone	-1.10136	-1.58681
A1_GTTACAGCGATACACTG	A1	829	583	A1	2.41255	3	3	Epithelial	A	Transition_zone	-4.66905	-2.93847
A1_CACTGAAGCTCACACTA	A1	830	597	A1	2.16867	1	1	Epithelial	A	Transition_zone	5.98054	0.572692
A1_CGGCAGTTACTCAATCT	A1	830	597	A1	3.13253	0	0	Epithelial	A	Transition_zone	-4.0726	-2.21914
A1_AATCGACGCTAAGCGGT	A1	831	625	A1	1.44404	3	3	Epithelial	A	Transition_zone	-2.46166	-3.4645
A1_CTCAATTTACACTGGGT	A1	831	637	A1	2.76775	2	2	Epithelial	A	Transition_zone	-3.80304	-0.785909
A1_TTCAGGAATGGCCAGAC	A1	831	608	A1	1.92539	2	2	Epithelial	A	Transition_zone	-1.93446	1.32065
A1_CAACAACTACGTTCTCG	A1	832	641	A1	2.16346	2	2	Epithelial	A	Transition_zone	-3.91334	2.0468
A1_TTTGGAGGCTCCTAAAC	A1	832	551	A1	2.88462	0	0	Epithelial	A	Transition_zone	-4.79452	-1.99841
A1_TCTTGCGGCTATGCTAC	A1	834	612	A1	2.75779	4	4	Epithelial	A	Transition_zone	-0.524316	1.61307
A1_GTCATGACGAGAAATTG	A1	835	643	A1	1.79641	0	0	Epithelial	A	Transition_zone	-4.04308	0.873604
A1_TACGCTCTACCGTGCTC	A1	835	621	A1	2.15569	1	1	Epithelial	A	Transition_zone	5.67789	-0.651268
A1_GCGTTTCCGAGATTAAG	A1	836	543	A1	4.42584	2	2	Epithelial	A	Transition_zone	-2.06165	2.83307
A1_CCGTTCAATGCATACTC	A1	837	570	A1	2.50896	7	7	Epithelial	A	Transition_zone	-0.734358	-1.47214
A1_TCTTTGAATGAGAATAG	A1	837	600	A1	2.74791	0	0	Epithelial	A	Transition_zone	-4.9539	-0.369325
A1_GTGTCCTATGTCGGGAC	A1	838	581	A1	2.14797	7	7	Epithelial	A	Transition_zone	-1.17427	-0.865898
A1_GACCGTGGCTAGGGTCA	A1	840	611	A1	3.21429	2	2	Epithelial	A	Transition_zone	-2.87962	2.13132
A1_TTTGACTTACAATCTTC	A1	841	624	A1	2.85375	0	0	Epithelial	A	Transition_zone	-4.58579	-1.14137
A1_GTAATCGTACTCGGTCT	A1	842	623	A1	2.13777	7	7	Epithelial	A	Transition_zone	-2.26444	-0.472959
A1_TGCACGGTACTCTCCTC	A1	842	593	A1	3.80048	7	7	Epithelial	A	Transition_zone	-0.693216	0.138045
A1_ACAAAGAGCTGAACATA	A1	843	634	A1	3.20285	4	4	Epithelial	A	Transition_zone	-2.23348	3.0314
A1_CCACTTGATGAAGTCGT	A1	843	586	A1	3.32147	0	0	Epithelial	A	Transition_zone	-2.69076	0.28597
A1_GGTTGTAGCTTATCCAG	A1	843	576	A1	3.32147	5	5	Epithelial	A	Transition_zone	-1.07801	-3.03029
A1_TATCGCCATGTTGCTGT	A1	843	623	A1	2.13523	1	1	Epithelial	A	Transition_zone	6.34236	-0.0271372
A1_TGTTCATGCTGGAGAAA	A1	843	581	A1	2.25386	2	2	Epithelial	A	Transition_zone	-3.45489	2.54292
A1_ACATCGACGAACGAGCA	A1	844	602	A1	2.01422	2	2	Epithelial	A	Transition_zone	-4.34765	1.21459
A1_ATGATCGATGGTTAAAC	A1	844	589	A1	2.1327	5	5	Epithelial	A	Transition_zone	-0.374463	-0.584084
A1_ACCTGTCTACAATCTAG	A1	845	573	A1	4.3787	0	0	Epithelial	A	Transition_zone	-4.68983	0.578371
A1_AGGTGTTATGGGAAACG	A1	845	608	A1	3.31361	2	2	Epithelial	A	Transition_zone	-3.33181	2.1585
A1_CGTCCATGCTATTCACG	A1	845	629	A1	4.3787	4	4	Epithelial	A	Transition_zone	-2.0694	2.93985
A1_CTGCCTAGCTCACACTA	A1	845	639	A1	1.53846	5	5	Epithelial	A	Transition_zone	-1.56863	0.897547
A1_GATGAGGGCTTGGAGAC	A1	845	659	A1	0.473373	1	1	Epithelial	A	Transition_zone	5.86751	0.105461
A1_ATGAAAGTACTACGCGG	A1	848	621	A1	2.83019	0	0	Epithelial	A	Transition_zone	-4.77339	-1.6956
A1_ATGACCATACGTTCTAT	A1	850	607	A1	1.64706	0	0	Epithelial	A	Transition_zone	-4.21886	-1.45249
A1_TCATTACGCTGACAAAT	A1	850	608	A1	2.35294	0	0	Epithelial	A	Transition_zone	-2.84639	-2.56082
A1_TTCTTGAATGAAACCCA	A1	850	564	A1	4.70588	0	0	Epithelial	A	Transition_zone	-5.6056	-1.4901
A1_TATTTCGTACCATCTGC	A1	851	565	A1	2.58519	5	5	Epithelial	A	Transition_zone	-0.699117	-1.89375
A1_TCTGGCTTACAATCTAG	A1	852	599	A1	2.58216	6	6	Epithelial	A	Transition_zone	6.15554	2.34911
A1_ACTGTCCTACCAGCACA	A1	853	600	A1	4.2204	0	0	Epithelial	A	Transition_zone	-3.61939	-0.508832
A1_ACGGGTCATGGAGTACC	A1	855	648	A1	2.10526	0	0	Epithelial	A	Transition_zone	-4.62225	0.263949
A1_AGTGACTATGTCCCTAA	A1	855	611	A1	3.74269	0	0	Epithelial	A	Transition_zone	-4.22063	-0.0393605
A1_CATCGGGTACTGGTTAA	A1	857	620	A1	2.91715	3	3	Epithelial	A	Transition_zone	-5.74722	-2.59255
A1_TGCATCCATGATTCGGA	A1	857	602	A1	2.68378	7	7	Epithelial	A	Transition_zone	-0.423345	-1.65027
A1_ATCGATGATGTCGAAGC	A1	859	637	A1	3.14319	0	0	Epithelial	A	Transition_zone	-3.95524	-1.59045
A1_TGTAACGTACCACACAA	A1	860	638	A1	2.67442	2	2	Epithelial	A	Transition_zone	-5.08558	-0.022202
A1_CGCATAAGCTACTCCAA	A1	861	635	A1	3.83275	0	0	Epithelial	A	Transition_zone	-3.50467	1.52428
A1_GCCAGTGGCTTCGAACT	A1	861	617	A1	3.48432	0	0	Epithelial	A	Transition_zone	-3.44798	-1.24023
A1_TGTCCCACGAATCTCTT	A1	861	600	A1	2.32288	0	0	Epithelial	A	Transition_zone	-5.18012	-0.227484
A1_GTGTTAGCGATAGGACG	A1	862	590	A1	3.7123	7	7	Epithelial	A	Transition_zone	-1.94842	0.105974
A1_GGTGGCTTACGTCATCT	A1	863	609	A1	3.01275	6	6	Epithelial	A	Transition_zone	5.02192	3.78605
A1_TCTTTGAGCTAGGTACG	A1	865	642	A1	3.23699	3	3	Epithelial	A	Transition_zone	-2.8818	-2.62822
A1_GACACGCCGAGAACCGA	A1	866	571	A1	1.61663	1	1	Epithelial	A	Transition_zone	6.45508	-0.696596
A1_TTCTAACCGAGGCTGAA	A1	866	605	A1	2.07852	1	1	Epithelial	A	Transition_zone	5.61733	-1.10204
A1_AACGGGAATGAGCCGAT	A1	867	664	A1	2.53749	1	1	Epithelial	A	Transition_zone	5.93942	0.460512
A1_ACCTACCATGTGTGTGA	A1	867	581	A1	3.46021	2	2	Epithelial	A	Transition_zone	-3.82221	1.49506
A1_CTCAGAAGCTCCTGGTG	A1	868	586	A1	3.45622	5	5	Epithelial	A	Transition_zone	0.747472	-2.41454
A1_ATAGGCTCGAGTTGATC	A1	869	634	A1	2.53165	6	6	Epithelial	A	Transition_zone	5.16004	1.58532
A1_TCATACTATGTCTTGCG	A1	869	596	A1	4.60299	0	0	Epithelial	A	Transition_zone	-4.52355	-1.93268
A1_TCATGAGATGGTAGCCG	A1	869	592	A1	3.10702	3	3	Epithelial	A	Transition_zone	-5.16962	-3.16179
A1_TGGATGTGCTAGGGTCA	A1	869	630	A1	0.575374	0	0	Epithelial	A	Transition_zone	-4.54636	1.40799
A1_CAATACGATGCCATACC	A1	870	602	A1	3.56322	7	7	Epithelial	A	Transition_zone	-0.44068	0.0770518
A1_CAATGACATGAATGCAC	A1	871	635	A1	2.29621	0	0	Epithelial	A	Transition_zone	-4.39278	-1.14954
A1_TGGCGTGTACGTGCTAG	A1	871	660	A1	0.688863	4	4	Epithelial	A	Transition_zone	-0.600813	1.90494
A1_TCTACATATGCGTGGTG	A1	873	606	A1	3.55097	7	7	Epithelial	A	Transition_zone	-0.407045	-1.77591
A1_TTACCGCGCTTGCGGCT	A1	873	644	A1	0.91638	0	0	Epithelial	A	Transition_zone	-3.85226	-2.36567
A1_GCTACCTTACTAGCAAC	A1	874	574	A1	3.20366	0	0	Epithelial	A	Transition_zone	-3.95671	1.53261
A1_TCTATACTACGACCACG	A1	874	646	A1	3.20366	0	0	Epithelial	A	Transition_zone	-4.75195	-2.02582
A1_ATGCCTCTACCGAAATC	A1	875	639	A1	1.37143	4	4	Epithelial	A	Transition_zone	-1.82232	2.18284
A1_GAGAAATCGATGTGGAG	A1	876	644	A1	3.53881	3	3	Epithelial	A	Transition_zone	-4.89335	-2.73118
A1_GGGTTTATACGGCAGTC	A1	876	617	A1	4.56621	0	0	Epithelial	A	Transition_zone	-5.29888	-1.37077
A1_GTACAACATGGAGGCAG	A1	877	655	A1	2.50855	3	3	Epithelial	A	Transition_zone	-3.8056	-2.82784
A1_GTGTGGCTACGACCCAA	A1	877	633	A1	3.30673	7	7	Epithelial	A	Transition_zone	-0.917051	-0.210296
A1_CAACAACGCTTACAGAA	A1	879	628	A1	2.38908	0	0	Epithelial	A	Transition_zone	-5.12082	-0.835489
A1_TATCTGTGCTAGGGTCA	A1	879	614	A1	2.61661	0	0	Epithelial	A	Transition_zone	-3.85467	-1.88878
A1_GTGGAGAGCTTACAGAA	A1	880	651	A1	2.04545	4	4	Epithelial	A	Transition_zone	-1.99155	1.94669
A1_CATCCCACGAGTTGCGC	A1	881	629	A1	1.4756	5	5	Epithelial	A	Transition_zone	-4.08167	0.932683
A1_GAAGAATTACGAGTACC	A1	881	642	A1	1.13507	4	4	Epithelial	A	Transition_zone	0.520803	4.5292
A1_ACTGTGAATGGGCTGGT	A1	882	656	A1	2.26757	4	4	Epithelial	A	Transition_zone	-1.56233	3.15096
A1_AACGAAATACTTACTCG	A1	883	663	A1	3.28426	5	5	Epithelial	A	Transition_zone	-1.85006	-2.37756
A1_GTACAACTACAACTCCT	A1	885	637	A1	4.0678	0	0	Epithelial	A	Transition_zone	-1.84827	-1.88336
A1_GTAGCTAATGAAGCCTA	A1	885	601	A1	3.50282	2	2	Epithelial	A	Transition_zone	-2.98497	1.89291
A1_GTAGAAACGATCGAGCC	A1	887	627	A1	0.563698	1	1	Epithelial	A	Transition_zone	6.37149	-0.695407
A1_AAGACTCCGAGATTAAG	A1	889	674	A1	2.02475	4	4	Epithelial	A	Transition_zone	0.332421	4.09226
A1_ATGCCTCATGCTGAAGC	A1	889	632	A1	2.58718	0	0	Epithelial	A	Transition_zone	-3.73361	-2.94237
A1_CATTGCCATGAAATGAG	A1	889	646	A1	3.93701	2	2	Epithelial	A	Transition_zone	-4.00552	1.98837
A1_CCGATCTTACTCAATCC	A1	889	602	A1	1.34983	5	5	Epithelial	A	Transition_zone	0.417786	-2.0602
A1_ACATCCCGCTATCTTCT	A1	890	604	A1	2.58427	1	1	Epithelial	A	Transition_zone	6.48741	-1.36924
A1_AGGATAAGCTTCGGCTG	A1	890	676	A1	1.57303	0	0	Epithelial	A	Transition_zone	-5.26278	-2.50059
A1_CACTGTCGCTACGACTT	A1	890	638	A1	3.59551	0	0	Epithelial	A	Transition_zone	-4.72094	-1.68361
A1_CTACCCATACTCATAGA	A1	890	632	A1	0.337079	6	6	Epithelial	A	Transition_zone	1.78332	3.96465
A1_TTGTTCACGAGTCAGTT	A1	891	627	A1	2.91807	2	2	Epithelial	A	Transition_zone	-2.50542	2.82992
A1_AGGGTGAATGCTCCATA	A1	893	619	A1	2.46361	0	0	Epithelial	A	Transition_zone	-4.78561	-0.794408
A1_CCTTCAGGCTTAGGACG	A1	895	624	A1	2.23464	0	0	Epithelial	A	Transition_zone	-2.96552	-2.84532
A1_TGTCAGAATGACCATAA	A1	896	597	A1	3.90625	2	2	Epithelial	A	Transition_zone	-4.62453	1.13931
A1_AGAACCTATGTGGCCTC	A1	898	670	A1	2.67261	1	1	Epithelial	A	Transition_zone	6.37385	1.25293
A1_CGTAGTAATGACCAGCA	A1	898	599	A1	4.12027	5	5	Epithelial	A	Transition_zone	0.0724027	-2.84036
A1_TAACACGATGGTCATTC	A1	898	644	A1	2.00445	2	2	Epithelial	A	Transition_zone	-3.04363	0.760392
A1_AAGCCATATGGCCAGAC	A1	901	688	A1	3.55161	7	7	Epithelial	A	Transition_zone	-1.18338	-0.830991
A1_CCTCAGTCGACGTACAT	A1	902	604	A1	4.102	7	7	Epithelial	A	Transition_zone	-0.467752	0.0135391
A1_ACATCGAATGTTGGAAC	A1	903	633	A1	2.76855	2	2	Epithelial	A	Transition_zone	-5.09605	-1.51241
A1_TGTTGGACGAGTCGGTC	A1	903	595	A1	2.76855	1	1	Epithelial	A	Transition_zone	7.61351	0.717811
A1_GCAGGCTGCTGCTTTCC	A1	904	664	A1	2.43363	2	2	Epithelial	A	Transition_zone	-4.33183	-0.0988143
A1_GGGTAGACGAAAGTAGT	A1	904	643	A1	4.20354	0	0	Epithelial	A	Transition_zone	-4.6681	1.61937
A1_TTTGGAGATGTTCTCAA	A1	906	639	A1	3.20088	2	2	Epithelial	A	Transition_zone	-4.13775	1.39819
A1_CGATGGCATGCATAAGC	A1	907	671	A1	3.74862	4	4	Epithelial	A	Transition_zone	0.464603	3.34601
A1_TGAGACTTACCTGGTGA	A1	908	671	A1	4.07489	2	2	Epithelial	A	Transition_zone	-2.59102	1.79814
A1_AGTGACTCGACACACTA	A1	909	645	A1	4.07041	0	0	Epithelial	A	Transition_zone	-4.28384	1.60391
A1_ATGGAGGTACTTCCCGA	A1	910	621	A1	3.95604	0	0	Epithelial	A	Transition_zone	-3.95511	-0.170857
A1_GCTACAAATGAGATGCC	A1	910	660	A1	3.07692	0	0	Epithelial	A	Transition_zone	-4.02843	-2.58969
A1_CTCCCAACGAATCCTCC	A1	911	650	A1	1.09769	1	1	Epithelial	A	Transition_zone	6.82438	0.288942
A1_TTGGGATGCTCCAACGC	A1	911	595	A1	3.40285	1	1	Epithelial	A	Transition_zone	5.33999	-0.882146
A1_GTCCTCATACCTCCCTT	A1	912	639	A1	2.96053	3	3	Epithelial	A	Transition_zone	-2.80268	-2.73739
A1_ACAAGCTATGTAAGGGA	A1	915	646	A1	3.1694	4	4	Epithelial	A	Transition_zone	-1.65143	3.24227
A1_TTGGGCGCGAAACGTTC	A1	915	659	A1	2.62295	3	3	Epithelial	A	Transition_zone	-4.86844	-2.97109
A1_TCATTTGCGACATCGGC	A1	916	616	A1	4.58515	2	2	Epithelial	A	Transition_zone	-4.66078	0.3567
A1_AACTTCTCGACAGCCTG	A1	918	687	A1	2.28758	7	7	Epithelial	A	Transition_zone	-1.42524	-1.8181
A1_ATGAGGGTACCGGACTG	A1	918	656	A1	4.13943	3	3	Epithelial	A	Transition_zone	-4.80076	-2.89843
A1_ACTTCCGGCTCCGTGGT	A1	919	644	A1	4.02612	1	1	Epithelial	A	Transition_zone	5.14997	0.140349
A1_GTTGTAGTACGTAGCTA	A1	919	660	A1	3.69967	4	4	Epithelial	A	Transition_zone	-2.00869	2.2051
A1_GCCATTCATGAGAAGGT	A1	920	609	A1	3.26087	4	4	Epithelial	A	Transition_zone	0.588058	2.18558
A1_GTAGTACCGAGCGTATT	A1	922	672	A1	3.03688	0	0	Epithelial	A	Transition_zone	0.823036	-0.0855181
A1_GGTTAACCGAGTTGAGG	A1	923	688	A1	1.73348	5	5	Epithelial	A	Transition_zone	-1.8639	-3.07244
A1_GCTTTCGTACTCACACT	A1	924	622	A1	3.35498	1	1	Epithelial	A	Transition_zone	7.7123	-1.28031
A1_TGAGGAGATGAGAATCT	A1	926	692	A1	1.40389	0	0	Epithelial	A	Transition_zone	-4.50506	-0.450357
A1_CAGCAATGCTATCTTCT	A1	927	653	A1	3.23625	2	2	Epithelial	A	Transition_zone	-3.49629	-2.8776
A1_TGTTCCGTACGCCTTTG	A1	927	629	A1	4.96224	0	0	Epithelial	A	Transition_zone	-4.589	-0.337991
A1_GAGTCTACGATGACTCA	A1	928	707	A1	1.61638	4	4	Epithelial	A	Transition_zone	-1.30085	2.04812
A1_TTGTTCAATGTACGTCT	A1	928	640	A1	3.66379	2	2	Epithelial	A	Transition_zone	-3.00177	2.44502
A1_AATGCCAGCTGTTGATC	A1	929	630	A1	3.65985	2	2	Epithelial	A	Transition_zone	-3.73758	1.58377
A1_CTTCAATATGGTAGCCA	A1	929	676	A1	1.93757	0	0	Epithelial	A	Transition_zone	-4.35971	0.732711
A1_AACAGGGATGCTCCATA	A1	930	644	A1	4.94624	2	2	Epithelial	A	Transition_zone	-3.68062	2.25492
A1_GCTCAAAATGGACCCAA	A1	931	665	A1	3.43716	2	2	Epithelial	A	Transition_zone	-3.6081	0.785107
A1_CGTCCATCGACGAGTGA	A1	932	657	A1	2.57511	6	6	Epithelial	A	Transition_zone	5.72057	2.37714
A1_TCGGGTGCGAACAGTCT	A1	932	700	A1	1.93133	0	0	Epithelial	A	Transition_zone	-5.13032	-0.791778
A1_TTCATGTCGAAGGTACG	A1	932	673	A1	2.897	0	0	Epithelial	A	Transition_zone	-4.80982	-2.1191
A1_AGACAGGTACCGTAGTA	A1	933	643	A1	3.10825	2	2	Epithelial	A	Transition_zone	-4.28737	1.71086
A1_CTCCGATATGGAGGGTG	A1	933	665	A1	3.64416	0	0	Epithelial	A	Transition_zone	-5.49239	-1.85996
A1_CAAGAGGATGCACGTAA	A1	934	693	A1	0.749465	9	9	Epithelial	A	Transition_zone	1.06331	-0.489717
A1_GTGATGTGCTCGGCACT	A1	934	663	A1	0.749465	7	7	Epithelial	A	Transition_zone	-3.08165	-1.87037
A1_ATCACTTCGAGCGTAGA	A1	937	633	A1	3.52188	6	6	Epithelial	A	Transition_zone	4.73352	4.00657
A1_TCATATCATGACGTCGA	A1	939	694	A1	2.66241	8	8	Epithelial	A	Transition_zone	-1.60474	-0.172705
A1_ATTTACCATGCTGAAGC	A1	942	669	A1	3.7155	2	2	Epithelial	A	Transition_zone	-3.88378	1.07905
A1_TCAGTGATACGCCATAG	A1	942	676	A1	3.7155	7	7	Epithelial	A	Transition_zone	-3.08132	0.7364
A1_TGACGCGCGAAGTCCTA	A1	944	701	A1	1.80085	5	5	Epithelial	A	Transition_zone	-1.56612	-2.05386
A1_TTTATGCGCTAGATGTA	A1	944	719	A1	2.01271	2	2	Epithelial	A	Transition_zone	-2.32049	1.11534
A1_GCTTGGGCGAACGAGCA	A1	945	676	A1	3.28042	4	4	Epithelial	A	Transition_zone	-1.44621	2.55058
A1_TCAGCAAATGGGAAGGT	A1	945	651	A1	3.28042	4	4	Epithelial	A	Transition_zone	-1.81373	1.77118
A1_AGTTCGACGAATCCTTT	A1	946	690	A1	1.37421	2	2	Epithelial	A	Transition_zone	-3.03574	0.31688
A1_GTGTTCCCGATATCTGG	A1	948	664	A1	2.1097	7	7	Epithelial	A	Transition_zone	-0.569093	0.0985119
A1_AAAGTCCATGCTGGTGA	A1	949	663	A1	2.95047	2	2	Epithelial	A	Transition_zone	-5.82881	-2.18528
A1_CTTCCTTCGAATAGGGC	A1	949	712	A1	2.8451	3	3	Epithelial	A	Transition_zone	-4.32205	-3.7344
A1_TTTATGCGCTATTAAGG	A1	949	669	A1	2.95047	0	0	Epithelial	A	Transition_zone	-4.861	-2.00659
A1_CCTCACAATGATGCAGT	A1	952	720	A1	1.05042	0	0	Epithelial	A	Transition_zone	-4.76695	-1.7386
A1_AGGCATTATGGAAAGTG	A1	953	648	A1	1.46905	6	6	Epithelial	A	Transition_zone	4.8708	2.40771
A1_CAAAGAACGAACGGGAT	A1	954	655	A1	2.4109	2	2	Epithelial	A	Transition_zone	-2.27917	2.84673
A1_CTGCGAGTACAGCTTGA	A1	956	646	A1	3.03347	3	3	Epithelial	A	Transition_zone	-5.34569	-2.23913
A1_TACAGGTCGAGCACGCT	A1	957	675	A1	1.04493	7	7	Epithelial	A	Transition_zone	-1.87962	-0.308808
A1_TTACGTTATGAAGTCGT	A1	958	682	A1	2.92276	2	2	Epithelial	A	Transition_zone	-3.6374	2.10243
A1_TGTAACGTACCTAACAG	A1	959	661	A1	4.48384	0	0	Epithelial	A	Transition_zone	-4.69303	-2.08392
A1_CATAGACATGGACCATA	A1	960	737	A1	1.25	0	0	Epithelial	A	Transition_zone	-3.44375	-1.74673
A1_GTAGAAACGACCTACAA	A1	960	561	A1	4.89583	8	8	Epithelial	A	Transition_zone	-4.42753	1.64916
A1_TGTCCCACGAGGCTGAA	A1	960	694	A1	1.45833	3	3	Epithelial	A	Transition_zone	-2.99244	-2.82042
A1_GAGCTGCGCTCCAACGC	A1	961	704	A1	1.04058	4	4	Epithelial	A	Transition_zone	-0.950629	3.32703
A1_TTGTGTTATGAACTCCT	A1	961	691	A1	2.08117	3	3	Epithelial	A	Transition_zone	-5.54013	-2.23133
A1_GACCCAGGCTCGGCACT	A1	962	672	A1	4.5738	2	2	Epithelial	A	Transition_zone	-5.16567	0.00942271
A1_GCACGGTGCTCGCGCAT	A1	962	687	A1	3.9501	0	0	Epithelial	A	Transition_zone	-5.51902	-1.58472
A1_TCACACCATGGTAGCCG	A1	963	719	A1	2.49221	0	0	Epithelial	A	Transition_zone	-2.16857	-1.19608
A1_GATCCCTCGAGAACCGA	A1	964	718	A1	0.311203	4	4	Epithelial	A	Transition_zone	-1.94254	2.01635
A1_CACTGAATACGAAGTGG	A1	965	592	A1	4.76684	0	0	Epithelial	A	Transition_zone	1.91579	0.817145
A1_CATACTTTACCAAGAGG	A1	965	691	A1	1.65803	1	1	Epithelial	A	Transition_zone	8.63056	0.712111
A1_CTACTATATGGTGCGAC	A1	965	689	A1	2.79793	4	4	Epithelial	A	Transition_zone	-0.115777	3.12611
A1_GTAGGAGCGATTCGTGA	A1	968	663	A1	2.37603	1	1	Epithelial	A	Transition_zone	6.66967	-0.000148131
A1_TAGGTACCGAGACCGCT	A1	970	630	A1	1.4433	6	6	Epithelial	A	Transition_zone	6.55299	2.26697
A1_TGAGGTTTACGATCATA	A1	970	704	A1	3.40206	2	2	Epithelial	A	Transition_zone	-3.94598	2.20191
A1_AGACTCATACCCTATCA	A1	971	721	A1	0.92688	2	2	Epithelial	A	Transition_zone	-3.48686	0.919484
A1_AGGTCATGCTATAGGAT	A1	971	694	A1	1.64779	1	1	Epithelial	A	Transition_zone	4.93816	-1.23174
A1_ACTTTGTTACTTCCCAG	A1	972	676	A1	3.1893	3	3	Epithelial	A	Transition_zone	-4.58812	-2.22091
A1_CAGGTATATGGACCACG	A1	972	671	A1	4.11523	2	2	Epithelial	A	Transition_zone	-3.80209	-0.686005
A1_TGTTCTACGACCCGCAA	A1	972	667	A1	1.85185	7	7	Epithelial	A	Transition_zone	-1.86795	-1.17782
A1_ACACGCGATGTCATAGG	A1	974	677	A1	4.00411	3	3	Epithelial	A	Transition_zone	-4.20502	-2.73438
A1_CCGCAAGGCTCGCGCAT	A1	974	683	A1	2.05339	3	3	Epithelial	A	Transition_zone	-5.6389	-2.75077
A1_CTGTGGGGCTCTGTGCG	A1	974	674	A1	2.87474	5	5	Epithelial	A	Transition_zone	-0.266165	-2.9011
A1_TGGAGAGATGTAAAGCT	A1	974	726	A1	0.821355	2	2	Epithelial	A	Transition_zone	-2.40441	2.20073
A1_TTATTGCCGAAGACGGT	A1	975	707	A1	2.25641	3	3	Epithelial	A	Transition_zone	-4.91164	-2.36685
A1_ATCGTCCATGCTGTAAG	A1	981	703	A1	2.85423	3	3	Epithelial	A	Transition_zone	-5.02885	-2.70682
A1_TCATTGTATGTGCTAGA	A1	981	699	A1	4.17941	2	2	Epithelial	A	Transition_zone	-3.70725	-0.0805228
A1_ATTGTTCGCTAGGTAGC	A1	982	657	A1	3.25866	1	1	Epithelial	A	Transition_zone	5.90606	-0.723582
A1_TGTGAGTATGTTAGAAC	A1	983	727	A1	1.32248	2	2	Epithelial	A	Transition_zone	-3.39332	-0.128725
A1_CTGCAGGCGATACAGCT	A1	984	713	A1	2.43902	3	3	Epithelial	A	Transition_zone	-4.16468	-3.77535
A1_GTCTACCTACATTCGCT	A1	984	655	A1	4.36992	0	0	Epithelial	A	Transition_zone	-4.04737	0.140611
A1_TAGGTACTACCTTCGTA	A1	985	714	A1	3.75635	3	3	Epithelial	A	Transition_zone	-4.77287	-2.89727
A1_CAACCTCTACCTGACAG	A1	986	703	A1	3.34686	0	0	Epithelial	A	Transition_zone	-5.40675	-1.40179
A1_TGCGGGTTACAATGCAC	A1	986	729	A1	2.12982	4	4	Epithelial	A	Transition_zone	-0.931974	3.64125
A1_ACCCAAAATGTGGTTGA	A1	987	709	A1	1.11449	8	8	Epithelial	A	Transition_zone	-2.72139	-0.0107901
A1_GTAACACTACCCTAGGG	A1	988	686	A1	3.34008	6	6	Epithelial	A	Transition_zone	4.69431	3.45955
A1_GGGATGAATGGTAGCCA	A1	989	644	A1	2.02224	1	1	Epithelial	A	Transition_zone	5.18692	1.11858
A1_TGCGGCAATGGTTCTCG	A1	989	649	A1	3.64004	2	2	Epithelial	A	Transition_zone	-2.04605	2.01857
A1_AGTCATGTACCGTACGG	A1	990	689	A1	4.34343	0	0	Epithelial	A	Transition_zone	-2.1387	-0.820872
A1_TGCTTGCGCTCTCACAA	A1	990	655	A1	2.22222	6	6	Epithelial	A	Transition_zone	5.90023	2.41654
A1_TTCTGTAATGAGAAGGT	A1	990	732	A1	1.71717	2	2	Epithelial	A	Transition_zone	-3.5582	0.933062
A1_GAAGCCCGCTCACGGTC	A1	992	711	A1	4.93952	2	2	Epithelial	A	Transition_zone	-3.67308	0.269461
A1_GTTAGTGATGTGCTAGG	A1	992	706	A1	2.41935	3	3	Epithelial	A	Transition_zone	-5.06588	-2.37782
A1_CTTTCGGCGAAAGTCAA	A1	993	657	A1	3.22256	7	7	Epithelial	A	Transition_zone	-1.13916	-0.271854
A1_TCCCACACGAATCCCTC	A1	993	707	A1	0.805639	3	3	Epithelial	A	Transition_zone	-3.98698	-3.44774
A1_AACAAAGCGACTTGAAC	A1	994	706	A1	2.7163	0	0	Epithelial	A	Transition_zone	-3.44324	0.740237
A1_ATTCCCGGCTTTGCCGG	A1	995	681	A1	1.30653	2	2	Epithelial	A	Transition_zone	-3.13691	0.947685
A1_CTGTACCATGGAAAGGT	A1	995	754	A1	1.80905	2	2	Epithelial	A	Transition_zone	-1.66937	-0.0354588
A1_TCAGTTTTACCCATACC	A1	995	681	A1	3.41709	4	4	Epithelial	A	Transition_zone	2.00539	1.97934
A1_TCCACGTTACAATCTTC	A1	995	725	A1	1.90955	10	10	Epithelial	A	Transition_zone	6.40051	1.36972
A1_CTCGAGGGCTGCCATTA	A1	996	710	A1	3.41365	0	0	Epithelial	A	Transition_zone	-5.42827	-1.15579
A1_CGTTCTGTACCTGTACC	A1	997	699	A1	3.20963	7	7	Epithelial	A	Transition_zone	-2.46457	-0.0399144
A1_GTTCATTCGATTCAGAC	A1	997	662	A1	2.70812	6	6	Epithelial	A	Transition_zone	5.03294	3.38793
A1_AATTCCTGCTGCGTGAA	A1	998	722	A1	3.30661	2	2	Epithelial	A	Transition_zone	-2.466	1.71666
A1_CATAAGCCGACCTGGGT	A1	998	688	A1	2.70541	0	0	Epithelial	A	Transition_zone	-4.98249	0.441542
A1_TGATTTCATGACGATAC	A1	998	722	A1	1.40281	0	0	Epithelial	A	Transition_zone	-3.21513	-2.44131
A1_TGCGACGCGAATGGAAT	A1	998	729	A1	2.90581	2	2	Epithelial	A	Transition_zone	-3.03354	2.67543
A1_TAGGAGGATGTCACAGG	A1	999	712	A1	1.1011	3	3	Epithelial	A	Transition_zone	-2.48488	-3.20197
A1_CAAGGGAGCTCACGGAA	A1	1001	683	A1	2.6973	7	7	Epithelial	A	Transition_zone	-0.705326	-0.350076
A1_GGGACAACGAAGTTCCA	A1	1001	690	A1	4.4955	7	7	Epithelial	A	Transition_zone	-0.977179	-0.113434
A1_AATGAAGGCTGGCATGA	A1	1002	699	A1	1.69661	0	0	Epithelial	A	Transition_zone	-3.96897	-0.424609
A1_ACGTACAGCTTCATGAC	A1	1002	670	A1	3.59281	2	2	Epithelial	A	Transition_zone	-3.33475	1.2404
A1_CAGAGCCCGAAAGTATG	A1	1004	731	A1	1.99203	3	3	Epithelial	A	Transition_zone	-4.66603	-2.56363
A1_TACCTGCTACCAACTTC	A1	1003	725	A1	1.09671	0	0	Epithelial	A	Transition_zone	-2.15373	-1.41559
A1_TGATCTTCGATCCGCGA	A1	1005	621	A1	4.97512	6	6	Epithelial	A	Transition_zone	4.41218	3.61688
A1_ACTGATGGCTCGATGCC	A1	1006	701	A1	0.0994036	10	10	Epithelial	A	Transition_zone	7.53315	0.443366
A1_GCTTCACCGAGTTACAC	A1	1006	754	A1	0.795229	5	5	Epithelial	A	Transition_zone	-0.375836	1.23775
A1_AGCCAATCGACCTGGGT	A1	1007	678	A1	4.0715	3	3	Epithelial	A	Transition_zone	-4.02368	-2.87129
A1_AGGTTGTTACACCTCAC	A1	1008	694	A1	4.46429	2	2	Epithelial	A	Transition_zone	-3.13597	2.42312
A1_GTCAAACCGACACGGAA	A1	1008	715	A1	2.97619	1	1	Epithelial	A	Transition_zone	7.98125	0.495218
A1_GCAGCTGTACCACACAA	A1	1009	725	A1	1.2884	2	2	Epithelial	A	Transition_zone	-1.58949	2.34625
A1_ACCACAATACCACACCT	A1	1012	679	A1	2.37154	2	2	Epithelial	A	Transition_zone	-2.91979	2.65561
A1_TTTAGTCATGTATGAGT	A1	1012	675	A1	3.75494	0	0	Epithelial	A	Transition_zone	-5.51414	-0.606163
A1_TAGGGTTGCTGCCTTCT	A1	1013	708	A1	0.789733	5	5	Epithelial	A	Transition_zone	-0.320476	-1.7746
A1_ATCGGCGGCTTCAACGT	A1	1014	675	A1	4.04339	7	7	Epithelial	A	Transition_zone	-2.0355	-0.00969298
A1_CATAAGCGCTTTGCAAC	A1	1014	688	A1	1.38067	8	8	Epithelial	A	Transition_zone	2.86737	-1.64363
A1_CGAAGTTCGAATTTCGG	A1	1014	736	A1	2.95858	7	7	Epithelial	A	Transition_zone	0.822871	3.03986
A1_ACCAACATACCTAGCCT	A1	1015	755	A1	0.985222	3	3	Epithelial	A	Transition_zone	-5.51318	-2.22811
A1_CCCATTGTACGCGTTAG	A1	1015	696	A1	0.689655	5	5	Epithelial	A	Transition_zone	-0.0156562	-3.01359
A1_TCATGCCATGAGATGCC	A1	1015	707	A1	2.75862	5	5	Epithelial	A	Transition_zone	-1.61373	-2.91725
A1_GAGACCCGCTTCGGCTG	A1	1016	733	A1	2.46063	2	2	Epithelial	A	Transition_zone	-4.4036	-0.213357
A1_GTTGTAGATGGAGTACC	A1	1016	706	A1	3.83858	2	2	Epithelial	A	Transition_zone	-5.02991	-0.661451
A1_GACCGTGATGTAGTCTC	A1	1017	680	A1	3.53982	1	1	Epithelial	A	Transition_zone	6.79315	-0.0227513
A1_TACGTCCTACTGCATAG	A1	1017	705	A1	3.73648	5	5	Epithelial	A	Transition_zone	0.0192041	-1.02595
A1_GGGTATTTACTGCTAGG	A1	1018	716	A1	2.94695	6	6	Epithelial	A	Transition_zone	4.99396	3.14893
A1_ACTCCCAGCTACGGCTC	A1	1019	685	A1	2.74779	5	5	Epithelial	A	Transition_zone	0.164856	-2.86958
A1_CATCGCTATGTAATCCC	A1	1020	752	A1	2.64706	0	0	Epithelial	A	Transition_zone	-4.15352	-2.96845
A1_ACAGAAACGAAAGCAAT	A1	1022	734	A1	2.25049	2	2	Epithelial	A	Transition_zone	-3.41136	1.73237
A1_ACTTATCGCTACCCTCT	A1	1022	660	A1	4.40313	1	1	Epithelial	A	Transition_zone	5.97118	1.60147
A1_GCAACATGCTTTCGTGA	A1	1023	728	A1	2.05279	6	6	Epithelial	A	Transition_zone	4.77435	2.36785
A1_GTCGAATATGGCTGAAC	A1	1023	702	A1	4.10557	3	3	Epithelial	A	Transition_zone	-3.3704	-3.8018
A1_TGGATGTGCTCAGTGTT	A1	1023	732	A1	3.12805	4	4	Epithelial	A	Transition_zone	-0.049692	3.34605
A1_GGGCTACTACCTAAGTG	A1	1024	646	A1	3.80859	10	10	Epithelial	A	Transition_zone	7.15784	1.42319
A1_TTACGCCATGCATCTTG	A1	1024	733	A1	2.63672	0	0	Epithelial	A	Transition_zone	-4.78409	0.27882
A1_TATCCTACGAAGATGTA	A1	1026	740	A1	2.43665	2	2	Epithelial	A	Transition_zone	-2.83567	2.45514
A1_TAACTTCCGACGAATGG	A1	1027	706	A1	3.21324	8	8	Epithelial	A	Transition_zone	-3.52707	1.41071
A1_GTAACACATGGCAGGTT	A1	1029	721	A1	2.81827	5	5	Epithelial	A	Transition_zone	-1.6312	1.69009
A1_GTGGAAGGCTGCCTTTC	A1	1029	725	A1	1.74927	9	9	Epithelial	A	Transition_zone	1.68131	1.12789
A1_TGAACGTTACCATACAG	A1	1029	735	A1	2.33236	0	0	Epithelial	A	Transition_zone	-4.83822	-3.0107
A1_CCGGACAATGTTCCAGT	A1	1030	698	A1	4.75728	7	7	Epithelial	A	Transition_zone	-3.43284	-1.46772
A1_GTTAGTGTACCATACTC	A1	1030	753	A1	1.5534	2	2	Epithelial	A	Transition_zone	-2.61602	1.03958
A1_TTCTTGACGAAGATTGA	A1	1030	763	A1	1.74757	3	3	Epithelial	A	Transition_zone	-4.21246	-3.64704
A1_AGACAAAATGGTCAGAT	A1	1031	729	A1	1.93986	5	5	Epithelial	A	Transition_zone	-0.901424	-2.4988
A1_ATTCCTACGAACGACTT	A1	1033	756	A1	3.29138	3	3	Epithelial	A	Transition_zone	-3.99434	-3.15922
A1_AGCTTCCGCTTACGGAG	A1	1034	689	A1	4.0619	2	2	Epithelial	A	Transition_zone	2.08919	-4.31017
A1_CAGATACATGCAGCACA	A1	1035	764	A1	1.54589	5	5	Epithelial	A	Transition_zone	-2.79362	-1.1494
A1_AGCTACATACCACACAG	A1	1036	662	A1	3.861	1	1	Epithelial	A	Transition_zone	5.38065	1.06017
A1_CTACAGAATGGTAGCAC	A1	1036	700	A1	1.9305	2	2	Epithelial	A	Transition_zone	-3.52452	2.64535
A1_TCTACATTACCCGATCC	A1	1036	666	A1	4.34363	2	2	Epithelial	A	Transition_zone	-2.44171	2.63793
A1_CCTCACACGACAGTGTT	A1	1037	727	A1	2.7001	3	3	Epithelial	A	Transition_zone	-4.39806	-3.41757
A1_TGAGGGATACAACTGAC	A1	1037	720	A1	4.05014	0	0	Epithelial	A	Transition_zone	-5.05601	-0.261914
A1_ATTCATCTACAGACAAA	A1	1038	735	A1	2.2158	9	9	Epithelial	A	Transition_zone	-2.94638	-2.7138
A1_TAGGGTTATGCTGTACT	A1	1038	734	A1	2.89017	2	2	Epithelial	A	Transition_zone	-3.70511	2.05015
A1_CAACCTCCGATTCGTAG	A1	1039	689	A1	3.65736	2	2	Epithelial	A	Transition_zone	-3.52303	2.20247
A1_TACCTCGCGAGCTCGTG	A1	1039	659	A1	1.92493	5	5	Epithelial	A	Transition_zone	0.732215	0.150525
A1_CACCAAAGCTCTCAAGT	A1	1040	715	A1	2.5	4	4	Epithelial	A	Transition_zone	0.672975	4.47793
A1_CTGAATGCGAGAGTTTC	A1	1040	725	A1	2.88462	3	3	Epithelial	A	Transition_zone	-4.74902	-3.10522
A1_TCCTAATTACGCTCTAT	A1	1040	700	A1	2.30769	2	2	Epithelial	A	Transition_zone	-3.40959	2.36151
A1_ACTTCGCTACGGCTGTG	A1	1043	721	A1	2.20518	3	3	Epithelial	A	Transition_zone	-4.65757	-3.32998
A1_ATTCTACCGACGTGTGC	A1	1044	740	A1	2.10728	3	3	Epithelial	A	Transition_zone	-3.89248	-3.87087
A1_TTTATGCTACTCGGTCT	A1	1045	716	A1	1.62679	0	0	Epithelial	A	Transition_zone	-3.31936	-1.62988
A1_TATATCCCGAAGGACCA	A1	1047	702	A1	4.10697	5	5	Epithelial	A	Transition_zone	-1.58088	1.18073
A1_CAGGGCTCGATGGAGGT	A1	1048	764	A1	2.3855	2	2	Epithelial	A	Transition_zone	-3.33241	1.11538
A1_AAGTTCGCGAGTGGCTC	A1	1049	806	A1	1.42993	1	1	Epithelial	A	Transition_zone	6.17599	0.361611
A1_CATAAGCCGAATCTTCT	A1	1051	728	A1	4.56708	7	7	Epithelial	A	Transition_zone	-1.75085	0.270205
A1_CCTCAACATGAGCCCAG	A1	1051	715	A1	1.23692	1	1	Epithelial	A	Transition_zone	7.10483	-0.177798
A1_CAGATACGCTCTACATG	A1	1054	770	A1	2.65655	0	0	Epithelial	A	Transition_zone	-4.75847	1.77803
A1_GGGTCACGCTACGAAAT	A1	1054	719	A1	2.37192	5	5	Epithelial	A	Transition_zone	-1.31043	-2.50624
A1_CTCCACAGCTTCTTGCC	A1	1055	771	A1	1.23223	2	2	Epithelial	A	Transition_zone	-3.50378	-0.713302
A1_CGAGTGCGCTACCGACC	A1	1057	718	A1	2.5544	1	1	Epithelial	A	Transition_zone	7.13877	-1.03004
A1_TATTGGGTACAAATGGG	A1	1057	732	A1	3.12204	3	3	Epithelial	A	Transition_zone	-4.70849	-2.69589
A1_CACTTCGTACGCAGTGC	A1	1059	736	A1	0.75543	6	6	Epithelial	A	Transition_zone	4.94282	1.57078
A1_GTGAGTTATGACGCAGT	A1	1060	732	A1	2.16981	7	7	Epithelial	A	Transition_zone	-0.585551	0.00521545
A1_GAGGCCTTACCTCCCTT	A1	1061	749	A1	2.92177	2	2	Epithelial	A	Transition_zone	-2.64181	2.87079
A1_TCTCACGCGACTTGAGT	A1	1061	756	A1	3.11027	4	4	Epithelial	A	Transition_zone	-1.32654	2.05643
A1_ACACAGTGCTGTCGGAA	A1	1062	731	A1	2.54237	2	2	Epithelial	A	Transition_zone	-3.23076	1.53367
A1_CTTCAATGCTATAGGAT	A1	1062	680	A1	3.10734	6	6	Epithelial	A	Transition_zone	4.94327	2.77327
A1_TTGACCCGCTTGCACGC	A1	1062	704	A1	3.48399	0	0	Epithelial	A	Transition_zone	-2.51182	-2.06415
A1_ATGGGTTGCTAACACGG	A1	1063	680	A1	3.10442	4	4	Epithelial	A	Transition_zone	-0.194653	3.36311
A1_GAGTTTGTACAAACCCA	A1	1063	771	A1	2.91627	5	5	Epithelial	A	Transition_zone	0.737893	0.509638
A1_TAGACCACGACCAACAT	A1	1063	753	A1	3.48071	1	1	Epithelial	A	Transition_zone	4.72689	-0.6394
A1_TGCCGAGTACAACTCTT	A1	1063	655	A1	3.95108	4	4	Epithelial	A	Transition_zone	-0.75491	3.30244
A1_CGAGAAGATGACGATCA	A1	1065	756	A1	3.19249	3	3	Epithelial	A	Transition_zone	-3.217	-3.41654
A1_GTTCGCTTACGGAAACG	A1	1065	744	A1	4.69484	2	2	Epithelial	A	Transition_zone	-4.18181	0.834622
A1_TATCAGGATGGGAGGCA	A1	1066	712	A1	3.93996	2	2	Epithelial	A	Transition_zone	-3.06875	-0.232736
A1_TCACTCGTACATAAGGA	A1	1066	724	A1	4.40901	2	2	Epithelial	A	Transition_zone	-3.45626	1.7851
A1_TAGCACAATGGATCACG	A1	1067	707	A1	4.9672	2	2	Epithelial	A	Transition_zone	-3.97247	1.71876
A1_CACATGATACGGCATCG	A1	1069	744	A1	4.116	2	2	Epithelial	A	Transition_zone	-2.68478	1.54382
A1_ATTCAGGTACTAAACTG	A1	1070	799	A1	2.33645	2	2	Epithelial	A	Transition_zone	-3.93543	-1.28011
A1_TCACGCTCGACCGATCG	A1	1073	756	A1	3.91426	2	2	Epithelial	A	Transition_zone	-3.51717	2.30041
A1_GTAACACCGAACTGGTT	A1	1075	765	A1	2.88372	7	7	Epithelial	A	Transition_zone	-1.64743	-0.0785814
A1_CGTCCATGCTAAGTATG	A1	1076	759	A1	2.7881	3	3	Epithelial	A	Transition_zone	-4.45035	-2.60256
A1_CACAGGCATGACGCAGT	A1	1078	767	A1	3.15399	2	2	Epithelial	A	Transition_zone	-1.7877	2.39237
A1_TTGTTCAGCTGTCATCA	A1	1079	811	A1	0.834106	7	7	Epithelial	A	Transition_zone	-1.44561	-0.142727
A1_TTCCTTCTACGGCAGTC	A1	1081	796	A1	3.33025	3	3	Epithelial	A	Transition_zone	-4.80222	-3.09907
A1_CATTGCCTACGGCATCG	A1	1083	718	A1	4.43213	2	2	Epithelial	A	Transition_zone	-3.41504	2.17946
A1_TGATTCTATGTTGGAAT	A1	1083	771	A1	2.40074	3	3	Epithelial	A	Transition_zone	-3.87148	-3.89771
A1_ATTCTACATGAGTTGTA	A1	1085	780	A1	2.21198	2	2	Epithelial	A	Transition_zone	-4.13171	-1.25409
A1_TTCGCTGATGCTAATCC	A1	1087	717	A1	3.49586	5	5	Epithelial	A	Transition_zone	-0.74223	0.644869
A1_ATGATCGCGAATTCCGA	A1	1089	769	A1	2.38751	3	3	Epithelial	A	Transition_zone	-1.90707	-3.39516
A1_GCTGGGTCGAGCTCTCT	A1	1089	794	A1	1.0101	3	3	Epithelial	A	Transition_zone	-3.62697	-3.06036
A1_TGATCTTTACTAATACG	A1	1089	762	A1	1.46924	5	5	Epithelial	A	Transition_zone	-2.17083	-2.46841
A1_TGCTCCAGCTAAGCGGT	A1	1089	749	A1	3.94858	2	2	Epithelial	A	Transition_zone	-3.09494	1.82711
A1_TGTAGACCGATTCGTGA	A1	1091	781	A1	1.92484	4	4	Epithelial	A	Transition_zone	-0.149542	1.85874
A1_CCTACGTATGAAGCGCT	A1	1093	778	A1	3.1107	2	2	Epithelial	A	Transition_zone	-2.34839	2.65759
A1_GGGCTACTACCCGATCC	A1	1093	779	A1	2.47027	2	2	Epithelial	A	Transition_zone	-1.94203	2.33687
A1_GGTGAAGATGGACCCAA	A1	1094	807	A1	0.822669	4	4	Epithelial	A	Transition_zone	0.707498	2.77483
A1_GTCACTCATGACCTCAT	A1	1094	715	A1	2.01097	6	6	Epithelial	A	Transition_zone	5.41935	2.25493
A1_TTTCACACGATAACTCG	A1	1096	753	A1	3.37591	2	2	Epithelial	A	Transition_zone	-3.79636	2.57002
A1_ACAGAAAATGTCCCGGT	A1	1097	707	A1	4.7402	0	0	Epithelial	A	Transition_zone	-5.73266	-2.38536
A1_CACAGGCCGACGGATTT	A1	1100	827	A1	1	5	5	Epithelial	A	Transition_zone	-2.61531	-3.16455
A1_CACTGAAATGACGATAT	A1	1100	734	A1	3.36364	5	5	Epithelial	A	Transition_zone	0.320894	1.61371
A1_TCCTTTCATGCGTGGGT	A1	1103	753	A1	3.89846	2	2	Epithelial	A	Transition_zone	-3.28945	2.34818
A1_GTTTACTTACACTACCT	A1	1104	718	A1	2.71739	1	1	Epithelial	A	Transition_zone	7.52307	-1.00071
A1_AGAACCTCGAAATGCTC	A1	1105	761	A1	2.89593	2	2	Epithelial	A	Transition_zone	-3.39326	1.19542
A1_TTCATTGATGTCACAGG	A1	1105	671	A1	3.34842	1	1	Epithelial	A	Transition_zone	7.47565	0.852103
A1_TCTAACTTACGCGTGCA	A1	1106	737	A1	3.88788	0	0	Epithelial	A	Transition_zone	-3.98974	0.669774
A1_TTACGTTATGCTGTACT	A1	1107	770	A1	2.16802	7	7	Epithelial	A	Transition_zone	-3.73866	-2.27234
A1_ATCATTCATGCGTAGGC	A1	1108	773	A1	3.2491	3	3	Epithelial	A	Transition_zone	-3.86094	-3.65982
A1_CGAAGGACGAACCGACC	A1	1108	761	A1	2.70758	3	3	Epithelial	A	Transition_zone	-5.32697	-2.34048
A1_GTGAGCCCGAGCCTGCA	A1	1108	781	A1	2.52708	0	0	Epithelial	A	Transition_zone	-5.26702	-1.74222
A1_TCGCAGGTACAGCTTGA	A1	1109	799	A1	3.87737	0	0	Epithelial	A	Transition_zone	0.440177	-0.103462
A1_ACGTAACTACCTTCATG	A1	1110	785	A1	1.98198	0	0	Epithelial	A	Transition_zone	-4.4727	-1.81889
A1_TATCAGGTACACGATCA	A1	1110	779	A1	2.07207	2	2	Epithelial	A	Transition_zone	-2.4117	1.01862
A1_TGGTGATTACGACCCAA	A1	1110	717	A1	4.14414	5	5	Epithelial	A	Transition_zone	-0.0122145	-2.66467
A1_AGCCACGATGATGGTAC	A1	1113	812	A1	1.25786	7	7	Epithelial	A	Transition_zone	0.517615	-1.41871
A1_TCATGTTTACAGGTATT	A1	1114	778	A1	4.75763	4	4	Epithelial	A	Transition_zone	-1.06503	3.64646
A1_TATCAGGTACGTAACCA	A1	1115	734	A1	1.70404	7	7	Epithelial	A	Transition_zone	-3.3794	-3.79473
A1_CTCAATTGCTTTCTATC	A1	1116	726	A1	4.39068	4	4	Epithelial	A	Transition_zone	-1.21973	3.60357
A1_CGTGCTTGCTTACAGCT	A1	1118	800	A1	2.77281	5	5	Epithelial	A	Transition_zone	0.578857	-2.33883
A1_AAAGAACGCTCCGTGGT	A1	1119	803	A1	2.68097	4	4	Epithelial	A	Transition_zone	1.11764	2.98955
A1_GTAGAAAATGGAAGTGA	A1	1120	748	A1	4.375	2	2	Epithelial	A	Transition_zone	-2.99058	2.5038
A1_TGAGACTGCTTTCGTAG	A1	1121	746	A1	3.47904	5	5	Epithelial	A	Transition_zone	0.467739	1.00088
A1_TCGGATAATGTACGGTA	A1	1122	772	A1	3.11943	4	4	Epithelial	A	Transition_zone	-0.890385	3.22994
A1_GGGACAAATGGATATAC	A1	1123	819	A1	2.84951	4	4	Epithelial	A	Transition_zone	0.417737	2.03859
A1_GCTTGGGTACACTGCTC	A1	1127	783	A1	4.52529	2	2	Epithelial	A	Transition_zone	-3.60683	1.34192
A1_AGGTTGTCGAACAGTGG	A1	1128	835	A1	2.03901	2	2	Epithelial	A	Transition_zone	-2.26418	2.37716
A1_TTGACCCCGACACGTGC	A1	1128	817	A1	2.30496	2	2	Epithelial	A	Transition_zone	-3.11784	2.55154
A1_AGTAGCTCGAAAGTAGT	A1	1129	839	A1	1.86005	3	3	Epithelial	A	Transition_zone	-3.52933	-3.78812
A1_CCCTTAGATGGGTCTGG	A1	1132	780	A1	3.97527	3	3	Epithelial	A	Transition_zone	-3.74169	-3.12322
A1_GCCAGTGCGACGTGGTC	A1	1132	847	A1	2.0318	4	4	Epithelial	A	Transition_zone	-1.81771	3.31485
A1_GCTGCAGGCTATGGAAT	A1	1132	737	A1	3.35689	11	11	Epithelial	A	Transition_zone	2.59194	-4.61656
A1_GGAAGTGGCTTCATGAC	A1	1133	796	A1	2.47132	0	0	Epithelial	A	Transition_zone	-4.79228	-1.55708
A1_GTTCGCTGCTGCTTTGA	A1	1133	807	A1	2.20653	5	5	Epithelial	A	Transition_zone	-0.0842541	0.901174
A1_AGCCAATGCTACCCTAA	A1	1134	799	A1	2.73369	2	2	Epithelial	A	Transition_zone	-3.41736	1.56207
A1_GAGACCCCGAATTTCGG	A1	1134	838	A1	1.85185	5	5	Epithelial	A	Transition_zone	-1.59136	-2.07664
A1_TGGTAGTTACTTACGTT	A1	1134	782	A1	3.1746	4	4	Epithelial	A	Transition_zone	0.430467	1.97753
A1_AGAACCTCGAAATGATG	A1	1135	825	A1	1.05727	3	3	Epithelial	A	Transition_zone	-4.61412	-3.69404
A1_TCATGGAATGTCATCCA	A1	1137	773	A1	2.28672	7	7	Epithelial	A	Transition_zone	-0.456001	0.508027
A1_TTTGACTGCTTCGATAC	A1	1138	838	A1	3.16344	3	3	Epithelial	A	Transition_zone	-4.25005	-3.37754
A1_GAGACCCATGGATCATA	A1	1141	780	A1	2.54163	1	1	Epithelial	A	Transition_zone	8.29815	-0.0500663
A1_GTCAAACATGTCGAAGC	A1	1141	822	A1	2.01578	1	1	Epithelial	A	Transition_zone	5.65649	0.541544
A1_TGCAGTAATGGTTCTCG	A1	1141	790	A1	3.5057	3	3	Epithelial	A	Transition_zone	-5.07498	-3.12458
A1_GTGTGATGCTAACAAGT	A1	1142	828	A1	3.23993	3	3	Epithelial	A	Transition_zone	-5.75267	-2.50065
A1_CCTGCATCGACCGTTTC	A1	1143	790	A1	4.72441	2	2	Epithelial	A	Transition_zone	-3.96433	2.02645
A1_GCCGATGTACCGCATAA	A1	1143	784	A1	2.97463	6	6	Epithelial	A	Transition_zone	4.67631	2.63718
A1_TCACATTCGAACCGATT	A1	1143	748	A1	3.67454	7	7	Epithelial	A	Transition_zone	-3.0242	0.706107
A1_AGGGCCTTACCATGAGT	A1	1144	774	A1	2.97203	5	5	Epithelial	A	Transition_zone	-0.79269	-3.2948
A1_ATTACCTCGATACACCA	A1	1145	792	A1	2.53275	2	2	Epithelial	A	Transition_zone	-2.01306	2.3962
A1_AAGTGAATACCCTGAAG	A1	1146	811	A1	2.26876	2	2	Epithelial	A	Transition_zone	-3.10649	1.86451
A1_TCAGGGCATGTCCCGGT	A1	1148	821	A1	1.65505	0	0	Epithelial	A	Transition_zone	-5.70165	-2.02606
A1_CGGGTGTTACCTGAAAT	A1	1149	777	A1	4.09051	5	5	Epithelial	A	Transition_zone	-1.24029	-3.00563
A1_TGGTAGTGCTCTATGTG	A1	1150	803	A1	2.52174	4	4	Epithelial	A	Transition_zone	-0.94866	3.58989
A1_CCCTCTCTACTGGTTAA	A1	1151	774	A1	3.73588	7	7	Epithelial	A	Transition_zone	-0.908799	-0.0901773
A1_TGCATGACGAGTCAGTT	A1	1151	800	A1	4.08341	2	2	Epithelial	A	Transition_zone	-1.82771	1.96006
A1_TGCAGTAATGGTAGCAC	A1	1153	816	A1	3.90286	7	7	Epithelial	A	Transition_zone	-1.92044	-1.49875
A1_GTGTTCCCGAGGCATGA	A1	1155	728	A1	3.63636	10	10	Epithelial	A	Transition_zone	7.32325	2.08833
A1_GGAGATGGCTTGTGCTA	A1	1157	815	A1	1.90147	3	3	Epithelial	A	Transition_zone	-4.98167	-3.20391
A1_GATGCTACGATCTCATT	A1	1161	828	A1	1.29199	1	1	Epithelial	A	Transition_zone	7.14822	-0.75501
A1_GCTGAATATGTTTCAGC	A1	1161	817	A1	3.7037	2	2	Epithelial	A	Transition_zone	-3.15218	-0.34432
A1_TAAGCGTTACCATCTGC	A1	1161	794	A1	4.90956	2	2	Epithelial	A	Transition_zone	-3.72944	2.65719
A1_TTAGTCTATGCTTCATG	A1	1161	804	A1	4.30663	8	8	Epithelial	A	Transition_zone	4.30943	-1.55321
A1_GTAATGCGCTTGCACTA	A1	1163	780	A1	4.9871	2	2	Epithelial	A	Transition_zone	-3.95194	0.808522
A1_TGTGTGAGCTCACGGTC	A1	1164	815	A1	1.28866	5	5	Epithelial	A	Transition_zone	0.109857	-2.66257
A1_TGTTTGTGCTCTATGTG	A1	1165	799	A1	2.40343	5	5	Epithelial	A	Transition_zone	-1.49269	-3.26666
A1_GAAGAATCGACGCCAGT	A1	1166	782	A1	4.11664	1	1	Epithelial	A	Transition_zone	7.0531	0.330129
A1_TTTACTGCGACGATGCC	A1	1168	780	A1	2.82534	0	0	Epithelial	A	Transition_zone	-2.8793	0.922608
A1_CCATAAGCGACCTGCTT	A1	1170	820	A1	1.36752	5	5	Epithelial	A	Transition_zone	-0.995987	0.526355
A1_GATCCCTATGGATCATA	A1	1171	750	A1	1.79334	7	7	Epithelial	A	Transition_zone	-1.00812	-0.512371
A1_TTTCATGATGGATTTGA	A1	1172	804	A1	2.13311	4	4	Epithelial	A	Transition_zone	0.367146	1.68064
A1_CTGCGAGGCTAGACGTG	A1	1173	766	A1	3.49531	2	2	Epithelial	A	Transition_zone	-4.32032	2.07686
A1_CATTCCGATGTTCTCAA	A1	1174	790	A1	3.49233	2	2	Epithelial	A	Transition_zone	-2.32023	1.88605
A1_ACTCCCAATGTCATAGA	A1	1175	812	A1	2.38298	3	3	Epithelial	A	Transition_zone	-3.78585	-3.2175
A1_CTTCCGAATGTCAATCC	A1	1176	803	A1	1.70068	3	3	Epithelial	A	Transition_zone	-4.60991	-2.19194
A1_TAATCTCGCTGCCTGCA	A1	1177	784	A1	4.6729	2	2	Epithelial	A	Transition_zone	-3.77897	0.406452
A1_ATTCTTGTACACTGGGC	A1	1178	803	A1	2.37691	5	5	Epithelial	A	Transition_zone	0.332739	-2.65488
A1_ATTGTTCATGGCCTTGT	A1	1178	794	A1	2.88625	1	1	Epithelial	A	Transition_zone	6.86817	0.601931
A1_GGATCTAGCTCTACCGG	A1	1178	830	A1	2.71647	7	7	Epithelial	A	Transition_zone	-0.617372	-0.228225
A1_GTAGGAGATGGGAGTAG	A1	1178	800	A1	3.73514	6	6	Epithelial	A	Transition_zone	6.02194	2.52504
A1_AAGGAATCGAAGGGTCA	A1	1179	863	A1	1.52672	7	7	Epithelial	A	Transition_zone	-1.13267	-0.584132
A1_AGACTCACGATTGTGGT	A1	1179	836	A1	2.79898	3	3	Epithelial	A	Transition_zone	-4.81746	-3.1577
A1_ATACCGAATGTCACAGG	A1	1181	806	A1	4.65707	2	2	Epithelial	A	Transition_zone	-3.43382	-2.34706
A1_TACCCACTACATGATTG	A1	1183	761	A1	2.78952	3	3	Epithelial	A	Transition_zone	-3.17841	-4.04271
A1_ACATCCCGCTCCTGGGT	A1	1184	825	A1	1.85811	0	0	Epithelial	A	Transition_zone	-4.52456	-2.7519
A1_CGTAATGGCTCTCAAGT	A1	1186	853	A1	2.86678	3	3	Epithelial	A	Transition_zone	-5.28322	-3.19634
A1_TTCGCTGATGCGGACTG	A1	1186	813	A1	4.9747	4	4	Epithelial	A	Transition_zone	-0.0587077	4.22143
A1_AGGACTTCGATGCGGCT	A1	1188	850	A1	2.18855	5	5	Epithelial	A	Transition_zone	-0.0448425	-2.51619
A1_AGCTTCCGCTCGTACAT	A1	1191	802	A1	4.03023	7	7	Epithelial	A	Transition_zone	-3.73557	2.17978
A1_GGAACCCATGTGCAGGT	A1	1191	798	A1	4.78589	2	2	Epithelial	A	Transition_zone	-2.9362	2.27236
A1_ATGCGATGCTGTCATCA	A1	1192	839	A1	2.51678	5	5	Epithelial	A	Transition_zone	0.489355	-1.77746
A1_GCCGATGATGCCATACC	A1	1196	827	A1	3.59532	0	0	Epithelial	A	Transition_zone	-3.55925	-2.4548
A1_TCAAGCAATGCACGTCT	A1	1196	843	A1	3.92977	2	2	Epithelial	A	Transition_zone	-3.2356	2.15321
A1_CAAGGGAATGTCTCCTC	A1	1197	793	A1	2.84043	4	4	Epithelial	A	Transition_zone	0.27718	4.32941
A1_GATGCTACGATACACTG	A1	1199	790	A1	4.08674	2	2	Epithelial	A	Transition_zone	-3.27194	1.91452
A1_AGGCCACTACTGGCCAG	A1	1200	838	A1	3	0	0	Epithelial	A	Transition_zone	-3.72579	-2.18883
A1_AGATAGATACAGTCTGG	A1	1201	781	A1	1.83181	6	6	Epithelial	A	Transition_zone	5.64654	0.905128
A1_GATGAGGTACGTCAGAT	A1	1203	840	A1	1.99501	1	1	Epithelial	A	Transition_zone	6.50118	-0.191251
A1_CATGCTCATGCCAGTAG	A1	1204	834	A1	2.65781	4	4	Epithelial	A	Transition_zone	-0.296816	4.16548
A1_GCAACCGTACACCATAA	A1	1204	767	A1	1.9103	5	5	Epithelial	A	Transition_zone	0.47966	-2.34064
A1_TCATGGACGACGAATGG	A1	1205	808	A1	2.6556	2	2	Epithelial	A	Transition_zone	-2.5909	-0.761966
A1_TGATTCTTACCGAAGGA	A1	1207	886	A1	1.24275	2	2	Epithelial	A	Transition_zone	-4.81373	0.296688
A1_TCAGTGAGCTTGACTCA	A1	1208	813	A1	4.63576	2	2	Epithelial	A	Transition_zone	-3.81157	-0.870446
A1_CGGGACTGCTAGATTAG	A1	1209	737	A1	4.30108	0	0	Epithelial	A	Transition_zone	-2.27474	0.408174
A1_GTGCACGATGGATCATA	A1	1210	764	A1	4.04959	0	0	Epithelial	A	Transition_zone	-3.43013	-1.95286
A1_CTCATCGGCTTTCACAG	A1	1211	850	A1	1.7341	1	1	Epithelial	A	Transition_zone	6.89482	-0.957503
A1_TCATATCATGTTCTGGC	A1	1212	877	A1	2.14521	2	2	Epithelial	A	Transition_zone	-3.84011	1.96802
A1_AGGGTTTATGTCTCGAC	A1	1213	838	A1	3.70981	3	3	Epithelial	A	Transition_zone	-4.43242	-3.00796
A1_AGTCTCCTACAAACCCG	A1	1213	856	A1	2.55565	1	1	Epithelial	A	Transition_zone	5.09845	1.21237
A1_CTCATTAGCTGCGTAGA	A1	1213	830	A1	3.70981	11	11	Epithelial	A	Transition_zone	2.5677	-4.81017
A1_GATTCTTCGATGCAAGG	A1	1213	813	A1	2.80297	1	1	Epithelial	A	Transition_zone	5.90868	1.11533
A1_AAGTTCGGCTACCCTAA	A1	1215	830	A1	0.987654	6	6	Epithelial	A	Transition_zone	4.75824	3.57403
A1_AGACTCACGATGGAGAC	A1	1215	792	A1	4.93827	7	7	Epithelial	A	Transition_zone	-1.27969	-0.521088
A1_TTTCCTCATGGAGGTTC	A1	1215	755	A1	4.60905	7	7	Epithelial	A	Transition_zone	-3.06377	-1.97996
A1_AGTAGCTATGCGTACGG	A1	1216	813	A1	4.44079	1	1	Epithelial	A	Transition_zone	5.50099	-1.61961
A1_ATGGATCGCTCGTAATC	A1	1220	826	A1	1.72131	5	5	Epithelial	A	Transition_zone	-0.266079	-2.97012
A1_TCATATCTACCCGATCC	A1	1221	811	A1	2.457	7	7	Epithelial	A	Transition_zone	0.852185	3.47885
A1_AGACCATATGCATACTT	A1	1222	816	A1	3.19149	2	2	Epithelial	A	Transition_zone	-3.8884	-0.520889
A1_AGCTACAATGCTAATCC	A1	1222	831	A1	3.19149	7	7	Epithelial	A	Transition_zone	-0.553426	0.079753
A1_CTCATCGCGAGAGGAAA	A1	1223	781	A1	2.61652	1	1	Epithelial	A	Transition_zone	6.11876	-1.28332
A1_CAAAGAACGAGGAGAAA	A1	1224	816	A1	4.90196	7	7	Epithelial	A	Transition_zone	-1.09938	-1.52157
A1_CACACAAGCTCACTACA	A1	1224	929	A1	0.735294	9	9	Epithelial	A	Transition_zone	1.75455	0.285871
A1_CTATAGGGCTTTGCAGT	A1	1226	812	A1	4.24144	3	3	Epithelial	A	Transition_zone	-5.486	-3.25884
A1_TCCTCGAGCTAGATGTA	A1	1227	845	A1	3.74898	2	2	Epithelial	A	Transition_zone	-5.25318	-0.875897
A1_ACAGAAAGCTGATACAA	A1	1228	870	A1	1.62866	3	3	Epithelial	A	Transition_zone	-4.99946	-3.43857
A1_ACGGTTAGCTTAGGAGC	A1	1229	741	A1	4.47518	5	5	Epithelial	A	Transition_zone	0.503878	-1.04578
A1_GTAGAGGATGAGGAACG	A1	1229	829	A1	2.35964	5	5	Epithelial	A	Transition_zone	0.557328	0.202229
A1_TATCCTATACGCAGTCG	A1	1229	848	A1	1.87144	2	2	Epithelial	A	Transition_zone	-2.08425	1.00251
A1_GAAGCGAGCTTGCAAGG	A1	1230	857	A1	1.05691	5	5	Epithelial	A	Transition_zone	-0.251014	-1.79002
A1_AACGTCAGCTTGGTACT	A1	1234	818	A1	2.99838	5	5	Epithelial	A	Transition_zone	0.164858	-2.26814
A1_ATTCTACTACACCACGA	A1	1234	906	A1	1.37763	4	4	Epithelial	A	Transition_zone	-1.26097	0.803031
A1_GTCACTCTACACGATAC	A1	1235	782	A1	3.48178	4	4	Epithelial	A	Transition_zone	-2.06451	2.91608
A1_ATACCTTCGAAGACGAC	A1	1240	854	A1	3.87097	2	2	Epithelial	A	Transition_zone	-1.88963	1.19513
A1_TTGGATGTACATGCAGC	A1	1240	829	A1	3.22581	9	9	Epithelial	A	Transition_zone	1.89507	0.829444
A1_TGGTTAGGCTTCGGGTC	A1	1241	798	A1	4.59307	2	2	Epithelial	A	Transition_zone	-2.46949	2.24972
A1_TTCAGGAGCTCTACAGT	A1	1241	779	A1	3.14263	7	7	Epithelial	A	Transition_zone	-0.372561	-0.165489
A1_GGAGCAACGACGTAACT	A1	1242	867	A1	2.0934	3	3	Epithelial	A	Transition_zone	-5.55422	-2.83005
A1_CGATGCGGCTGGCATCC	A1	1243	876	A1	0.804505	5	5	Epithelial	A	Transition_zone	-0.720757	-2.74926
A1_CAGCCAGATGCCGATAG	A1	1248	878	A1	3.125	1	1	Epithelial	A	Transition_zone	6.39849	-0.0198243
A1_TTGGATGCGAAAGATTG	A1	1248	858	A1	0.721154	11	11	Epithelial	A	Transition_zone	2.52667	-4.68547
A1_CACCGTTGCTTCGAACT	A1	1249	794	A1	3.92314	2	2	Epithelial	A	Transition_zone	-2.64941	2.36883
A1_AGGATAATACCATTTGT	A1	1250	831	A1	4.88	0	0	Epithelial	A	Transition_zone	-3.75687	-2.43674
A1_CACCGTTATGGGCTGGT	A1	1250	866	A1	2.4	7	7	Epithelial	A	Transition_zone	-0.53333	-0.184996
A1_GGAGGATCGATTGCAAC	A1	1251	812	A1	4.71623	4	4	Epithelial	A	Transition_zone	-0.538064	2.23754
A1_AGTCATGTACTTTCAGC	A1	1254	873	A1	3.11005	3	3	Epithelial	A	Transition_zone	-3.28168	-2.74884
A1_GAAGCCCTACAGTCCGA	A1	1255	866	A1	4.06375	2	2	Epithelial	A	Transition_zone	-2.31997	1.31022
A1_GATCCCTATGGGCTTCT	A1	1255	885	A1	1.75299	3	3	Epithelial	A	Transition_zone	-5.1095	-2.76845
A1_AATGCCACGAAATGCTC	A1	1257	846	A1	1.19332	5	5	Epithelial	A	Transition_zone	-0.622921	-3.36664
A1_ACATCGAATGCAGCAGT	A1	1257	852	A1	4.13683	2	2	Epithelial	A	Transition_zone	-3.41102	2.6432
A1_GTTACAGGCTGAGTTTC	A1	1260	813	A1	3.49206	0	0	Epithelial	A	Transition_zone	-4.42727	1.6717
A1_CAACGGCATGCTGACAG	A1	1261	790	A1	3.96511	5	5	Epithelial	A	Transition_zone	-1.1377	-3.00483
A1_ATCGTCCTACCACACCC	A1	1263	893	A1	1.82106	7	7	Epithelial	A	Transition_zone	-0.711261	-0.42618
A1_TTACCGCGCTAGGTAGC	A1	1263	832	A1	1.90024	10	10	Epithelial	A	Transition_zone	7.52042	1.25934
A1_AAGGTAAATGCAGCACA	A1	1270	867	A1	4.33071	4	4	Epithelial	A	Transition_zone	0.0162457	4.45913
A1_TCTTTGAGCTTCAAGTC	A1	1270	790	A1	4.40945	6	6	Epithelial	A	Transition_zone	4.77648	3.18779
A1_ACGTACATACTAGTCAG	A1	1271	833	A1	1.18017	5	5	Epithelial	A	Transition_zone	0.219055	-2.5101
A1_CAATGACATGCATTTCG	A1	1271	850	A1	3.14713	2	2	Epithelial	A	Transition_zone	-5.47414	-2.42926
A1_GCCAACGCGACTTGACA	A1	1271	901	A1	1.65224	3	3	Epithelial	A	Transition_zone	-4.00771	-3.79378
A1_CAACGATGCTCTGTGGC	A1	1273	895	A1	2.82797	5	5	Epithelial	A	Transition_zone	-2.24473	-3.28929
A1_TGAGGTTTACCTGTACT	A1	1273	883	A1	1.41398	4	4	Epithelial	A	Transition_zone	1.27913	2.15688
A1_GACATCAATGCCTCTTT	A1	1274	886	A1	0.941915	1	1	Epithelial	A	Transition_zone	5.6615	-0.708328
A1_ACAAGCTTACGACCCAA	A1	1275	878	A1	2.90196	0	0	Epithelial	A	Transition_zone	-4.82661	-1.15934
A1_GGCACGTCGACTGCCTT	A1	1275	839	A1	3.21569	4	4	Epithelial	A	Transition_zone	0.329499	4.40558
A1_GTGAGCCATGTCAATCC	A1	1277	922	A1	1.64448	9	9	Epithelial	A	Transition_zone	2.30931	1.0434
A1_GGCTGTGTACGATCACG	A1	1280	853	A1	3.51562	11	11	Epithelial	A	Transition_zone	2.53659	-4.79845
A1_ATTCATCTACTGGTTGG	A1	1281	862	A1	3.51288	2	2	Epithelial	A	Transition_zone	-3.4724	0.81169
A1_ACAGAAAGCTACGGCTC	A1	1284	882	A1	4.20561	4	4	Epithelial	A	Transition_zone	0.338912	1.86756
A1_TAGACCAATGACTACGA	A1	1285	901	A1	2.87938	3	3	Epithelial	A	Transition_zone	-3.20711	-3.81576
A1_CAAGACTATGGCCATAG	A1	1286	867	A1	4.58787	3	3	Epithelial	A	Transition_zone	-5.52859	-3.28059
A1_GGTTGTACGATCATCCC	A1	1289	872	A1	1.24127	7	7	Epithelial	A	Transition_zone	-1.98891	-1.62346
A1_GCGGAAATACCGAAATC	A1	1290	885	A1	2.17054	2	2	Epithelial	A	Transition_zone	-2.8822	1.09487
A1_GAGTGTTCGATCAACCA	A1	1291	875	A1	3.79551	2	2	Epithelial	A	Transition_zone	-2.59934	1.35409
A1_GTGAGCCTACTAGTGAC	A1	1293	895	A1	1.62413	2	2	Epithelial	A	Transition_zone	-3.66867	1.90673
A1_TCAATCTTACACCATAA	A1	1294	904	A1	2.70479	7	7	Epithelial	A	Transition_zone	-3.3884	-2.0562
A1_CTGCCATCGATGACTGT	A1	1295	947	A1	0.0772201	0	0	Epithelial	A	Transition_zone	-2.79277	-1.64665
A1_ACTGATGATGGGAGGCA	A1	1297	877	A1	4.47186	4	4	Epithelial	A	Transition_zone	-1.5184	2.56609
A1_CAGCAATTACGCGTTTC	A1	1297	911	A1	1.92753	7	7	Epithelial	A	Transition_zone	0.107146	-0.163774
A1_GGGCTCAATGGTAGCCG	A1	1298	907	A1	2.92758	1	1	Epithelial	A	Transition_zone	5.89714	0.551603
A1_AGTGCCGCGAACAGTAA	A1	1299	876	A1	4.31101	2	2	Epithelial	A	Transition_zone	-2.34576	1.18313
A1_CAATTTCATGTAAGGGA	A1	1299	876	A1	1.46266	9	9	Epithelial	A	Transition_zone	1.11828	-0.436566
A1_CTGTACCATGTTCTCAA	A1	1301	853	A1	3.61261	4	4	Epithelial	A	Transition_zone	0.0978908	4.4864
A1_GATCAGTGCTGAACATA	A1	1301	913	A1	1.69101	3	3	Epithelial	A	Transition_zone	-4.33635	-3.19261
A1_TGGATCAGCTGATTCAC	A1	1301	901	A1	2.69024	3	3	Epithelial	A	Transition_zone	-5.13219	-2.96922
A1_AGTGACTATGCAACTTC	A1	1302	871	A1	4.07066	2	2	Epithelial	A	Transition_zone	-2.94033	2.4852
A1_CCTCCAAGCTATGCTAC	A1	1302	876	A1	2.91859	9	9	Epithelial	A	Transition_zone	1.66325	-0.414395
A1_GGCAGTCATGCTAGCCT	A1	1303	906	A1	2.37913	2	2	Epithelial	A	Transition_zone	-2.91347	0.757619
A1_AGACCATGCTTACGGAG	A1	1306	922	A1	1.07198	3	3	Epithelial	A	Transition_zone	-5.3945	-3.12381
A1_ACATTTCTACGTGCCTC	A1	1307	893	A1	1.60673	3	3	Epithelial	A	Transition_zone	-3.46078	-3.4375
A1_TCAGTGAGCTAACACCT	A1	1308	901	A1	1.98777	1	1	Epithelial	A	Transition_zone	7.49781	0.690568
A1_CTGATCCATGCTGGTGA	A1	1311	939	A1	4.80549	8	8	Epithelial	A	Transition_zone	-0.988313	3.27531
A1_TTCGCTGGCTACCCTAA	A1	1311	887	A1	4.04272	8	8	Epithelial	A	Transition_zone	3.30016	-1.53626
A1_TGAGGAGTACCTGACCC	A1	1312	792	A1	2.28659	6	6	Epithelial	A	Transition_zone	4.19963	3.38453
A1_CCTCAACGCTCTGTGCG	A1	1316	902	A1	1.36778	7	7	Epithelial	A	Transition_zone	-0.348814	0.125159
A1_TATTCCACGAGACCGAA	A1	1316	869	A1	2.58359	5	5	Epithelial	A	Transition_zone	0.234775	-1.26523
A1_TAAGCGTTACGCCAGAC	A1	1317	918	A1	2.96128	11	11	Epithelial	A	Transition_zone	2.59358	-4.59864
A1_TGGAACTTACTCTCGAC	A1	1317	893	A1	3.34093	2	2	Epithelial	A	Transition_zone	-3.96001	2.38319
A1_TAAGCACATGGCTCTCA	A1	1318	927	A1	1.82094	7	7	Epithelial	A	Transition_zone	-0.868954	-0.0910872
A1_GGAGATGCGAAGCGGAT	A1	1320	860	A1	2.12121	6	6	Epithelial	A	Transition_zone	5.0033	1.42407
A1_AGGTTACCGACTCGGAC	A1	1323	870	A1	4.61073	0	0	Epithelial	A	Transition_zone	-3.85826	-2.67846
A1_CTACTATATGTACGCGG	A1	1323	846	A1	1.73847	1	1	Epithelial	A	Transition_zone	7.34421	-1.01689
A1_GGTCTGGGCTATGGAAT	A1	1324	880	A1	3.24773	2	2	Epithelial	A	Transition_zone	-2.66223	2.68693
A1_AACAAAGGCTTCATGAC	A1	1327	856	A1	1.4318	6	6	Epithelial	A	Transition_zone	5.04419	3.49272
A1_CTGTGAAATGCAACTTC	A1	1327	945	A1	3.24039	8	8	Epithelial	A	Transition_zone	4.65294	-0.481986
A1_CTCGAGGATGATTCGGA	A1	1328	912	A1	3.53916	2	2	Epithelial	A	Transition_zone	-5.06499	-1.38152
A1_GACATCACGATATCCAG	A1	1330	880	A1	4.51128	2	2	Epithelial	A	Transition_zone	-3.77982	1.29273
A1_TAATTCCGCTTGGATCT	A1	1330	889	A1	2.93233	2	2	Epithelial	A	Transition_zone	-4.05956	-2.53713
A1_TAATTCCCGAATCTTCT	A1	1334	933	A1	3.29835	2	2	Epithelial	A	Transition_zone	-2.54407	2.52608
A1_GCACTAATACGCCATAA	A1	1336	907	A1	1.79641	7	7	Epithelial	A	Transition_zone	-2.83525	-0.342298
A1_TTCCGGTTACCCAGTGG	A1	1336	950	A1	1.57186	8	8	Epithelial	A	Transition_zone	-5.15766	-3.21183
A1_CTTCGGTGCTTCAAGTC	A1	1337	881	A1	2.84218	7	7	Epithelial	A	Transition_zone	-2.45846	-2.34236
A1_CGTAATGGCTGAGGAAA	A1	1338	856	A1	3.96114	4	4	Epithelial	A	Transition_zone	0.107891	2.11582
A1_ATCTCTAATGTGAGGTC	A1	1340	882	A1	3.80597	8	8	Epithelial	A	Transition_zone	-4.10091	1.99165
A1_TCAAGCAATGATGGTAT	A1	1341	868	A1	1.26771	5	5	Epithelial	A	Transition_zone	-0.679091	-1.4517
A1_GCCGATGGCTGCTCTGG	A1	1342	967	A1	0.670641	7	7	Epithelial	A	Transition_zone	0.673565	1.12827
A1_CAAAGAATACTGCAGGT	A1	1343	850	A1	3.87193	4	4	Epithelial	A	Transition_zone	-0.191355	3.96852
A1_CCACAAATACACCAGCA	A1	1343	907	A1	2.60611	2	2	Epithelial	A	Transition_zone	-2.24239	1.94214
A1_AATGAAGCGAGTACGCC	A1	1344	941	A1	1.5625	4	4	Epithelial	A	Transition_zone	0.576532	4.7393
A1_CGTAAGTTACAGGTATT	A1	1344	850	A1	3.94345	1	1	Epithelial	A	Transition_zone	5.82045	-0.300524
A1_GAGTCATATGGTTCTCG	A1	1345	915	A1	3.56877	2	2	Epithelial	A	Transition_zone	-4.18102	-0.0635963
A1_GTATTTCATGTTGGAAT	A1	1346	951	A1	2.89747	7	7	Epithelial	A	Transition_zone	-3.31686	-0.987152
A1_GCTACAAGCTCATCGGC	A1	1347	775	A1	3.56347	1	1	Epithelial	A	Transition_zone	7.79394	-1.36643
A1_AGTACTGCGAACCGATT	A1	1348	886	A1	4.45104	4	4	Epithelial	A	Transition_zone	-0.502548	2.95572
A1_CTTACCGATGTTACGTT	A1	1349	899	A1	4.29948	3	3	Epithelial	A	Transition_zone	-5.48447	-2.73239
A1_CGGGTGTGCTAGACGGT	A1	1350	903	A1	3.40741	9	9	Epithelial	A	Transition_zone	1.68635	-0.382022
A1_ATACCGAGCTAATGATG	A1	1352	956	A1	2.14497	3	3	Epithelial	A	Transition_zone	-3.47077	-2.9822
A1_GCCAACGATGCACGTCC	A1	1354	929	A1	3.76662	4	4	Epithelial	A	Transition_zone	0.478122	4.24414
A1_CATGCCTGCTTGCAAGG	A1	1355	942	A1	0.95941	3	3	Epithelial	A	Transition_zone	-3.45133	-4.07865
A1_CCAATTTTACATGGTAT	A1	1360	905	A1	2.05882	5	5	Epithelial	A	Transition_zone	-1.96409	-3.5762
A1_CATCGGGTACATGGTCG	A1	1361	878	A1	3.30639	3	3	Epithelial	A	Transition_zone	-3.62928	-3.91999
A1_ACACCAATACTGTGTGA	A1	1364	954	A1	3.66569	2	2	Epithelial	A	Transition_zone	-2.94141	-0.139399
A1_AGTGACTTACGCCTTGC	A1	1365	993	A1	3.15018	9	9	Epithelial	A	Transition_zone	3.83437	0.406137
A1_TGGGTTAGCTGCGTATT	A1	1367	953	A1	0.950988	2	2	Epithelial	A	Transition_zone	-3.22303	0.933515
A1_ATCACGAATGAAACCCG	A1	1368	914	A1	1.90058	3	3	Epithelial	A	Transition_zone	-2.42305	-3.48561
A1_GGCAGTCTACGATTTGA	A1	1369	939	A1	3.6523	2	2	Epithelial	A	Transition_zone	-3.70294	-0.755006
A1_CGTTAGAATGACACGAT	A1	1371	961	A1	3.71991	2	2	Epithelial	A	Transition_zone	-2.85843	0.659255
A1_AGGAGGTATGCATCTTG	A1	1372	829	A1	3.49854	4	4	Epithelial	A	Transition_zone	-0.481606	3.96237
A1_GACCGTGGCTGGTGTTT	A1	1372	959	A1	3.13411	3	3	Epithelial	A	Transition_zone	-5.16599	-3.34325
A1_TACCGAAGCTTCCGAGC	A1	1372	949	A1	1.74927	7	7	Epithelial	A	Transition_zone	-2.03507	-1.78382
A1_ATGGGTTGCTATCCTTT	A1	1374	941	A1	1.23726	3	3	Epithelial	A	Transition_zone	-5.26121	-3.46686
A1_TGCTCGTATGGAAGTAG	A1	1374	859	A1	4.58515	2	2	Epithelial	A	Transition_zone	-2.14929	2.12468
A1_ACTTCCGCGAGTGCTTA	A1	1375	964	A1	1.96364	7	7	Epithelial	A	Transition_zone	-0.431977	-0.218948
A1_TCACATTCGAGAACCGA	A1	1375	896	A1	4.07273	6	6	Epithelial	A	Transition_zone	3.16542	3.67433
A1_TCATACTATGACGATAT	A1	1377	929	A1	1.96078	5	5	Epithelial	A	Transition_zone	0.233076	-2.59105
A1_GGAGGATGCTTGACTTG	A1	1378	906	A1	3.55588	2	2	Epithelial	A	Transition_zone	-2.63724	1.72779
A1_CATACAGATGCAACTTC	A1	1383	933	A1	1.37383	6	6	Epithelial	A	Transition_zone	4.21931	3.39225
A1_CCGGTAGTACCTGTACT	A1	1389	905	A1	2.87977	4	4	Epithelial	A	Transition_zone	0.470437	1.96107
A1_ATTCGTTTACAATCTAG	A1	1390	869	A1	2.80576	6	6	Epithelial	A	Transition_zone	5.843	2.70779
A1_CATCCACGCTTCGATAC	A1	1391	897	A1	4.09777	3	3	Epithelial	A	Transition_zone	-5.28319	-2.90668
A1_GTAGAGGTACGAGAAAT	A1	1391	970	A1	1.65349	4	4	Epithelial	A	Transition_zone	-1.60416	3.22804
A1_TTCAGGAGCTGGACTGA	A1	1394	906	A1	3.5868	1	1	Epithelial	A	Transition_zone	7.06053	-0.744243
A1_GTTGCTCCGAGCACGAA	A1	1399	901	A1	4.36026	4	4	Epithelial	A	Transition_zone	1.98518	3.48742
A1_ATACTTCCGAAATGCTC	A1	1400	992	A1	1.28571	5	5	Epithelial	A	Transition_zone	0.0894417	-2.68164
A1_ACGGTCGGCTCTTGCGG	A1	1402	912	A1	4.63623	2	2	Epithelial	A	Transition_zone	-3.23298	1.00462
A1_CTGTGAACGACCAGCTG	A1	1403	945	A1	2.42338	5	5	Epithelial	A	Transition_zone	-1.10451	-2.9315
A1_CATCGGGCGAACCCTCT	A1	1406	926	A1	2.7027	4	4	Epithelial	A	Transition_zone	-0.987561	3.32784
A1_AGGCCACATGATGGTAC	A1	1409	973	A1	1.2775	1	1	Epithelial	A	Transition_zone	4.94252	0.43023
A1_ATTTACCATGTGCATAG	A1	1410	960	A1	2.76596	4	4	Epithelial	A	Transition_zone	-0.124429	1.03875
A1_TCTAACTTACTCTTGCG	A1	1413	881	A1	4.38783	1	1	Epithelial	A	Transition_zone	6.60623	0.280785
A1_GCAACCGGCTATTAGGA	A1	1415	959	A1	4.38163	3	3	Epithelial	A	Transition_zone	-3.75394	-3.58852
A1_GCAGGCTATGCGTATAA	A1	1416	1005	A1	1.41243	8	8	Epithelial	A	Transition_zone	5.01231	0.243477
A1_TCATGTTCGATTACCAG	A1	1416	976	A1	1.05932	7	7	Epithelial	A	Transition_zone	-2.31024	-1.95923
A1_TGATCTTTACAGCCCAA	A1	1416	920	A1	3.17797	7	7	Epithelial	A	Transition_zone	-0.63637	-0.0622376
A1_ACTATCTTACCCTCTTT	A1	1420	946	A1	0.985915	9	9	Epithelial	A	Transition_zone	8.39776	-0.310755
A1_TTACTGTGCTAACGGTG	A1	1422	932	A1	2.81294	3	3	Epithelial	A	Transition_zone	-3.48145	-3.59446
A1_GGGTCACTACCTGACAG	A1	1425	906	A1	3.78947	4	4	Epithelial	A	Transition_zone	0.166767	3.76173
A1_TCCACCACGATAACCTG	A1	1426	945	A1	3.71669	2	2	Epithelial	A	Transition_zone	-1.84069	1.94938
A1_CTCAACCCGAGCTTTGA	A1	1427	964	A1	2.17239	5	5	Epithelial	A	Transition_zone	-1.53092	-2.83239
A1_CCCTTAGTACACCTCAT	A1	1428	954	A1	2.87115	2	2	Epithelial	A	Transition_zone	-2.34864	1.82461
A1_TGGGAAGATGAGGTAAA	A1	1431	927	A1	4.68204	2	2	Epithelial	A	Transition_zone	-3.94757	0.0476735
A1_TTTACGTATGAAGCCTA	A1	1434	899	A1	2.09205	5	5	Epithelial	A	Transition_zone	-0.897911	-3.35046
A1_ACATTTCATGTAAACGT	A1	1435	1040	A1	1.25436	3	3	Epithelial	A	Transition_zone	-2.62456	-3.00494
A1_TCCATCGCGAGGCTGCT	A1	1436	941	A1	3.62117	2	2	Epithelial	A	Transition_zone	-2.85553	1.92709
A1_TCGACCTCGACAGTGTT	A1	1436	966	A1	3.1337	4	4	Epithelial	A	Transition_zone	0.353645	2.35827
A1_GTTCGCTGCTAATGATG	A1	1437	935	A1	4.24495	2	2	Epithelial	A	Transition_zone	-2.99481	1.72194
A1_GTTGAACATGCATCTTG	A1	1439	1004	A1	1.73732	2	2	Epithelial	A	Transition_zone	-3.17321	0.511739
A1_TGACTCCGCTAGTTCCA	A1	1444	887	A1	4.29363	2	2	Epithelial	A	Transition_zone	-3.5943	-1.6578
A1_CGGGTGTGCTGTTGCGC	A1	1445	880	A1	2.56055	0	0	Epithelial	A	Transition_zone	-4.82641	0.206231
A1_GGGTAGACGACCAAATC	A1	1445	923	A1	3.391	4	4	Epithelial	A	Transition_zone	0.746191	1.90853
A1_GAAATGAATGGTGCGAT	A1	1447	885	A1	2.69523	5	5	Epithelial	A	Transition_zone	-0.425477	-2.19929
A1_TACCTGCTACTGAGTCA	A1	1448	942	A1	3.10773	3	3	Epithelial	A	Transition_zone	-4.92777	-2.73029
A1_CTCAATTGCTGCACCCA	A1	1450	971	A1	4	2	2	Epithelial	A	Transition_zone	-3.02575	-0.354524
A1_TACACCCGCTAGTTACC	A1	1455	953	A1	1.30584	1	1	Epithelial	A	Transition_zone	5.0286	-0.190363
A1_TCACTCGTACACTGCTC	A1	1456	1002	A1	2.81593	7	7	Epithelial	A	Transition_zone	-0.92572	-0.492182
A1_TGTCCTGTACTTGGAAT	A1	1457	975	A1	2.95127	7	7	Epithelial	A	Transition_zone	-1.29548	-0.73856
A1_GGGCTCAATGCGTGGTG	A1	1459	864	A1	2.87868	5	5	Epithelial	A	Transition_zone	0.445768	-2.75685
A1_TCAAGTGTACTATGCAA	A1	1461	937	A1	3.28542	6	6	Epithelial	A	Transition_zone	5.87761	2.99484
A1_TAGACCAGCTTGACTGT	A1	1464	923	A1	3.07377	5	5	Epithelial	A	Transition_zone	-0.806714	-3.2266
A1_TTTACGTTACGAGAATA	A1	1464	998	A1	2.80055	2	2	Epithelial	A	Transition_zone	-2.13094	1.0261
A1_ACAAAGACGATTGTTCT	A1	1466	992	A1	3.00136	6	6	Epithelial	A	Transition_zone	6.31901	1.48568
A1_CACTTCGTACTCTTGCG	A1	1467	995	A1	2.72665	11	11	Epithelial	A	Transition_zone	1.88582	-3.93249
A1_TTTATGCTACATAACGT	A1	1468	981	A1	3.81471	2	2	Epithelial	A	Transition_zone	-3.49682	1.98005
A1_TCATGTTCGAGCTTCCT	A1	1469	966	A1	2.17835	5	5	Epithelial	A	Transition_zone	0.361918	-0.720947
A1_TGCAGTATACATCGCCT	A1	1469	924	A1	4.01634	6	6	Epithelial	A	Transition_zone	4.98534	3.21586
A1_TCTTCCTGCTACTAGCT	A1	1470	950	A1	3.53741	9	9	Epithelial	A	Transition_zone	3.8588	0.103284
A1_CACCAAACGATTGCAAC	A1	1471	937	A1	3.73895	2	2	Epithelial	A	Transition_zone	-5.65573	-2.17807
A1_GCACGGTTACTAGATCA	A1	1471	993	A1	2.99116	2	2	Epithelial	A	Transition_zone	-2.77	0.613776
A1_GGGAGTATACCCTAGGA	A1	1471	930	A1	3.87492	3	3	Epithelial	A	Transition_zone	-5.24638	-2.36705
A1_GAAGTAATACCAAGCAT	A1	1473	1007	A1	1.69722	3	3	Epithelial	A	Transition_zone	-2.70994	-3.31147
A1_GCCAGGTGCTACTCCAA	A1	1475	956	A1	4.88136	2	2	Epithelial	A	Transition_zone	-3.80805	-3.23178
A1_TGCGACGATGAGATGCC	A1	1475	946	A1	4.54237	2	2	Epithelial	A	Transition_zone	-3.3575	1.87129
A1_CCACTTGATGTTGGAAT	A1	1476	979	A1	1.49051	2	2	Epithelial	A	Transition_zone	-2.37293	1.22723
A1_ACAGAAACGATGACTTG	A1	1477	970	A1	1.69262	3	3	Epithelial	A	Transition_zone	-1.75707	-3.59631
A1_CTGCATCATGATTCGGA	A1	1477	958	A1	3.38524	4	4	Epithelial	A	Transition_zone	-0.110393	2.71393
A1_CATAAGCATGTTCTCTT	A1	1478	988	A1	2.30041	2	2	Epithelial	A	Transition_zone	-2.2511	2.36751
A1_TACCGGGTACCGAACTG	A1	1478	1019	A1	0.947226	5	5	Epithelial	A	Transition_zone	0.283986	-1.59046
A1_TTACGCCGCTGATTAAG	A1	1480	1021	A1	2.56757	8	8	Epithelial	A	Transition_zone	4.91693	-1.44806
A1_ACGTAACCGAAATGAGT	A1	1481	968	A1	3.17353	9	9	Epithelial	A	Transition_zone	5.9557	0.678498
A1_CCCTGATGCTGGTACGA	A1	1483	998	A1	1.68577	1	1	Epithelial	A	Transition_zone	5.78331	0.0639723
A1_GTTACAGATGACAGAGG	A1	1485	971	A1	3.09764	6	6	Epithelial	A	Transition_zone	5.33116	2.54922
A1_TACAACGCGATACAGAA	A1	1485	1001	A1	3.97306	2	2	Epithelial	A	Transition_zone	-2.02379	1.2964
A1_CTTCCTTCGAGGACTTT	A1	1487	1001	A1	1.68124	5	5	Epithelial	A	Transition_zone	-0.571724	1.71453
A1_GGATGTTCGACCAGCGT	A1	1487	1007	A1	3.76597	9	9	Epithelial	A	Transition_zone	1.59132	-0.480656
A1_TCCTCCCTACTCTTGGT	A1	1490	893	A1	3.15436	1	1	Epithelial	A	Transition_zone	5.26893	0.175836
A1_AGACAGGCGAACGGTAG	A1	1491	1005	A1	1.87793	5	5	Epithelial	A	Transition_zone	-2.00647	-3.55978
A1_AGTTCGAATGAATCTTC	A1	1493	1002	A1	2.34427	9	9	Epithelial	A	Transition_zone	-5.10961	-3.35338
A1_GCGATCGCGAGGACTGA	A1	1493	912	A1	4.68855	4	4	Epithelial	A	Transition_zone	-0.748739	3.65917
A1_TTGTGTTTACACGATAT	A1	1494	924	A1	4.55154	5	5	Epithelial	A	Transition_zone	0.156471	-1.54444
A1_ATGATCGATGACTACCT	A1	1496	1052	A1	1.60428	7	7	Epithelial	A	Transition_zone	-0.739952	0.100206
A1_TTTGGAGTACAAACACT	A1	1496	1005	A1	2.33957	2	2	Epithelial	A	Transition_zone	-1.77886	0.875
A1_CCACACTTACGGCATCG	A1	1497	1043	A1	1.2024	2	2	Epithelial	A	Transition_zone	-1.49008	0.107337
A1_CCAAGCGATGTTGGAAC	A1	1499	990	A1	2.46831	5	5	Epithelial	A	Transition_zone	-0.355446	0.364672
A1_GCGTTTCGCTAGTGTGG	A1	1499	1057	A1	1.53436	1	1	Epithelial	A	Transition_zone	5.24835	-0.00192983
A1_GAAGCGATACGTCGTCC	A1	1503	1040	A1	2.72788	7	7	Epithelial	A	Transition_zone	-0.258067	-0.610073
A1_GTTGCTCGCTAGTTAGA	A1	1507	976	A1	4.18049	6	6	Epithelial	A	Transition_zone	4.61046	2.62798
A1_GCCTGTTGCTGGACTGA	A1	1510	1114	A1	0.927152	9	9	Epithelial	A	Transition_zone	1.12591	-0.253545
A1_GCGTGCACGATCATCCC	A1	1510	993	A1	0.596026	1	1	Epithelial	A	Transition_zone	9.04792	-0.27531
A1_AGTTAGCGCTGCTTTCC	A1	1511	932	A1	4.23561	5	5	Epithelial	A	Transition_zone	-1.19276	-3.20516
A1_TACCCGTTACTACGGGC	A1	1511	966	A1	2.8458	3	3	Epithelial	A	Transition_zone	-5.22277	-2.68095
A1_GAACGTTGCTCGCCAGT	A1	1513	971	A1	4.95704	2	2	Epithelial	A	Transition_zone	-3.90233	2.06534
A1_TCAGCAAGCTAGCGGAT	A1	1514	1073	A1	2.24571	2	2	Epithelial	A	Transition_zone	-2.37791	-0.143711
A1_ACCACAAGCTACAGTAA	A1	1515	1042	A1	1.58416	3	3	Epithelial	A	Transition_zone	-5.03812	-3.27319
A1_CGTAATGTACAAACCAT	A1	1518	987	A1	3.88669	3	3	Epithelial	A	Transition_zone	-4.31202	-3.67652
A1_GAAGGGTATGAATGCAC	A1	1518	990	A1	2.37154	3	3	Epithelial	A	Transition_zone	-2.83995	-2.86154
A1_TTACCGCATGTGTGTTC	A1	1518	1026	A1	1.25165	3	3	Epithelial	A	Transition_zone	-3.43368	-2.79633
A1_CGGTCAGATGTAGCAAC	A1	1519	1019	A1	3.4233	7	7	Epithelial	A	Transition_zone	-1.69147	-0.0319256
A1_AACCAACATGGATCATA	A1	1520	995	A1	4.80263	2	2	Epithelial	A	Transition_zone	-5.64234	-2.48164
A1_GCGGATCATGGCTCTCG	A1	1521	1008	A1	2.03813	5	5	Epithelial	A	Transition_zone	0.445044	0.378176
A1_GAACTGTTACTGCATGA	A1	1522	1044	A1	1.31406	6	6	Epithelial	A	Transition_zone	4.92767	1.51712
A1_GCCGTGATACTCATAGA	A1	1522	1069	A1	2.56242	2	2	Epithelial	A	Transition_zone	-1.80182	1.07015
A1_TCATGGAGCTCCTACAA	A1	1522	1030	A1	3.74507	2	2	Epithelial	A	Transition_zone	-2.34492	1.06642
A1_AAGACAACGACGCCTAG	A1	1523	1011	A1	4.46487	7	7	Epithelial	A	Transition_zone	-1.3011	-0.616679
A1_TCCGGGACGATCAACCA	A1	1523	965	A1	3.67695	5	5	Epithelial	A	Transition_zone	0.20091	-2.41024
A1_TTCCGGTCGAACTAGCT	A1	1523	973	A1	4.66185	9	9	Epithelial	A	Transition_zone	1.53428	-0.476946
A1_GTCTTTATACAATGCAC	A1	1527	1035	A1	2.75049	4	4	Epithelial	A	Transition_zone	0.753583	2.74665
A1_TTACAGGGCTAGTTACC	A1	1527	990	A1	4.64964	4	4	Epithelial	A	Transition_zone	-1.65693	3.23509
A1_TTGTGGAATGAAGTCAT	A1	1527	1004	A1	3.27439	2	2	Epithelial	A	Transition_zone	-1.65376	1.1484
A1_GTAGAAAGCTTTGCAGT	A1	1528	989	A1	4.31937	2	2	Epithelial	A	Transition_zone	-3.59244	1.28475
A1_GTGCAGCCGAAAGTATG	A1	1528	1059	A1	3.3377	8	8	Epithelial	A	Transition_zone	2.69865	-0.503514
A1_ACATTTCATGCTAGCCT	A1	1529	1035	A1	1.43885	3	3	Epithelial	A	Transition_zone	-4.28258	-3.71899
A1_CAACCAAATGCGGACTG	A1	1529	993	A1	3.72793	6	6	Epithelial	A	Transition_zone	5.25071	2.55728
A1_ACTATGGATGAACTGAC	A1	1532	943	A1	3.32898	2	2	Epithelial	A	Transition_zone	-0.422565	-3.08528
A1_TATTGGGTACTCTCCGA	A1	1532	1005	A1	2.2846	3	3	Epithelial	A	Transition_zone	-2.95346	-3.56274
A1_GCGTTTCCGATCTTTCA	A1	1534	1023	A1	3.19426	3	3	Epithelial	A	Transition_zone	-5.59725	-2.94728
A1_TCAGTTTATGAGAAGGT	A1	1535	964	A1	3.97394	3	3	Epithelial	A	Transition_zone	-3.77288	-3.32354
A1_ATCATTCGCTTATCGGT	A1	1537	1058	A1	2.34223	9	9	Epithelial	A	Transition_zone	5.49096	-0.527604
A1_AGATCCATACTAAGGGA	A1	1541	977	A1	4.47761	3	3	Epithelial	A	Transition_zone	-2.96005	-3.15295
A1_TAGGTTGATGACGCAGT	A1	1542	1014	A1	3.5668	7	7	Epithelial	A	Transition_zone	-1.26491	-0.602951
A1_AACAACCCGAACTCAAC	A1	1543	999	A1	2.46273	2	2	Epithelial	A	Transition_zone	-3.64462	-3.115
A1_TAAGCACTACGACCATA	A1	1544	1026	A1	2.13731	5	5	Epithelial	A	Transition_zone	-1.82393	-3.48242
A1_GAGATGGCGACTGTGCG	A1	1548	1037	A1	2.90698	4	4	Epithelial	A	Transition_zone	0.828833	3.30172
A1_GTGTAACTACGGAGGTG	A1	1548	1040	A1	1.42119	3	3	Epithelial	A	Transition_zone	-2.93866	-3.38927
A1_TATATCCATGTGGTTGA	A1	1550	1041	A1	1.54839	5	5	Epithelial	A	Transition_zone	-0.601348	-3.04822
A1_ATCGTAGGCTAAGCGGT	A1	1552	1002	A1	1.93299	2	2	Epithelial	A	Transition_zone	-3.07153	-1.36546
A1_TTCGATTGCTCAGCCAC	A1	1552	1025	A1	2.89948	7	7	Epithelial	A	Transition_zone	-1.76099	-0.731294
A1_AGCTCAATACTTCTGGC	A1	1553	981	A1	3.60592	2	2	Epithelial	A	Transition_zone	-3.5958	0.782641
A1_TCGGGCACGACACACGC	A1	1553	1043	A1	2.57566	5	5	Epithelial	A	Transition_zone	0.738643	-1.71766
A1_CTGATCCTACGATCACG	A1	1555	1083	A1	2.57235	8	8	Epithelial	A	Transition_zone	0.501608	2.41771
A1_AATGGAACGAGTGCTTA	A1	1556	1035	A1	3.1491	2	2	Epithelial	A	Transition_zone	-4.06156	-0.0657776
A1_GGACGTCTACTTTCAGT	A1	1559	1040	A1	2.75818	2	2	Epithelial	A	Transition_zone	-4.57566	-2.59
A1_GGTTAACTACTAGTCAG	A1	1559	1030	A1	3.0789	2	2	Epithelial	A	Transition_zone	-3.09299	2.04933
A1_TTATTGCATGCAGCACG	A1	1563	1084	A1	2.1753	2	2	Epithelial	A	Transition_zone	-3.38836	0.730148
A1_TCTGGCTCGAGTTGAGG	A1	1564	1056	A1	2.49361	3	3	Epithelial	A	Transition_zone	-3.96297	-2.46835
A1_AGACACTTACCCTCTTC	A1	1565	1034	A1	2.8115	3	3	Epithelial	A	Transition_zone	-3.04267	-2.85957
A1_CCCTAACCGACAGCATT	A1	1565	982	A1	3.06709	7	7	Epithelial	A	Transition_zone	1.02638	3.34283
A1_TCTCAGCATGCGAAGGA	A1	1567	989	A1	3.76516	1	1	Epithelial	A	Transition_zone	6.7834	-0.827077
A1_AGAAGCGCGACAGCCTG	A1	1569	1091	A1	1.72084	7	7	Epithelial	A	Transition_zone	-3.98439	-3.54373
A1_GGTGTTAATGTCATAGG	A1	1571	1090	A1	2.22788	9	9	Epithelial	A	Transition_zone	1.36729	-0.229509
A1_CCTTGTGGCTGACCGTC	A1	1573	1096	A1	3.43293	4	4	Epithelial	A	Transition_zone	0.340622	2.12482
A1_TCATATCTACAGGAAAT	A1	1575	1037	A1	1.90476	5	5	Epithelial	A	Transition_zone	0.595361	-2.0167
A1_ATGCATGGCTACTCATG	A1	1579	1031	A1	4.11653	1	1	Epithelial	A	Transition_zone	4.91464	0.726314
A1_TACAGGTGCTCAGTGAG	A1	1579	1055	A1	4.11653	1	1	Epithelial	A	Transition_zone	5.9383	0.596748
A1_TAACCAGGCTGAGAATT	A1	1583	1039	A1	2.33733	3	3	Epithelial	A	Transition_zone	-3.45903	-4.0555
A1_AACGTCATACATTCGGA	A1	1593	1121	A1	2.25989	9	9	Epithelial	A	Transition_zone	-1.02359	-2.19637
A1_CGTTAGACGATACACCA	A1	1595	1120	A1	2.50784	4	4	Epithelial	A	Transition_zone	0.0721289	0.981451
A1_TGCGATAGCTAGTTACC	A1	1597	1092	A1	1.4402	10	10	Epithelial	A	Transition_zone	7.94348	1.98259
A1_CCGTAGGGCTTTCTATC	A1	1598	993	A1	2.62829	2	2	Epithelial	A	Transition_zone	-2.4343	0.476368
A1_GTTCGCTCGATTGTTGG	A1	1600	1029	A1	1.625	2	2	Epithelial	A	Transition_zone	-2.19888	0.948528
A1_CATCCGTCGAACAGTCT	A1	1601	1087	A1	3.31043	3	3	Epithelial	A	Transition_zone	-3.43664	-3.99306
A1_GTAACACCGAGTTACAC	A1	1601	1063	A1	0.874453	1	1	Epithelial	A	Transition_zone	6.46596	-1.24632
A1_TGCTCCACGAGCTTCGG	A1	1602	1055	A1	3.74532	4	4	Epithelial	A	Transition_zone	0.699541	1.05138
A1_TCACATTTACTGGCCTC	A1	1605	928	A1	4.29907	1	1	Epithelial	A	Transition_zone	7.55157	-0.744939
A1_CGAATTGTACCAGCCCT	A1	1610	1042	A1	3.10559	8	8	Epithelial	A	Transition_zone	5.24595	-1.52934
A1_ATCGATGCGACTGTGCG	A1	1612	1041	A1	4.15633	5	5	Epithelial	A	Transition_zone	-1.71561	-3.43891
A1_TCGACGGGCTTTACCAG	A1	1612	983	A1	4.65261	6	6	Epithelial	A	Transition_zone	5.51334	2.53259
A1_ACTTCCGTACTCCCTAA	A1	1614	1059	A1	3.77943	4	4	Epithelial	A	Transition_zone	1.05428	4.10813
A1_ATGGTTGCGAAGATTGA	A1	1614	1033	A1	1.54895	7	7	Epithelial	A	Transition_zone	-1.13175	-1.12906
A1_CCGGTAGATGCCTCTTT	A1	1614	1009	A1	4.52292	7	7	Epithelial	A	Transition_zone	-0.864077	-0.284004
A1_AAAGAACATGGTCATTC	A1	1616	1073	A1	4.08416	1	1	Epithelial	A	Transition_zone	5.14018	-1.20039
A1_ATAGGCTTACAGACAAA	A1	1619	1092	A1	1.42063	11	11	Epithelial	A	Transition_zone	2.51737	-4.78083
A1_CAGATACGCTAAGTAGT	A1	1620	1058	A1	1.48148	5	5	Epithelial	A	Transition_zone	-0.0874686	-2.71854
A1_CTAACTTGCTCAGATTC	A1	1620	1129	A1	0.493827	7	7	Epithelial	A	Transition_zone	-2.92197	-2.64371
A1_ACAACCAATGAGAATCT	A1	1623	1073	A1	1.47874	3	3	Epithelial	A	Transition_zone	-4.21309	-3.88369
A1_GTTTGGATACTGTGTGA	A1	1623	1040	A1	4.06654	4	4	Epithelial	A	Transition_zone	0.741918	4.56982
A1_ATGGAGGTACGCGTTAG	A1	1625	1022	A1	2.52308	7	7	Epithelial	A	Transition_zone	-2.43079	-2.37892
A1_GTGGCGTATGTTTCAGT	A1	1625	1037	A1	2.21538	3	3	Epithelial	A	Transition_zone	-3.2362	-4.05196
A1_TTGCCTGTACGCAGTCA	A1	1626	1029	A1	4.73555	5	5	Epithelial	A	Transition_zone	0.0451356	-0.623975
A1_GATAGCTCGATCATCGA	A1	1632	1082	A1	1.28676	10	10	Epithelial	A	Transition_zone	6.2492	0.9603
A1_CCCTTAGTACTTGGACG	A1	1633	1085	A1	4.4703	2	2	Epithelial	A	Transition_zone	-1.32192	2.2929
A1_CATGCGGATGGGCATAT	A1	1634	1104	A1	2.26438	3	3	Epithelial	A	Transition_zone	-3.06014	-3.33314
A1_TCCTGCATACGCTCTCG	A1	1640	992	A1	4.14634	2	2	Epithelial	A	Transition_zone	-2.23622	2.37358
A1_TTTACCAGCTATCTTCT	A1	1641	1077	A1	2.80317	5	5	Epithelial	A	Transition_zone	-0.787729	-2.43341
A1_GTTTGGACGAGTCGGAA	A1	1649	1059	A1	2.30443	4	4	Epithelial	A	Transition_zone	0.621612	2.55864
A1_AATGAAGCGAGGTAATA	A1	1650	1087	A1	1.33333	1	1	Epithelial	A	Transition_zone	7.1058	0.776622
A1_AACCCAAGCTCGGAAGT	A1	1654	1156	A1	2.237	7	7	Epithelial	A	Transition_zone	-1.64881	1.94327
A1_GGGTTTAGCTTTAAGGA	A1	1657	1039	A1	2.23295	2	2	Epithelial	A	Transition_zone	0.171522	-0.395519
A1_GATGGAGGCTGCATTGT	A1	1659	1081	A1	3.91802	11	11	Epithelial	A	Transition_zone	2.54463	-4.63192
A1_GTGCACGGCTTGGTACT	A1	1661	1074	A1	4.51535	10	10	Epithelial	A	Transition_zone	7.49955	2.15991
A1_GCGGATCGCTGCTCTGG	A1	1662	941	A1	4.45247	6	6	Epithelial	A	Transition_zone	4.56402	3.12942
A1_GCCCAGAATGGTAGCCA	A1	1665	1034	A1	3.48348	7	7	Epithelial	A	Transition_zone	-0.181577	-0.108077
A1_CTCCGATCGAGATAAAC	A1	1666	1083	A1	3.72149	2	2	Epithelial	A	Transition_zone	-2.44213	-0.535987
A1_GAGGGATTACGCTCTAT	A1	1667	1040	A1	3.35933	2	2	Epithelial	A	Transition_zone	-3.33043	2.48384
A1_AGAGAATATGCGCACTT	A1	1670	1082	A1	4.31138	2	2	Epithelial	A	Transition_zone	-2.94066	1.26172
A1_CACATGAATGCTGACAG	A1	1672	1069	A1	3.16986	1	1	Epithelial	A	Transition_zone	6.43575	-0.616656
A1_TAAGCACTACATGCATG	A1	1674	932	A1	4.6595	4	4	Epithelial	A	Transition_zone	0.966078	2.02192
A1_TTTCATGTACTAGTGAC	A1	1679	1129	A1	4.40739	2	2	Epithelial	A	Transition_zone	-2.12281	0.865214
A1_CTAGACATACGCTCTAT	A1	1684	1097	A1	2.67221	7	7	Epithelial	A	Transition_zone	-2.39075	1.47539
A1_CATCCGTATGCATAAGC	A1	1688	1055	A1	4.68009	7	7	Epithelial	A	Transition_zone	-0.605716	0.172566
A1_CTATAGGCGAGAATTGA	A1	1692	1031	A1	3.07329	3	3	Epithelial	A	Transition_zone	-3.22813	-3.11459
A1_GGGACTCATGATAACAC	A1	1696	1011	A1	2.77123	1	1	Epithelial	A	Transition_zone	6.84116	-0.343718
A1_GTCTACCGCTACGACTT	A1	1696	1137	A1	2.29953	9	9	Epithelial	A	Transition_zone	2.04651	2.18821
A1_GTAACACCGAAGGAGGG	A1	1698	1044	A1	3.94582	7	7	Epithelial	A	Transition_zone	-0.623163	-0.0728914
A1_AGGTCTATACTAAAGCT	A1	1699	953	A1	3.35491	1	1	Epithelial	A	Transition_zone	7.63738	0.552206
A1_GGTAGAGTACTGCATAG	A1	1702	1095	A1	3.64277	2	2	Epithelial	A	Transition_zone	-2.01227	1.09201
A1_CTCCTCCATGTTACGTT	A1	1705	1118	A1	1.99413	1	1	Epithelial	A	Transition_zone	8.99192	-0.135581
A1_TAAGCACTACGCAGTGC	A1	1707	1187	A1	2.28471	9	9	Epithelial	A	Transition_zone	1.43336	-0.219004
A1_CGGACACGCTAACACGG	A1	1712	1105	A1	4.03037	7	7	Epithelial	A	Transition_zone	-5.15952	-3.24534
A1_TAACCAGATGGCCTTCG	A1	1715	1117	A1	1.98251	5	5	Epithelial	A	Transition_zone	-0.176415	-1.7929
A1_TCTATACGCTCGGAAGT	A1	1715	1110	A1	0.641399	6	6	Epithelial	A	Transition_zone	4.87509	3.57157
A1_TCTCACGTACTCATAGG	A1	1715	1092	A1	3.73178	10	10	Epithelial	A	Transition_zone	7.0046	2.04503
A1_ACCGTTCTACCTGACAG	A1	1718	1136	A1	3.49243	3	3	Epithelial	A	Transition_zone	-2.87956	-2.94491
A1_GTGATGTCGAAACGGTG	A1	1720	1013	A1	3.95349	4	4	Epithelial	A	Transition_zone	0.420041	3.53907
A1_TCATGTTATGTCCCGAC	A1	1721	1100	A1	2.73097	3	3	Epithelial	A	Transition_zone	-3.22725	-4.03887
A1_GTTGTGAATGAGACAAA	A1	1725	1084	A1	2.55072	3	3	Epithelial	A	Transition_zone	-3.26158	-2.96955
A1_TGATTTCATGCATAAGC	A1	1726	1101	A1	3.59212	7	7	Epithelial	A	Transition_zone	0.814309	3.29758
A1_TGCCGAGCGAGGCATCC	A1	1727	1152	A1	2.9531	2	2	Epithelial	A	Transition_zone	-3.04315	0.0541898
A1_TCAATTCGCTGTAGAAT	A1	1729	1204	A1	1.38809	10	10	Epithelial	A	Transition_zone	7.95394	1.52161
A1_ATATCCTATGCGCATCC	A1	1735	1150	A1	1.61383	5	5	Epithelial	A	Transition_zone	0.224931	-2.22409
A1_GGGTCTGTACCGCTTCG	A1	1735	1158	A1	2.6513	7	7	Epithelial	A	Transition_zone	1.00174	3.252
A1_GTTGTAGTACATGATTG	A1	1736	1153	A1	1.4977	4	4	Epithelial	A	Transition_zone	1.11987	3.10266
A1_AAAGAACGCTGGTAACG	A1	1737	1178	A1	0.921128	3	3	Epithelial	A	Transition_zone	-3.15261	-3.61927
A1_GGATCTACGATCAAGTC	A1	1737	1041	A1	3.05124	1	1	Epithelial	A	Transition_zone	5.09578	-1.0588
A1_CGTTCTGCGAGTTACAC	A1	1741	1223	A1	1.60827	9	9	Epithelial	A	Transition_zone	-1.00208	-1.20425
A1_GTTAGTGGCTGATTCAC	A1	1742	1117	A1	1.14811	1	1	Epithelial	A	Transition_zone	5.90996	-0.753915
A1_CGGAACCTACCAGCACA	A1	1745	1098	A1	4.18338	5	5	Epithelial	A	Transition_zone	1.10345	-1.80838
A1_TCCACGTGCTCTGCGAC	A1	1747	1125	A1	2.28964	7	7	Epithelial	A	Transition_zone	-0.368916	0.190213
A1_ACATTTCGCTAAGTCAA	A1	1748	1045	A1	3.37529	10	10	Epithelial	A	Transition_zone	6.53441	1.78995
A1_AGGGTCCGCTTGCACTA	A1	1747	1086	A1	2.91929	2	2	Epithelial	A	Transition_zone	-3.49924	-2.16064
A1_TTACCATGCTTCGAACT	A1	1750	1208	A1	2.97143	7	7	Epithelial	A	Transition_zone	-1.5687	-1.38329
A1_CATTCTAATGCCTCTTC	A1	1759	1128	A1	3.12678	5	5	Epithelial	A	Transition_zone	-2.12116	-3.74046
A1_CCTCCAAGCTTGGGTCC	A1	1759	1120	A1	3.12678	7	7	Epithelial	A	Transition_zone	-0.526991	-0.22101
A1_ATCGGATGCTATCCCTC	A1	1762	1167	A1	2.38365	2	2	Epithelial	A	Transition_zone	1.89815	-3.97892
A1_CCCTTAGATGTGCATAG	A1	1765	1030	A1	3.68272	5	5	Epithelial	A	Transition_zone	-0.608867	-3.21155
A1_GGGACCTGCTAAGTCAA	A1	1765	1192	A1	1.01983	10	10	Epithelial	A	Transition_zone	7.18842	1.66928
A1_TCCATCGGCTACCGATT	A1	1766	1114	A1	2.71801	5	5	Epithelial	A	Transition_zone	0.0661328	0.80826
A1_CGGAGAATACTTCTCTT	A1	1767	1138	A1	2.94284	4	4	Epithelial	A	Transition_zone	0.787389	4.30015
A1_GTTGCTCATGAAACCCA	A1	1767	1083	A1	2.88625	2	2	Epithelial	A	Transition_zone	-2.07253	2.20377
A1_CTGAGGCCGATCGGCGT	A1	1768	1249	A1	3.0543	2	2	Epithelial	A	Transition_zone	-2.09052	1.30953
A1_GTCCCATCGAGCATTGT	A1	1769	1124	A1	4.57886	2	2	Epithelial	A	Transition_zone	-2.4328	-1.0227
A1_GAATCACGCTAGATGTA	A1	1770	1160	A1	2.20339	7	7	Epithelial	A	Transition_zone	-1.38773	-1.41437
A1_AGGATCTGCTCACTACA	A1	1772	1068	A1	3.78104	1	1	Epithelial	A	Transition_zone	5.14568	-0.374502
A1_GGACGTCATGAAATTCG	A1	1776	1094	A1	3.20946	3	3	Epithelial	A	Transition_zone	-3.20139	-3.85179
A1_AATCGTGATGCAAGCAT	A1	1779	1109	A1	3.76616	2	2	Epithelial	A	Transition_zone	-3.00903	2.62198
A1_CCACGTTCGATCTCACC	A1	1780	1164	A1	2.80899	7	7	Epithelial	A	Transition_zone	-0.663125	-0.341233
A1_ACGGTTATACTTTACAC	A1	1783	1179	A1	1.40213	7	7	Epithelial	A	Transition_zone	-0.387569	-0.3498
A1_ACGTACACGATGTGCAT	A1	1783	1183	A1	0.616938	1	1	Epithelial	A	Transition_zone	6.30092	-1.20681
A1_GTGAGTTCGACTCACAA	A1	1783	1179	A1	3.64554	2	2	Epithelial	A	Transition_zone	-3.56017	-0.0226094
A1_TGCTGAACGAGCCTTTC	A1	1783	1169	A1	3.0286	2	2	Epithelial	A	Transition_zone	-3.6314	-1.43674
A1_GTCAAACCGATGACTAC	A1	1784	1147	A1	2.85874	7	7	Epithelial	A	Transition_zone	1.1052	3.39488
A1_CATCGCTATGTTCTCAA	A1	1798	1163	A1	0.444939	1	1	Epithelial	A	Transition_zone	5.21459	-0.0785421
A1_GTAATGCATGACCGTTT	A1	1798	1126	A1	2.72525	4	4	Epithelial	A	Transition_zone	0.423005	3.5871
A1_GTACAACTACATAACAC	A1	1803	1159	A1	1.83028	6	6	Epithelial	A	Transition_zone	4.67708	3.38323
A1_CCCTCTCCGATAACCCA	A1	1804	1074	A1	3.82483	7	7	Epithelial	A	Transition_zone	-0.887936	-0.83414
A1_CACGTGGCGACGTAACT	A1	1807	1103	A1	4.48257	3	3	Epithelial	A	Transition_zone	-3.2356	-2.88605
A1_GAAGCGACGAAAGTATG	A1	1816	1173	A1	4.35022	2	2	Epithelial	A	Transition_zone	-2.96568	1.90595
A1_ACTTATCATGCACACCC	A1	1818	1135	A1	4.12541	2	2	Epithelial	A	Transition_zone	-3.13403	-0.763541
A1_CCCTCTCATGGATTTGA	A1	1818	1133	A1	2.64026	2	2	Epithelial	A	Transition_zone	-1.15238	0.98054
A1_CGAGTGCTACTAAACGC	A1	1825	1111	A1	0.986301	5	5	Epithelial	A	Transition_zone	0.516787	-1.45265
A1_AGGATAACGAGCACGCT	A1	1826	1179	A1	3.94304	2	2	Epithelial	A	Transition_zone	-3.27066	-0.241699
A1_TCTCAGCGCTTTCGTAG	A1	1829	1185	A1	4.9754	7	7	Epithelial	A	Transition_zone	-2.14476	-1.35991
A1_ACCCAAAATGTCATAGA	A1	1830	1111	A1	4.69945	4	4	Epithelial	A	Transition_zone	-0.433305	4.02692
A1_ATTACCTCGATCTCCAC	A1	1834	1159	A1	2.78081	2	2	Epithelial	A	Transition_zone	-2.75557	1.93765
A1_GACTTCCGCTCCCGGTA	A1	1835	1131	A1	4.90463	4	4	Epithelial	A	Transition_zone	-0.903931	3.30705
A1_TCACTCGTACACAGCGT	A1	1837	1134	A1	4.89929	7	7	Epithelial	A	Transition_zone	-0.159879	0.971923
A1_GCACTAAGCTACTGTGT	A1	1841	1204	A1	1.90114	7	7	Epithelial	A	Transition_zone	0.270468	-0.496047
A1_TTCATGTTACCACGTCT	A1	1842	1124	A1	3.25733	3	3	Epithelial	A	Transition_zone	-3.18188	-3.32297
A1_TCTTGCGATGCACACAA	A1	1844	1226	A1	3.14534	2	2	Epithelial	A	Transition_zone	-3.09509	-2.11821
A1_TGTAACGGCTGAAATTG	A1	1844	1120	A1	2.76573	6	6	Epithelial	A	Transition_zone	5.8885	2.11882
A1_GGAGGTATACCATTTCG	A1	1847	1179	A1	2.9778	2	2	Epithelial	A	Transition_zone	0.989194	0.438382
A1_CTCATCGGCTTCCGCAG	A1	1852	1228	A1	2.75378	7	7	Epithelial	A	Transition_zone	-0.456715	0.00346904
A1_GTTCCGTGCTTCAAGTC	A1	1852	1161	A1	4.04968	2	2	Epithelial	A	Transition_zone	-1.01445	-1.97498
A1_CTTAGGACGAACAAGTA	A1	1854	1207	A1	1.88781	9	9	Epithelial	A	Transition_zone	1.60379	-0.325886
A1_ACTATCTTACCAGCCCT	A1	1860	1058	A1	4.08602	5	5	Epithelial	A	Transition_zone	-0.401992	-3.11501
A1_GTATTTCATGCACACCT	A1	1862	1162	A1	3.16864	7	7	Epithelial	A	Transition_zone	0.439979	3.09592
A1_GACCCTTATGGGAAGGT	A1	1867	1123	A1	4.87413	4	4	Epithelial	A	Transition_zone	0.794063	4.2412
A1_GATCACACGACCTGGGT	A1	1873	1206	A1	1.97544	1	1	Epithelial	A	Transition_zone	6.63147	0.152245
A1_TAACTTCCGACCTAAAC	A1	1874	1193	A1	2.9349	2	2	Epithelial	A	Transition_zone	-2.75632	-0.713466
A1_AGACTCATACACTGATG	A1	1875	1204	A1	2.29333	7	7	Epithelial	A	Transition_zone	-1.48245	-1.4762
A1_CCAATTTATGTTACGTT	A1	1878	1240	A1	2.28967	9	9	Epithelial	A	Transition_zone	1.41508	-0.0172929
A1_AACACACCGATAACTCG	A1	1880	1242	A1	2.65957	4	4	Epithelial	A	Transition_zone	0.733161	3.98821
A1_ACCCTCAGCTGCGAACA	A1	1883	1239	A1	2.70844	3	3	Epithelial	A	Transition_zone	-2.85271	-3.3316
A1_AGTGACTCGAACGGGTA	A1	1888	1169	A1	4.34322	2	2	Epithelial	A	Transition_zone	-1.3254	1.88091
A1_CAGCAATCGATGCACGC	A1	1888	1085	A1	3.86653	5	5	Epithelial	A	Transition_zone	0.539988	1.06938
A1_CACATGAATGCCATACC	A1	1890	1165	A1	4.17989	2	2	Epithelial	A	Transition_zone	-3.49184	-2.14252
A1_ACTGATGATGCGTAGGC	A1	1891	1156	A1	3.59598	2	2	Epithelial	A	Transition_zone	-2.23861	-1.83348
A1_AGTACCACGATCTTTCA	A1	1895	1151	A1	3.90501	8	8	Epithelial	A	Transition_zone	-3.34929	2.72654
A1_TGGGAAGTACCATGAAT	A1	1896	1266	A1	1.63502	3	3	Epithelial	A	Transition_zone	-2.63066	-3.48945
A1_CGCATGGGCTGCTTTCC	A1	1902	1240	A1	2.99685	3	3	Epithelial	A	Transition_zone	-1.98852	-3.57741
A1_TTACGTTGCTACCGACC	A1	1903	1266	A1	0.840778	1	1	Epithelial	A	Transition_zone	5.97453	0.230412
A1_CACAGGCATGCGTGGTG	A1	1904	1187	A1	4.09664	2	2	Epithelial	A	Transition_zone	-2.96927	1.23526
A1_GTCTAGAGCTAAGTATG	A1	1908	1282	A1	2.4109	7	7	Epithelial	A	Transition_zone	-0.302518	-0.767194
A1_TACCTGCTACTGTGTTC	A1	1909	1266	A1	1.99057	7	7	Epithelial	A	Transition_zone	-1.89011	-2.16286
A1_TGTTCATCGACATCGGC	A1	1911	1238	A1	2.30246	2	2	Epithelial	A	Transition_zone	-1.19331	-1.71928
A1_CAACGGCGCTTACTCAG	A1	1912	1246	A1	2.14435	2	2	Epithelial	A	Transition_zone	-3.17597	-0.0454804
A1_GGCTGTGGCTCGATGCC	A1	1912	1218	A1	2.51046	8	8	Epithelial	A	Transition_zone	3.78748	-1.43335
A1_AAAGTGACGAGACCTAT	A1	1913	1195	A1	3.71145	2	2	Epithelial	A	Transition_zone	-1.76734	2.65093
A1_CTTCTCTGCTCCTGGTG	A1	1915	1218	A1	3.44648	7	7	Epithelial	A	Transition_zone	-1.8566	-1.25488
A1_GTAGAGGTACCCTAACT	A1	1917	1191	A1	2.24309	4	4	Epithelial	A	Transition_zone	-1.46115	3.10792
A1_AGGACGATACCTGAAAT	A1	1921	1245	A1	1.92608	2	2	Epithelial	A	Transition_zone	-1.97715	0.198784
A1_CATCGGGGCTGAATTCC	A1	1921	1256	A1	3.27954	6	6	Epithelial	A	Transition_zone	4.74297	2.63166
A1_CTTCCTTTACCCATAAG	A1	1923	1206	A1	2.5481	1	1	Epithelial	A	Transition_zone	6.50967	-0.0500174
A1_AACAAAGGCTGTTACCA	A1	1929	1148	A1	2.07361	4	4	Epithelial	A	Transition_zone	1.03571	2.86651
A1_CATTCATGCTATGCTAC	A1	1932	1265	A1	2.58799	9	9	Epithelial	A	Transition_zone	1.79455	-0.0376484
A1_ATCGTCCATGACCGTTT	A1	1933	1228	A1	2.12106	3	3	Epithelial	A	Transition_zone	-3.79235	-3.75374
A1_CTAGACAGCTATTCACG	A1	1934	1211	A1	2.01655	1	1	Epithelial	A	Transition_zone	5.16986	0.472437
A1_GAACGTTCGAATTGTGC	A1	1941	1244	A1	2.26687	4	4	Epithelial	A	Transition_zone	0.492367	2.36861
A1_TTGGGTAGCTCCGACGT	A1	1942	1179	A1	4.89186	10	10	Epithelial	A	Transition_zone	7.32285	2.4553
A1_CACTGAATACTTCTCAA	A1	1954	1278	A1	1.02354	1	1	Epithelial	A	Transition_zone	6.85226	0.602214
A1_GAGTCATTACCGAAATC	A1	1954	1160	A1	4.75947	5	5	Epithelial	A	Transition_zone	-0.526296	-3.24643
A1_CCTTCAGTACGTCAGAT	A1	1957	1165	A1	3.93459	2	2	Epithelial	A	Transition_zone	-1.54247	2.38184
A1_TCAATTCATGTGTGCTC	A1	1958	1244	A1	3.67722	7	7	Epithelial	A	Transition_zone	-1.59254	0.975415
A1_ATCGGCGATGTAGTCAG	A1	1960	1188	A1	4.84694	7	7	Epithelial	A	Transition_zone	-0.646692	0.291532
A1_CACAGATATGCTGAAGC	A1	1960	1301	A1	1.02041	7	7	Epithelial	A	Transition_zone	-2.07742	-2.44364
A1_ACACAGTCGAAATGCTC	A1	1961	1224	A1	2.44773	1	1	Epithelial	A	Transition_zone	6.566	-1.55255
A1_GGTTCTCGCTAGGTAGC	A1	1972	1161	A1	4.96957	2	2	Epithelial	A	Transition_zone	-1.8761	1.17131
A1_TTGTGTTCGATGACTCA	A1	1974	1261	A1	4.30598	3	3	Epithelial	A	Transition_zone	-5.55761	-3.07385
A1_GTGATGTATGGGAAACG	A1	1976	1131	A1	4.30162	5	5	Epithelial	A	Transition_zone	-0.551162	-3.18043
A1_TACAACGATGAAATTCG	A1	1977	1167	A1	2.22559	4	4	Epithelial	A	Transition_zone	0.651537	2.42122
A1_TTACAGGCGATGGCACC	A1	1977	1249	A1	3.28781	3	3	Epithelial	A	Transition_zone	-2.61412	-3.44775
A1_AGCTACAGCTAACGTGG	A1	1980	1268	A1	3.13131	9	9	Epithelial	A	Transition_zone	4.60056	1.59282
A1_CGGAGAACGAATCCTAG	A1	1980	1261	A1	4.49495	2	2	Epithelial	A	Transition_zone	-1.33164	0.381871
A1_GACACGCGCTTCGAAGG	A1	1982	1211	A1	4.18769	3	3	Epithelial	A	Transition_zone	-5.10366	-3.45236
A1_AACGTCAGCTCGGAAGT	A1	1983	1257	A1	3.73172	6	6	Epithelial	A	Transition_zone	5.90025	2.00267
A1_ACAAGCTTACATGGTCG	A1	1988	1259	A1	3.01811	1	1	Epithelial	A	Transition_zone	6.13319	-1.426
A1_TGAGCATATGTTCTCTT	A1	1990	1297	A1	1.75879	10	10	Epithelial	A	Transition_zone	7.36532	1.83478
A1_GGGTTATATGCGAACGC	A1	1996	1290	A1	2.80561	7	7	Epithelial	A	Transition_zone	-0.696317	-0.640745
A1_CTACTATGCTATCCTAG	A1	1997	1194	A1	3.35503	2	2	Epithelial	A	Transition_zone	-3.08699	-0.543791
A1_AGGCTGCGCTCTCACAA	A1	1999	1317	A1	3.25163	11	11	Epithelial	A	Transition_zone	2.64366	-4.68791
A1_GCCAGTGATGAGCCCAA	A1	1999	1258	A1	4.002	2	2	Epithelial	A	Transition_zone	-2.83701	-0.393602
A1_TCATTACGCTCTTGCGG	A1	1999	1215	A1	3.85193	4	4	Epithelial	A	Transition_zone	0.666152	4.02364
A1_CCCATTGATGCATTTCG	A1	2002	1141	A1	4.5954	3	3	Epithelial	A	Transition_zone	-2.58468	-3.11137
A1_CGAGAAGGCTGGCTCTG	A1	2004	1321	A1	2.54491	2	2	Epithelial	A	Transition_zone	-2.26493	1.10759
A1_AGGTGTTGCTATCTCGA	A1	2005	1316	A1	2.34414	1	1	Epithelial	A	Transition_zone	5.78941	-1.59574
A1_GTACAGTCGATCCGCGA	A1	2010	1222	A1	4.12935	2	2	Epithelial	A	Transition_zone	-1.52227	-2.1515
A1_GCAACATCGAGACCGCT	A1	2015	1304	A1	2.6799	10	10	Epithelial	A	Transition_zone	6.76628	2.02612
A1_TGGTGATGCTATAGGGC	A1	2016	1168	A1	2.92659	1	1	Epithelial	A	Transition_zone	6.66606	-0.588321
A1_TAATTCCCGATGCAGCC	A1	2020	1212	A1	3.91089	2	2	Epithelial	A	Transition_zone	-1.44892	2.00967
A1_CTGCCATCGAGGCTGCT	A1	2029	1168	A1	4.73139	6	6	Epithelial	A	Transition_zone	1.99224	3.53141
A1_TCAGTGACGAGTTACCA	A1	2030	1286	A1	3.10345	4	4	Epithelial	A	Transition_zone	-0.864886	3.06063
A1_GATGCTAATGAAACCAT	A1	2031	1343	A1	2.46184	1	1	Epithelial	A	Transition_zone	6.43808	-0.138978
A1_AGGACGAATGGCAGTGC	A1	2036	1298	A1	4.71513	3	3	Epithelial	A	Transition_zone	-2.55708	-2.82762
A1_CGTAATGATGGTCATAA	A1	2036	1241	A1	2.50491	10	10	Epithelial	A	Transition_zone	7.16988	0.875365
A1_ATGTCCCGCTCCAACGC	A1	2042	1236	A1	4.70127	7	7	Epithelial	A	Transition_zone	-1.09422	0.469808
A1_AGGACTTCGAGAACCGA	A1	2050	1280	A1	3.56098	1	1	Epithelial	A	Transition_zone	4.99551	-0.609655
A1_AAATGGAATGAAGTCTA	A1	2057	1335	A1	1.84735	3	3	Epithelial	A	Transition_zone	-2.65488	-3.27107
A1_TCAGCAACGACGAATTC	A1	2057	1278	A1	2.23627	7	7	Epithelial	A	Transition_zone	-1.4664	-1.8296
A1_GATTTCTCGAGATTAAG	A1	2062	1277	A1	3.58875	7	7	Epithelial	A	Transition_zone	-1.65565	-1.12061
A1_AGTTCGAGCTCAGCCAC	A1	2063	1459	A1	1.45419	10	10	Epithelial	A	Transition_zone	7.80843	-0.347928
A1_ATTACTCATGATTTCCA	A1	2063	1320	A1	1.84198	7	7	Epithelial	A	Transition_zone	-1.29192	-0.922931
A1_GGGTTTAATGCTTCGTA	A1	2068	1227	A1	2.61122	1	1	Epithelial	A	Transition_zone	5.06504	0.49003
A1_GTCAAACCGAAGGACTG	A1	2072	1284	A1	3.04054	7	7	Epithelial	A	Transition_zone	-0.327708	-0.204293
A1_AGCCAGCCGATACGGAG	A1	2075	1309	A1	4.48193	6	6	Epithelial	A	Transition_zone	7.48691	2.40832
A1_TCCGAAACGAATCTTCT	A1	2089	1251	A1	2.34562	1	1	Epithelial	A	Transition_zone	6.88137	-0.475282
A1_ACGTCCTTACAGGGTCT	A1	2091	1333	A1	4.25634	5	5	Epithelial	A	Transition_zone	-0.00586552	-2.22171
A1_TGCAGGCCGAAGACGAC	A1	2091	1307	A1	1.76949	1	1	Epithelial	A	Transition_zone	7.98918	-0.707567
A1_TGTACAGATGTGCTAGA	A1	2099	1242	A1	2.04859	5	5	Epithelial	A	Transition_zone	-0.428808	-3.05205
A1_CTCACTGCGACCTGCTT	A1	2110	1317	A1	3.88626	2	2	Epithelial	A	Transition_zone	-1.93658	2.23396
A1_ATTCATCTACTCGAAAT	A1	2111	1334	A1	0.947418	7	7	Epithelial	A	Transition_zone	-0.603983	-0.23896
A1_GAGGGATGCTAAGTCAA	A1	2115	1312	A1	3.87707	7	7	Epithelial	A	Transition_zone	-0.329837	-0.678275
A1_GGATGTTCGAGAGACCA	A1	2116	1270	A1	3.30813	2	2	Epithelial	A	Transition_zone	-3.08818	1.37139
A1_CACTTCGTACACCTCAC	A1	2120	1284	A1	4.38679	8	8	Epithelial	A	Transition_zone	-1.30585	2.42947
A1_CAGCGTGGCTGTTGAGG	A1	2123	1269	A1	3.25012	1	1	Epithelial	A	Transition_zone	7.28242	-1.00635
A1_CATACTTTACACCATAA	A1	2126	1227	A1	4.75071	4	4	Epithelial	A	Transition_zone	0.710384	3.98459
A1_GTGCGTGGCTGTGGACA	A1	2128	1324	A1	4.69925	7	7	Epithelial	A	Transition_zone	-2.55183	-1.10711
A1_TTCTTCCTACGTGTGGC	A1	2128	1351	A1	2.77256	2	2	Epithelial	A	Transition_zone	-5.13668	-3.32512
A1_GAGTCATTACGCAACAT	A1	2133	1389	A1	3.09423	3	3	Epithelial	A	Transition_zone	-4.83673	-3.44618
A1_CTACGGGGCTTTCACCC	A1	2139	1400	A1	4.72183	7	7	Epithelial	A	Transition_zone	-0.316541	-0.095861
A1_GACATCATACTCTCCGA	A1	2140	1318	A1	2.42991	4	4	Epithelial	A	Transition_zone	0.514248	1.73465
A1_GCGAGAAGCTAACACGG	A1	2141	1297	A1	3.50304	5	5	Epithelial	A	Transition_zone	0.443282	-2.15427
A1_CATTCATTACGATATAC	A1	2142	1287	A1	2.70775	7	7	Epithelial	A	Transition_zone	-1.16201	-2.0827
A1_TCAATCTATGCCATACC	A1	2143	1324	A1	2.0532	3	3	Epithelial	A	Transition_zone	-3.16069	-3.84557
A1_ATTTACCCGAACTGTGT	A1	2144	1296	A1	4.29104	10	10	Epithelial	A	Transition_zone	7.63053	1.93974
A1_TGATTCTCGACCAGCGT	A1	2145	1323	A1	3.2634	8	8	Epithelial	A	Transition_zone	-2.09989	1.61327
A1_TTCTAACCGAAGGACAC	A1	2146	1411	A1	1.16496	7	7	Epithelial	A	Transition_zone	-0.214951	-0.675002
A1_TTGTGGAATGCTGTACC	A1	2146	1355	A1	3.07549	1	1	Epithelial	A	Transition_zone	5.22339	0.692999
A1_TACGCTCGCTTCCGCGA	A1	2147	1320	A1	2.84117	5	5	Epithelial	A	Transition_zone	-1.70278	-2.3996
A1_TGATTCTCGAGTCGCTG	A1	2150	1343	A1	3.02326	3	3	Epithelial	A	Transition_zone	-3.01768	-2.63549
A1_AGTTAGCGCTGTAGAGC	A1	2158	1334	A1	1.25116	1	1	Epithelial	A	Transition_zone	5.44536	0.927631
A1_GTCAAGTCGAGTTACCA	A1	2162	1402	A1	2.45143	8	8	Epithelial	A	Transition_zone	5.28838	1.20151
A1_TCTTGCGTACATAGTGT	A1	2178	1392	A1	2.15794	8	8	Epithelial	A	Transition_zone	6.12236	0.427128
A1_GCACATACGAACTAGCT	A1	2184	1404	A1	2.38095	10	10	Epithelial	A	Transition_zone	7.00109	1.96485
A1_GTAATGCATGGAAGTAG	A1	2184	1388	A1	3.06777	8	8	Epithelial	A	Transition_zone	3.25605	-1.41641
A1_CTGAATGTACGGCAGTC	A1	2189	1438	A1	1.873	9	9	Epithelial	A	Transition_zone	2.13562	1.55547
A1_CCGCAAGATGCACGTCC	A1	2190	1368	A1	4.88584	7	7	Epithelial	A	Transition_zone	-0.725328	-0.314947
A1_ACGTACATACATCACCC	A1	2193	1378	A1	3.51117	9	9	Epithelial	A	Transition_zone	3.05129	0.368472
A1_GTTGTCCCGAGAAATTG	A1	2195	1487	A1	1.68565	9	9	Epithelial	A	Transition_zone	1.58755	-0.235382
A1_TCTCCGACGAGCAGAAC	A1	2196	1335	A1	2.50455	10	10	Epithelial	A	Transition_zone	7.14149	2.08555
A1_GCACATAATGCCATACC	A1	2204	1396	A1	2.90381	1	1	Epithelial	A	Transition_zone	6.5979	0.487847
A1_GAAATGAATGCGAAGGA	A1	2206	1262	A1	3.71714	5	5	Epithelial	A	Transition_zone	-0.26839	-3.03417
A1_GAACTGTCGAACGACTT	A1	2206	1268	A1	4.30644	1	1	Epithelial	A	Transition_zone	7.42085	1.36837
A1_CAGTTCCTACTCACAGG	A1	2212	1318	A1	4.24955	3	3	Epithelial	A	Transition_zone	-4.88897	-3.66347
A1_CAAGAGGTACGGCTTCT	A1	2217	1385	A1	2.93189	7	7	Epithelial	A	Transition_zone	-0.516181	-0.303169
A1_CGGTCAGATGAGTCCGG	A1	2217	1301	A1	2.75147	1	1	Epithelial	A	Transition_zone	7.85454	0.407478
A1_GTCACTCCGAACGGTAG	A1	2223	1356	A1	3.37382	2	2	Epithelial	A	Transition_zone	-1.9396	2.17873
A1_CTAGGTATACTACGCGG	A1	2224	1365	A1	4.09173	7	7	Epithelial	A	Transition_zone	-1.18915	-0.67307
A1_ATTCATCATGGATTTCT	A1	2227	1260	A1	4.89448	2	2	Epithelial	A	Transition_zone	-2.97339	1.39013
A1_AACAAGAATGTTGGACG	A1	2232	1337	A1	2.64337	1	1	Epithelial	A	Transition_zone	6.96674	0.562167
A1_GCGATCGTACCTGGTGA	A1	2233	1333	A1	4.47828	2	2	Epithelial	A	Transition_zone	-2.58064	0.638805
A1_CTCAGTCTACTATGATG	A1	2238	1324	A1	2.45755	5	5	Epithelial	A	Transition_zone	0.282511	-2.72775
A1_CCCATTGCGAATTGTGC	A1	2241	1365	A1	4.64079	3	3	Epithelial	A	Transition_zone	-4.49535	-3.00572
A1_CACCGTTCGACACACTA	A1	2245	1335	A1	2.98441	5	5	Epithelial	A	Transition_zone	0.23662	-1.88948
A1_ACCAAACGCTTGCACTA	A1	2249	1434	A1	1.11161	1	1	Epithelial	A	Transition_zone	5.41051	-0.756995
A1_GGTGATTATGACAGCTG	A1	2250	1368	A1	3.02222	7	7	Epithelial	A	Transition_zone	-0.344936	0.0726449
A1_TGATCAGCGATGCGTAT	A1	2250	1352	A1	4.13333	5	5	Epithelial	A	Transition_zone	0.181105	-2.86235
A1_CATGCTCCGATACTGAC	A1	2257	1500	A1	1.72796	2	2	Epithelial	A	Transition_zone	-1.67307	0.701914
A1_CATCCGTATGGAGAAGC	A1	2258	1377	A1	3.45438	9	9	Epithelial	A	Transition_zone	2.4239	0.56545
A1_TGGAACTGCTCGCGCAT	A1	2258	1343	A1	3.0558	5	5	Epithelial	A	Transition_zone	-0.721949	-3.22215
A1_GGTAACTTACCGTGGGT	A1	2261	1364	A1	2.07873	1	1	Epithelial	A	Transition_zone	7.23131	-0.00934394
A1_AGTGACTATGTTCTCAA	A1	2269	1410	A1	1.54253	1	1	Epithelial	A	Transition_zone	5.62119	0.186746
A1_GAATAGAGCTTGGTACT	A1	2271	1391	A1	3.25848	8	8	Epithelial	A	Transition_zone	-0.706565	2.49203
A1_CCCTGATATGATTTCCA	A1	2275	1352	A1	4.57143	3	3	Epithelial	A	Transition_zone	-2.9583	-2.41811
A1_TCATTTGGCTTTACACG	A1	2301	1406	A1	4.60669	2	2	Epithelial	A	Transition_zone	-1.89099	0.634457
A1_GGCGTCAATGAGGTAAA	A1	2307	1332	A1	3.72779	10	10	Epithelial	A	Transition_zone	7.97019	1.93136
A1_AGCTACAATGCCATAAG	A1	2308	1453	A1	3.07626	7	7	Epithelial	A	Transition_zone	-0.698929	-0.514708
A1_CGGAATTTACTGGCCTC	A1	2315	1452	A1	4.01728	2	2	Epithelial	A	Transition_zone	-2.14421	-1.98179
A1_TTGGGCGTACCCTCTTC	A1	2316	1452	A1	1.72712	3	3	Epithelial	A	Transition_zone	-1.99999	-3.27648
A1_CACAACAATGACCAGAC	A1	2327	1432	A1	3.35196	1	1	Epithelial	A	Transition_zone	5.8416	-0.211835
A1_AACCTTTGCTAATGCTC	A1	2332	1479	A1	2.78731	2	2	Epithelial	A	Transition_zone	-2.93013	0.163671
A1_GATTCGATACATATGGC	A1	2337	1417	A1	4.32178	10	10	Epithelial	A	Transition_zone	7.16541	1.86007
A1_GTTTACTTACTTAGAAC	A1	2341	1454	A1	2.81931	1	1	Epithelial	A	Transition_zone	6.90288	0.238699
A1_CATCCGTGCTAGTCGGA	A1	2346	1403	A1	2.8133	2	2	Epithelial	A	Transition_zone	0.813467	0.132419
A1_GACAGCCTACAGTCGAC	A1	2350	1406	A1	3.53191	2	2	Epithelial	A	Transition_zone	-2.18061	1.54037
A1_AGGAAATCGAACAATAG	A1	2355	1431	A1	3.60934	6	6	Epithelial	A	Transition_zone	2.82688	3.40907
A1_CGTCCATCGAAGGGTCA	A1	2360	1419	A1	3.81356	4	4	Epithelial	A	Transition_zone	0.986468	1.68753
A1_TCTACATTACGACCATA	A1	2365	1437	A1	1.60677	10	10	Epithelial	A	Transition_zone	7.99558	1.90789
A1_CCAAGCGCGATAGCTGT	A1	2366	1296	A1	2.66272	10	10	Epithelial	A	Transition_zone	7.68351	1.84621
A1_ACGGGTCGCTACGACTT	A1	2367	1386	A1	3.42205	2	2	Epithelial	A	Transition_zone	-1.97621	1.67111
A1_AAAGTGAATGGCTCTAT	A1	2372	1569	A1	1.18044	1	1	Epithelial	A	Transition_zone	6.09732	-0.451539
A1_ACGGAAGGCTAACACCT	A1	2375	1503	A1	3.74737	3	3	Epithelial	A	Transition_zone	-3.52097	-3.19406
A1_TTCTTCCATGTCGAACA	A1	2377	1330	A1	2.52419	5	5	Epithelial	A	Transition_zone	0.447115	-0.92723
A1_ATCATTCGCTTGCGGCT	A1	2385	1400	A1	4.27673	2	2	Epithelial	A	Transition_zone	-2.51342	-1.53547
A1_GGACGTCCGACACAGAG	A1	2386	1339	A1	4.35876	1	1	Epithelial	A	Transition_zone	5.61919	-1.27449
A1_CTGCAGGATGTGCAGCG	A1	2388	1467	A1	1.80067	10	10	Epithelial	A	Transition_zone	7.09868	2.14815
A1_CCAATTTTACCGAACTG	A1	2393	1456	A1	3.00878	7	7	Epithelial	A	Transition_zone	-0.952594	-0.0307158
A1_ACGATGTTACGTCATCT	A1	2395	1434	A1	3.71608	10	10	Epithelial	A	Transition_zone	7.10394	2.32923
A1_TTAATCCGCTCCAACAT	A1	2397	1403	A1	3.62954	1	1	Epithelial	A	Transition_zone	7.40491	1.01205
A1_TAGGTACATGTCGGTCT	A1	2399	1373	A1	2.20925	1	1	Epithelial	A	Transition_zone	7.29351	0.438345
A1_TGAATCGTACTGGTTCT	A1	2404	1471	A1	2.99501	2	2	Epithelial	A	Transition_zone	-2.77826	-0.722917
A1_GACTTCCTACTAAACGC	A1	2411	1350	A1	4.64538	6	6	Epithelial	A	Transition_zone	4.85199	3.57966
A1_AGTGATCTACCATGAGT	A1	2413	1434	A1	2.85951	8	8	Epithelial	A	Transition_zone	2.29213	-3.64015
A1_GTTCGCTTACTAAAGCT	A1	2422	1438	A1	4.74814	7	7	Epithelial	A	Transition_zone	-0.926603	-0.353968
A1_AGAGCCCTACTGGCAGT	A1	2425	1443	A1	3.25773	1	1	Epithelial	A	Transition_zone	8.46973	-0.216216
A1_TTGAGTGATGGCGTTAG	A1	2435	1553	A1	3.28542	9	9	Epithelial	A	Transition_zone	0.735626	-0.639563
A1_CTGAGGCCGAACGAGCA	A1	2436	1490	A1	3.53038	9	9	Epithelial	A	Transition_zone	3.49752	0.311261
A1_CAAGACTTACGAAGTGA	A1	2437	1483	A1	4.10341	7	7	Epithelial	A	Transition_zone	0.661738	2.75487
A1_GTTTGGAATGCACACAA	A1	2437	1298	A1	4.10341	4	4	Epithelial	A	Transition_zone	1.20985	2.2027
A1_CGTCAAAATGAGCTTTC	A1	2441	1427	A1	3.48218	1	1	Epithelial	A	Transition_zone	6.54993	-0.882504
A1_AGCTTCCATGAATCTAG	A1	2446	1322	A1	2.04415	5	5	Epithelial	A	Transition_zone	0.554574	-0.401549
A1_TTGGATGTACGTTCTAC	A1	2452	1420	A1	3.99674	2	2	Epithelial	A	Transition_zone	-3.0129	1.64864
A1_ACGTCCTTACACCACGA	A1	2464	1508	A1	2.5974	6	6	Epithelial	A	Transition_zone	3.60797	3.62381
A1_CACAACACGACGTGGAA	A1	2471	1489	A1	4.49211	2	2	Epithelial	A	Transition_zone	-2.84019	0.0601039
A1_TATATCCATGTTCTGTA	A1	2478	1536	A1	2.01776	1	1	Epithelial	A	Transition_zone	6.63645	-1.60527
A1_ATTCACTCGAACTGTTG	A1	2498	1575	A1	4.40352	9	9	Epithelial	A	Transition_zone	1.28236	-0.336781
A1_GGGATCCTACTATGATG	A1	2500	1456	A1	2.28	5	5	Epithelial	A	Transition_zone	0.515163	-1.8345
A1_CTACTATCGATGCAGCC	A1	2501	1593	A1	2.2391	8	8	Epithelial	A	Transition_zone	-1.18155	0.0584667
A1_AAGACAAGCTCAACGTT	A1	2516	1489	A1	2.7027	1	1	Epithelial	A	Transition_zone	6.23575	-1.51926
A1_TTCATTGATGTTGGAAT	A1	2516	1524	A1	2.22576	7	7	Epithelial	A	Transition_zone	-0.337005	-0.0147508
A1_ACTATCTGCTCCTGCTT	A1	2521	1387	A1	0.87267	1	1	Epithelial	A	Transition_zone	7.33571	0.16495
A1_CTTCCTTATGGTAACCA	A1	2522	1488	A1	3.7272	7	7	Epithelial	A	Transition_zone	0.041958	-0.305292
A1_TTCAGGAATGATAACGT	A1	2524	1501	A1	3.88273	2	2	Epithelial	A	Transition_zone	-0.808519	0.887245
A1_ACCTGTCCGAGTTACAC	A1	2525	1515	A1	2.09901	11	11	Epithelial	A	Transition_zone	2.43495	-4.73063
A1_TGTTTGTGCTGTTGAGG	A1	2531	1561	A1	1.30383	7	7	Epithelial	A	Transition_zone	-1.73797	-1.65459
A1_TCTTTGAATGTGAGGTT	A1	2533	1559	A1	1.46072	5	5	Epithelial	A	Transition_zone	0.421591	-2.47063
A1_ATTCATCATGCGCACTT	A1	2535	1649	A1	1.30178	3	3	Epithelial	A	Transition_zone	-2.73973	-3.17806
A1_CATGCGGATGTACGCGG	A1	2546	1577	A1	2.67086	2	2	Epithelial	A	Transition_zone	-1.42789	0.907238
A1_GGCTGTGGCTCCTACAA	A1	2548	1476	A1	4.4741	2	2	Epithelial	A	Transition_zone	-1.95517	2.1771
A1_GGGTCTGTACTTTACAC	A1	2552	1508	A1	3.56583	5	5	Epithelial	A	Transition_zone	0.345738	-1.01444
A1_TGGGATTTACAGCCATG	A1	2560	1467	A1	4.72656	9	9	Epithelial	A	Transition_zone	2.10221	1.27023
A1_TTCGCTGGCTTTCGTGA	A1	2567	1563	A1	3.62291	7	7	Epithelial	A	Transition_zone	0.185052	-0.618979
A1_CTCCTCCGCTTGCACGC	A1	2569	1575	A1	2.7248	7	7	Epithelial	A	Transition_zone	-0.0768224	-0.0973961
A1_TTCCGTGATGTTGGACG	A1	2574	1499	A1	4.7397	1	1	Epithelial	A	Transition_zone	5.53815	-0.0683584
A1_TGTCCTGATGGATATGT	A1	2579	1522	A1	3.10198	2	2	Epithelial	A	Transition_zone	-0.600832	0.552113
A1_GTCACTCATGCCGATCC	A1	2580	1539	A1	4.65116	2	2	Epithelial	A	Transition_zone	-1.526	1.83129
A1_ATGGGAGATGCACGTCT	A1	2582	1602	A1	2.55616	8	8	Epithelial	A	Transition_zone	1.8445	-0.988044
A1_TCTTTGATACTACGGGC	A1	2586	1562	A1	4.40835	11	11	Epithelial	A	Transition_zone	2.50766	-4.75431
A1_CCTAAGATACCGAACGC	A1	2591	1542	A1	4.32266	2	2	Epithelial	A	Transition_zone	-2.27199	1.23864
A1_GTCTAGACGATGTGCTA	A1	2599	1459	A1	4.30935	6	6	Epithelial	A	Transition_zone	2.77052	-4.38941
A1_CCGAACGATGTACGGGC	A1	2616	1562	A1	3.17278	2	2	Epithelial	A	Transition_zone	-2.63625	-1.53268
A1_GCCCAGAATGCATGAGT	A1	2631	1499	A1	3.83884	2	2	Epithelial	A	Transition_zone	-2.9699	2.21861
A1_TCTACCGATGCACACAG	A1	2636	1584	A1	2.27618	1	1	Epithelial	A	Transition_zone	6.49722	-1.10005
A1_TTGGATGGCTGGTGTTT	A1	2639	1637	A1	1.78098	10	10	Epithelial	A	Transition_zone	7.19671	1.68252
A1_AGTGCCGCGATCATCCC	A1	2641	1604	A1	4.01363	9	9	Epithelial	A	Transition_zone	1.01664	-1.32026
A1_CTCATTACGATACACTG	A1	2644	1517	A1	3.32829	2	2	Epithelial	A	Transition_zone	-0.993607	-1.7527
A1_TGCTGAATACTGCAGCG	A1	2654	1476	A1	4.89827	5	5	Epithelial	A	Transition_zone	0.356137	-2.56124
A1_GGGTATTATGTTCTGTA	A1	2658	1619	A1	2.85929	2	2	Epithelial	A	Transition_zone	-1.93607	0.47778
A1_TTCACGCCGAGGACTTT	A1	2666	1664	A1	2.96324	9	9	Epithelial	A	Transition_zone	1.65422	-0.0426042
A1_ACCTACCTACGATTTCC	A1	2674	1651	A1	2.6926	1	1	Epithelial	A	Transition_zone	6.79054	-1.57929
A1_GGGTTTAATGTGCTCAT	A1	2686	1569	A1	2.68057	1	1	Epithelial	A	Transition_zone	4.94017	-1.36392
A1_TTGGGATATGATTTCGT	A1	2688	1482	A1	2.86458	4	4	Epithelial	A	Transition_zone	0.654932	1.96608
A1_ACTTCGCCGACCCGGTA	A1	2693	1579	A1	3.19346	3	3	Epithelial	A	Transition_zone	-5.23687	-3.0102
A1_CGTGAATATGCCTCTTC	A1	2697	1575	A1	4.00445	1	1	Epithelial	A	Transition_zone	5.10692	-0.311592
A1_CCTCAACGCTACTGGTT	A1	2698	1637	A1	2.37213	9	9	Epithelial	A	Transition_zone	1.42509	3.40481
A1_TGTAGACTACGCGTGCA	A1	2703	1525	A1	1.88679	1	1	Epithelial	A	Transition_zone	5.045	-1.37089
A1_GACCCAGGCTAAGCAAT	A1	2712	1519	A1	0.958702	1	1	Epithelial	A	Transition_zone	7.0484	-1.36807
A1_GTTACGAATGGATTTCC	A1	2741	1678	A1	1.89712	5	5	Epithelial	A	Transition_zone	0.482184	1.70321
A1_CCGGTGAATGCTAGCCC	A1	2764	1618	A1	1.88133	5	5	Epithelial	A	Transition_zone	0.0376139	-2.25156
A1_TGGGAGAGCTTGCACTA	A1	2768	1715	A1	3.90173	6	6	Epithelial	A	Transition_zone	5.40426	3.72439
A1_ACACTGAATGGAGGCAG	A1	2770	1557	A1	4.44043	2	2	Epithelial	A	Transition_zone	-1.96021	1.78861
A1_GTGGAGAGCTCCAACGC	A1	2770	1467	A1	4.47653	1	1	Epithelial	A	Transition_zone	8.65832	0.520918
A1_AGGATAAATGGTTCTCG	A1	2782	1759	A1	2.19267	9	9	Epithelial	A	Transition_zone	1.59273	-0.534524
A1_GGAACCCATGGCAACAT	A1	2782	1701	A1	2.6959	10	10	Epithelial	A	Transition_zone	7.32933	2.53056
A1_GCAGGCTCGACTTGCGG	A1	2797	1689	A1	3.75402	1	1	Epithelial	A	Transition_zone	6.22633	1.9912
A1_TTGGTTTCGATCATCTT	A1	2804	1647	A1	4.74322	9	9	Epithelial	A	Transition_zone	1.9791	-0.239704
A1_GATTCTTTACGACCAAT	A1	2821	1634	A1	3.93477	9	9	Epithelial	A	Transition_zone	3.94819	-0.11574
A1_CATCCACGCTGTCGCTG	A1	2822	1690	A1	2.40964	5	5	Epithelial	A	Transition_zone	0.396713	-2.29634
A1_TTGTTTGGCTATAGGAT	A1	2823	1548	A1	4.85299	2	2	Epithelial	A	Transition_zone	-2.44786	1.81551
A1_TGAGACTTACTGTGCTC	A1	2826	1735	A1	3.04317	9	9	Epithelial	A	Transition_zone	1.25122	-1.08688
A1_CATTGAGGCTGCGAACA	A1	2835	1695	A1	2.53968	3	3	Epithelial	A	Transition_zone	-2.88658	-3.63105
A1_TTCTAACATGTAGTCCT	A1	2836	1580	A1	4.01975	7	7	Epithelial	A	Transition_zone	-0.218765	-0.492027
A1_GTTAGTGTACGAACACT	A1	2842	1615	A1	4.01126	2	2	Epithelial	A	Transition_zone	-2.73506	1.54087
A1_TTCCTCTATGTAAACGC	A1	2860	1766	A1	1.3986	1	1	Epithelial	A	Transition_zone	6.91313	-1.1198
A1_GGTGGCTCGATTCGTGA	A1	2862	1646	A1	4.08805	1	1	Epithelial	A	Transition_zone	6.10974	0.0492981
A1_TGGGCGTTACTGAGGCT	A1	2871	1627	A1	4.77186	5	5	Epithelial	A	Transition_zone	-0.234756	0.683976
A1_CCACGAGATGACGTCGA	A1	2876	1650	A1	4.79833	9	9	Epithelial	A	Transition_zone	1.59485	0.964247
A1_GATCGTATACCCTAGGA	A1	2877	1711	A1	4.06674	9	9	Epithelial	A	Transition_zone	1.79399	-0.119598
A1_GGCACGTTACCATTTGC	A1	2883	1703	A1	3.9889	1	1	Epithelial	A	Transition_zone	8.74133	-0.237832
A1_CAGTGCGATGTTTCAGC	A1	2909	1759	A1	4.50327	9	9	Epithelial	A	Transition_zone	2.01467	0.964199
A1_TTGGATGTACATTTCGT	A1	2912	1631	A1	2.71291	1	1	Epithelial	A	Transition_zone	6.90921	-1.10045
A1_CCTCAGTTACGGTCTAA	A1	2925	1746	A1	2.42735	8	8	Epithelial	A	Transition_zone	5.71418	-1.55867
A1_TTGGATGATGTAAACGT	A1	2926	1740	A1	2.22146	1	1	Epithelial	A	Transition_zone	6.80969	-0.389194
A1_TTCGGTCGCTAGTCCAT	A1	2949	1715	A1	2.98406	2	2	Epithelial	A	Transition_zone	-1.29876	0.228033
A1_GAATAGAATGGGCATCG	A1	2952	1802	A1	2.37127	11	11	Epithelial	A	Transition_zone	2.41327	-4.77194
A1_GCTACAAGCTGCTTCGG	A1	2954	1874	A1	2.065	9	9	Epithelial	A	Transition_zone	0.457824	-0.664349
A1_GTACAACGCTCACACTA	A1	2958	1726	A1	4.39486	9	9	Epithelial	A	Transition_zone	3.72067	1.22939
A1_GTTAGACATGATTTCGT	A1	2958	1608	A1	4.46247	5	5	Epithelial	A	Transition_zone	0.392613	-2.64843
A1_GTTACCCGCTGAGTTTC	A1	2998	1777	A1	0.667111	1	1	Epithelial	A	Transition_zone	5.90862	-1.65608
A1_CACTGAATACCGAACTG	A1	3001	1684	A1	2.999	1	1	Epithelial	A	Transition_zone	5.54429	0.426464
A1_TGGCGTGATGGTTCGCT	A1	3005	1729	A1	3.99334	1	1	Epithelial	A	Transition_zone	8.46749	0.0965541
A1_GCGAGAATACGATATAC	A1	3012	1648	A1	4.41567	4	4	Epithelial	A	Transition_zone	0.721235	4.10809
A1_CTCACTGCGAGAATTCC	A1	3024	1889	A1	1.78571	8	8	Epithelial	A	Transition_zone	-1.38635	0.33452
A1_TGCTTCGCGAAAGCACG	A1	3028	1789	A1	2.50991	7	7	Epithelial	A	Transition_zone	1.03287	0.633865
A1_GAGAGGTGCTTTCACAG	A1	3041	1632	A1	4.30779	1	1	Epithelial	A	Transition_zone	8.12956	0.046645
A1_CTCAACCGCTCGTAATC	A1	3042	1752	A1	4.7666	3	3	Epithelial	A	Transition_zone	-5.12138	-3.37334
A1_AATGAAGCGACAGTCGC	A1	3042	1769	A1	3.78041	8	8	Epithelial	A	Transition_zone	3.33608	-1.35015
A1_GGAGAACATGGACCCAA	A1	3048	1713	A1	3.05118	1	1	Epithelial	A	Transition_zone	6.42316	-1.59395
A1_TTGGGATATGAGAATCT	A1	3053	1699	A1	4.35637	4	4	Epithelial	A	Transition_zone	0.268552	3.66969
A1_TTTACCAGCTAGCGTAG	A1	3057	1689	A1	3.95813	10	10	Epithelial	A	Transition_zone	7.43835	2.02604
A1_CTACAGATACGTGTGGC	A1	3077	1651	A1	4.90738	6	6	Epithelial	A	Transition_zone	4.9073	3.19023
A1_TACGTCCCGACGACAGA	A1	3081	1690	A1	4.02467	1	1	Epithelial	A	Transition_zone	5.89977	-0.397315
A1_GTGGTTAGCTTCATGAC	A1	3086	1778	A1	2.46273	9	9	Epithelial	A	Transition_zone	2.91441	0.283981
A1_GTTGTAGTACGTTACAA	A1	3090	1717	A1	1.61812	1	1	Epithelial	A	Transition_zone	6.67086	-1.54026
A1_GGTAATCATGGTCGTGA	A1	3100	1767	A1	2	10	10	Epithelial	A	Transition_zone	7.42596	2.16148
A1_TTTCGATGCTAGGGTCA	A1	3121	1809	A1	3.10798	4	4	Epithelial	A	Transition_zone	-0.418622	3.74342
A1_GAATCACATGAAATGGG	A1	3129	1711	A1	2.87632	4	4	Epithelial	A	Transition_zone	1.06138	3.57982
A1_GGGTGTCTACTGCATAG	A1	3134	1799	A1	3.66943	7	7	Epithelial	A	Transition_zone	0.319406	-0.144052
A1_CGGAGAAATGTGTGTGA	A1	3146	1868	A1	2.67006	8	8	Epithelial	A	Transition_zone	3.34875	-1.41176
A1_TTGTGGACGATCTTGTT	A1	3158	1804	A1	4.27486	2	2	Epithelial	A	Transition_zone	-2.59839	0.00396662
A1_AGGGTCCATGAGAGTTC	A1	3161	1770	A1	3.44828	1	1	Epithelial	A	Transition_zone	4.25563	0.270294
A1_TCGCACTGCTGGCTGCT	A1	3182	1842	A1	3.14268	3	3	Epithelial	A	Transition_zone	-1.97659	-3.62355
A1_TAGTGCACGAGACCGCT	A1	3184	1763	A1	4.33417	9	9	Epithelial	A	Transition_zone	1.76968	0.121962
A1_ACATGCATACCGTATAA	A1	3193	1879	A1	3.06921	2	2	Epithelial	A	Transition_zone	-1.71679	0.220442
A1_GGTAATCCGAGAAATTG	A1	3214	1821	A1	2.9247	6	6	Epithelial	A	Transition_zone	5.31879	2.33586
A1_GCACGTGCGACTCAAGT	A1	3220	1864	A1	3.81988	2	2	Epithelial	A	Transition_zone	-2.45536	-1.09033
A1_CCTTGTGATGCCTGAAG	A1	3278	1806	A1	4.17938	8	8	Epithelial	A	Transition_zone	0.472531	4.01818
A1_AGCTACACGATCTTTCA	A1	3298	1930	A1	3.75985	1	1	Epithelial	A	Transition_zone	7.82531	1.82921
A1_ATGTCCCGCTCTTGCGG	A1	3317	1922	A1	2.26108	4	4	Epithelial	A	Transition_zone	1.35962	3.08314
A1_AATCACGTACATGCATG	A1	3335	1961	A1	2.57871	5	5	Epithelial	A	Transition_zone	-1.85391	-2.92058
A1_GGGACTCCGATGCGGCT	A1	3344	1815	A1	2.48206	1	1	Epithelial	A	Transition_zone	6.54778	-1.35759
A1_TCCGGGATACCGTAGGC	A1	3368	1980	A1	3.29572	10	10	Epithelial	A	Transition_zone	6.98334	2.40677
A1_CTCATCGCGACTCACAA	A1	3371	1698	A1	0.474637	10	10	Epithelial	A	Transition_zone	7.67587	1.99508
A1_AGGATCTTACCGGACTG	A1	3376	1887	A1	2.90284	1	1	Epithelial	A	Transition_zone	5.87045	-1.32377
A1_ATCAGGTTACCGAACTG	A1	3388	1921	A1	3.18772	6	6	Epithelial	A	Transition_zone	2.55867	3.24779
A1_GCCAGCATACAGCCCAA	A1	3404	1945	A1	2.14454	8	8	Epithelial	A	Transition_zone	4.08958	0.822992
A1_TATCTTGTACTCGGTAA	A1	3416	1783	A1	3.33724	1	1	Epithelial	A	Transition_zone	8.84189	0.128062
A1_TTCATTGGCTCGTGTGC	A1	3431	1989	A1	3.81813	9	9	Epithelial	A	Transition_zone	1.73366	-0.305201
A1_CTCCCTCTACCCGATAG	A1	3437	1978	A1	1.7748	9	9	Epithelial	A	Transition_zone	1.40842	-0.522578
A1_GAAGAATATGCCTGAAG	A1	3442	1964	A1	2.06275	8	8	Epithelial	A	Transition_zone	3.01464	-1.32458
A1_GCTGCAGATGCCAGTGG	A1	3447	2028	A1	4.03249	9	9	Epithelial	A	Transition_zone	1.79509	-0.277294
A1_ATTCAGGGCTTCGAGCC	A1	3500	1805	A1	3.77143	7	7	Epithelial	A	Transition_zone	-0.221543	0.167186
A1_ATGCCTCTACTCGGGAT	A1	3514	1954	A1	2.98805	8	8	Epithelial	A	Transition_zone	-1.98008	0.978968
A1_GCAACCGGCTGTGGCTC	A1	3514	1928	A1	1.73591	1	1	Epithelial	A	Transition_zone	7.5424	-1.53137
A1_GTTGTAGTACGCGTTAG	A1	3519	1763	A1	4.85934	10	10	Epithelial	A	Transition_zone	7.91166	2.01798
A1_GTGATGTGCTAGACGTG	A1	3529	1941	A1	3.96713	2	2	Epithelial	A	Transition_zone	-3.10178	0.0298124
A1_CACAGATTACATTTCGT	A1	3550	1926	A1	4.11268	3	3	Epithelial	A	Transition_zone	-2.75867	-3.67084
A1_TGGAGAGTACAAACCCG	A1	3558	2053	A1	3.17594	6	6	Epithelial	A	Transition_zone	5.05168	3.10399
A1_TCTATCACGATGGGTCC	A1	3574	1876	A1	4.5887	1	1	Epithelial	A	Transition_zone	6.93587	0.428881
A1_CAGTTAGCGAGACCTAT	A1	3575	2019	A1	2.15385	1	1	Epithelial	A	Transition_zone	5.92683	-0.87712
A1_TTGCTGCGCTAATGCTC	A1	3582	1983	A1	3.62926	2	2	Epithelial	A	Transition_zone	-1.82676	0.961894
A1_CAACCTCATGGTTCTCG	A1	3583	2045	A1	3.07005	7	7	Epithelial	A	Transition_zone	-0.56788	-0.220926
A1_ACTTAGGGCTGCTCTGG	A1	3628	2027	A1	2.97685	2	2	Epithelial	A	Transition_zone	-2.419	-0.804949
A1_ACCATTTATGGTTCGCT	A1	3629	2089	A1	1.37779	9	9	Epithelial	A	Transition_zone	5.085	-0.59958
A1_CATTCCGTACCGTGCTC	A1	3635	2036	A1	3.65887	1	1	Epithelial	A	Transition_zone	6.7277	-0.160049
A1_CTCAATTGCTCCGCTAG	A1	3636	1888	A1	0.715072	1	1	Epithelial	A	Transition_zone	7.83544	-1.12216
A1_GATTGGTATGATCACAG	A1	3657	2187	A1	2.10555	9	9	Epithelial	A	Transition_zone	1.58917	-0.627482
A1_GAGAGGTGCTAATGCGG	A1	3668	1838	A1	4.71647	9	9	Epithelial	A	Transition_zone	3.83791	0.130885
A1_AGACCATCGATTCACAG	A1	3674	1926	A1	3.07567	1	1	Epithelial	A	Transition_zone	6.98372	0.337633
A1_CAGGTATGCTGGTGTTT	A1	3690	1954	A1	3.57724	1	1	Epithelial	A	Transition_zone	6.61717	-1.54589
A1_TTTCGATATGATTTCGT	A1	3693	1963	A1	3.52017	6	6	Epithelial	A	Transition_zone	4.78998	3.46856
A1_AGATAGATACCGGACGT	A1	3754	2142	A1	3.16995	4	4	Epithelial	A	Transition_zone	1.07342	3.34241
A1_GAATCGTTACGACCACG	A1	3756	2144	A1	1.75719	9	9	Epithelial	A	Transition_zone	3.73773	0.539563
A1_CTGGTCTCGAAAGATTG	A1	3805	1939	A1	2.26018	6	6	Epithelial	A	Transition_zone	5.31902	3.73632
A1_CATTGTTGCTGGCAGAT	A1	3830	2197	A1	3.28982	8	8	Epithelial	A	Transition_zone	3.11251	-1.24255
A1_GTGCTTCCGAGGTAACG	A1	3847	2102	A1	1.87159	1	1	Epithelial	A	Transition_zone	6.70075	0.327582
A1_ACAGGGAGCTTACTCAG	A1	3883	2029	A1	4.60984	6	6	Epithelial	A	Transition_zone	5.4228	3.42694
A1_CCCAACTTACGGTCTAA	A1	4001	2050	A1	4.49888	7	7	Epithelial	A	Transition_zone	1.01073	3.75778
A1_GTTGAACCGAGTTACCA	A1	4001	2203	A1	3.74906	3	3	Epithelial	A	Transition_zone	-4.95599	-3.33028
A1_GCTGCAGCGAAATGAGT	A1	4006	2250	A1	0.873689	9	9	Epithelial	A	Transition_zone	4.25676	-0.272444
A1_GACCCAGATGCCTCTTC	A1	4018	2223	A1	3.16078	5	5	Epithelial	A	Transition_zone	-0.742784	-2.06024
A1_TACAGGTATGCGATAAC	A1	4019	2188	A1	3.63274	8	8	Epithelial	A	Transition_zone	4.5305	0.874222
A1_GTTACAGGCTAGTTAGA	A1	4042	2238	A1	2.99357	1	1	Epithelial	A	Transition_zone	5.17927	0.516382
A1_TATTTCGCGAACGGGAT	A1	4050	2141	A1	4.12346	1	1	Epithelial	A	Transition_zone	8.47658	-0.306802
A1_ATCCTATGCTCACAGAG	A1	4085	2280	A1	2.9131	1	1	Epithelial	A	Transition_zone	5.97235	-0.80633
A1_CGCATAAATGGAGAACG	A1	4089	2302	A1	2.64123	10	10	Epithelial	A	Transition_zone	7.58877	1.95511
A1_CCACTTGTACTCGGTAA	A1	4090	2180	A1	3.88753	3	3	Epithelial	A	Transition_zone	-2.78217	-3.61917
A1_CGGAGAAGCTACCCTCT	A1	4094	2366	A1	2.39375	7	7	Epithelial	A	Transition_zone	-0.605552	-0.646376
A1_GTAGCTACGATGCACTA	A1	4097	2252	A1	3.49036	7	7	Epithelial	A	Transition_zone	-0.00499714	-0.460829
A1_ACAACCAATGAGGTAAA	A1	4144	2155	A1	3.37838	1	1	Epithelial	A	Transition_zone	6.50595	0.853543
A1_TAGAGTCATGGCAACAT	A1	4158	2212	A1	4.49735	1	1	Epithelial	A	Transition_zone	5.58883	0.116453
A1_GATTCTTCGATTGCAAC	A1	4206	2334	A1	2.85307	3	3	Epithelial	A	Transition_zone	-2.29576	-3.3808
A1_GGCTTTCCGACGGATCC	A1	4243	2270	A1	1.64978	1	1	Epithelial	A	Transition_zone	7.33577	0.656049
A1_GAGTCTATACCGCAGTG	A1	4256	2401	A1	3.64192	2	2	Epithelial	A	Transition_zone	-1.50986	-0.957679
A1_TCTCAGCTACAAGTCTA	A1	4283	2237	A1	3.19869	1	1	Epithelial	A	Transition_zone	5.07513	0.318312
A1_ATCATTCTACCACACCT	A1	4296	2359	A1	1.95531	5	5	Epithelial	A	Transition_zone	0.852287	-1.49799
A1_TTGAGTGCGATGCACTA	A1	4339	2382	A1	2.53515	9	9	Epithelial	A	Transition_zone	1.55301	-0.769821
A1_ATTCTTGATGATTCGCT	A1	4348	2392	A1	3.17387	7	7	Epithelial	A	Transition_zone	-0.158802	-0.326929
A1_GTTACAGATGTAATCCC	A1	4351	2218	A1	3.21765	1	1	Epithelial	A	Transition_zone	6.5693	-1.05972
A1_CATTCCGCGATGGATCT	A1	4360	2237	A1	3.53211	3	3	Epithelial	A	Transition_zone	-3.59911	-3.01306
A1_TCTCACGATGTCTTCGA	A1	4397	2405	A1	3.50239	9	9	Epithelial	A	Transition_zone	2.0823	0.227426
A1_TTCTCTCTACCGTATAA	A1	4408	2267	A1	2.2686	5	5	Epithelial	A	Transition_zone	-0.428865	-2.89558
A1_CCTTGTGTACCCATAAG	A1	4468	2291	A1	4.5658	1	1	Epithelial	A	Transition_zone	5.51761	1.61903
A1_CTGAGGCCGATCGGGTC	A1	4524	2273	A1	4.97347	4	4	Epithelial	A	Transition_zone	1.56139	3.98866
A1_GAGGCAAGCTATCCTCC	A1	4548	2286	A1	3.0343	4	4	Epithelial	A	Transition_zone	1.41803	3.94747
A1_AGGTTACGCTACGAGCA	A1	4569	2449	A1	3.50186	9	9	Epithelial	A	Transition_zone	2.16848	1.00192
A1_TTTGGTTTACAAACACT	A1	4586	2337	A1	4.97165	2	2	Epithelial	A	Transition_zone	-2.75446	-0.850244
A1_TACTTCAATGAAACCAT	A1	4718	2362	A1	3.2429	9	9	Epithelial	A	Transition_zone	5.5806	-1.20896
A1_ACACCAAATGGTAGCCG	A1	4730	2370	A1	3.65751	1	1	Epithelial	A	Transition_zone	5.83401	-1.50166
A1_TGCGGGTGCTAAGTCAA	A1	4886	2432	A1	3.88866	2	2	Epithelial	A	Transition_zone	-0.927671	0.713477
A1_TACTTGTCGACAACGCC	A1	4937	2446	A1	3.92951	4	4	Epithelial	A	Transition_zone	1.25095	4.1388
A1_TCTTTGAATGTGTTCAC	A1	5038	2486	A1	4.08892	1	1	Epithelial	A	Transition_zone	4.97643	-1.25861
A1_ACAAGCTTACTTCTCAA	A1	5182	2479	A1	3.45426	1	1	Epithelial	A	Transition_zone	6.46919	-0.416
A2_ACTACGATACATAAGGA	A2	500	368	A2	0.6	1	1	Epithelial	A	peripheral_normal	5.94518	-0.679343
A2_GAGAAATTACCATCTGC	A2	502	393	A2	1.79283	0	0	Epithelial	A	peripheral_normal	-4.43304	-1.58201
A2_TGGGAAGCGACACGGTC	A2	502	403	A2	2.19124	6	6	Epithelial	A	peripheral_normal	4.94415	2.46232
A2_TGTAACGCGACACACGC	A2	502	399	A2	0.398406	0	0	Epithelial	A	peripheral_normal	-3.97426	-0.675355
A2_GATGAGGGCTACAGTCT	A2	505	407	A2	1.78218	0	0	Epithelial	A	peripheral_normal	-4.43866	-0.387319
A2_GCAACCGATGTTGGAAT	A2	505	409	A2	1.38614	0	0	Epithelial	A	peripheral_normal	-3.97382	0.755199
A2_GCGTGCATACCCATACC	A2	506	414	A2	1.3834	0	0	Epithelial	A	peripheral_normal	-3.92429	-1.81781
A2_ATCCACCTACAAACACT	A2	508	373	A2	0.393701	0	0	Epithelial	A	peripheral_normal	-3.98578	-0.768372
A2_AGGATAATACCGCAGTG	A2	509	390	A2	0.392927	0	0	Epithelial	A	peripheral_normal	-3.3558	-0.634446
A2_TAACCAGCGACGGAAGT	A2	509	402	A2	0.982318	0	0	Epithelial	A	peripheral_normal	-4.47879	0.507111
A2_ATGAGTCTACACGTCGA	A2	510	396	A2	1.37255	8	8	Epithelial	A	peripheral_normal	4.05233	3.49636
A2_ATTCAGGTACGATCACG	A2	511	393	A2	1.95695	0	0	Epithelial	A	peripheral_normal	-4.77703	0.217604
A2_TCGCTTGATGGGAAGGT	A2	512	397	A2	1.36719	4	4	Epithelial	A	peripheral_normal	0.869741	3.59963
A2_TGGCGTGTACGTTCTAT	A2	519	423	A2	0.578035	0	0	Epithelial	A	peripheral_normal	-2.41406	-2.05522
A2_GCGATCGTACATAACGT	A2	520	409	A2	0.769231	0	0	Epithelial	A	peripheral_normal	-4.44916	-0.744702
A2_CTCAGTCATGGGAGGCA	A2	520	417	A2	2.30769	0	0	Epithelial	A	peripheral_normal	-3.07724	-1.99292
A2_CAAGAGGGCTCCGATCG	A2	522	409	A2	0.957854	0	0	Epithelial	A	peripheral_normal	-4.51127	-1.23582
A2_CTACAGACGACCCATAA	A2	526	420	A2	1.71103	5	5	Epithelial	A	peripheral_normal	-1.49891	1.04201
A2_CCACCATATGGCAACAT	A2	528	428	A2	0.757576	0	0	Epithelial	A	peripheral_normal	-4.17121	-1.65651
A2_CACATGAATGGACCACG	A2	532	402	A2	1.12782	5	5	Epithelial	A	peripheral_normal	-1.51068	-2.04623
A2_CGAAGTTTACGTAGCTA	A2	535	425	A2	2.42991	0	0	Epithelial	A	peripheral_normal	-4.32606	-0.808206
A2_ATGCATGCGAGATTCGT	A2	542	434	A2	1.84502	0	0	Epithelial	A	peripheral_normal	-4.87728	-0.0622694
A2_CGTGTCTTACTTACTGT	A2	542	412	A2	3.32103	0	0	Epithelial	A	peripheral_normal	-4.58127	2.08157
A2_CAAGACTGCTGCCTTTC	A2	543	425	A2	1.84162	0	0	Epithelial	A	peripheral_normal	-3.30381	-1.50132
A2_GGTCTGGTACGTCATTC	A2	544	422	A2	1.83824	7	7	Epithelial	A	peripheral_normal	-3.01124	0.0188754
A2_CATACTTATGTCTTGCG	A2	546	427	A2	1.64835	5	5	Epithelial	A	peripheral_normal	-0.434676	-1.52569
A2_GTGTGGCGCTATCTCGA	A2	546	418	A2	1.64835	0	0	Epithelial	A	peripheral_normal	-4.4157	-1.06069
A2_GCGGATCCGATTACCAG	A2	547	402	A2	2.92505	0	0	Epithelial	A	peripheral_normal	-4.46832	-0.300795
A2_GAGACCCATGCATCTGC	A2	549	433	A2	0.910747	0	0	Epithelial	A	peripheral_normal	-4.60746	0.947087
A2_TTATTGCGCTCACTACA	A2	552	409	A2	2.53623	0	0	Epithelial	A	peripheral_normal	-4.42009	-0.486292
A2_TCGACCTCGATCCGCGA	A2	554	425	A2	1.26354	5	5	Epithelial	A	peripheral_normal	-0.311202	-2.44379
A2_TAGATCGATGATTCCTA	A2	557	413	A2	3.2316	0	0	Epithelial	A	peripheral_normal	-4.148	1.24147
A2_CAAGAGGATGCTGACCC	A2	561	447	A2	0.178253	0	0	Epithelial	A	peripheral_normal	-4.08569	-1.13966
A2_TCCGATCTACTCATCCA	A2	561	446	A2	0.713012	0	0	Epithelial	A	peripheral_normal	-4.78378	0.0981896
A2_ACGGTTACGAGGTGTTT	A2	562	434	A2	1.24555	5	5	Epithelial	A	peripheral_normal	-0.802698	-2.21179
A2_TCCAGAATACGTAGCTA	A2	568	445	A2	0	7	7	Epithelial	A	peripheral_normal	-1.31847	-0.516666
A2_TCAAGCAATGCACGTCT	A2	569	408	A2	2.46046	0	0	Epithelial	A	peripheral_normal	-4.93589	-0.536592
A2_TTGGGCGTACAAGCGCT	A2	570	457	A2	1.22807	0	0	Epithelial	A	peripheral_normal	-3.85677	-1.31113
A2_CATACTTATGTTCTCTT	A2	572	432	A2	0.174825	0	0	Epithelial	A	peripheral_normal	-3.32454	-1.96439
A2_AGTCTCCCGAGACAAAT	A2	578	430	A2	1.38408	5	5	Epithelial	A	peripheral_normal	0.216336	-2.36654
A2_CAAGGGAGCTGCACGCT	A2	580	442	A2	1.89655	0	0	Epithelial	A	peripheral_normal	-3.59585	-1.37811
A2_GGAGCAATACTCCCGAC	A2	583	456	A2	0.51458	0	0	Epithelial	A	peripheral_normal	-4.08118	1.33082
A2_ATCGTGATACCGAACTG	A2	584	463	A2	1.71233	0	0	Epithelial	A	peripheral_normal	-4.57313	-1.61639
A2_TGTTTGTATGCTGTACT	A2	584	465	A2	1.88356	0	0	Epithelial	A	peripheral_normal	-4.61643	1.26856
A2_ACATGCAGCTGATTAAG	A2	585	454	A2	0.34188	0	0	Epithelial	A	peripheral_normal	-4.54383	-1.03491
A2_AGAGCAGCGAGAACCGA	A2	587	447	A2	2.21465	5	5	Epithelial	A	peripheral_normal	-0.929474	-2.66052
A2_AGAAGTATACAGTCTGG	A2	588	414	A2	1.02041	0	0	Epithelial	A	peripheral_normal	-3.79498	-1.44798
A2_GACTCTCTACACCAGCA	A2	590	460	A2	1.01695	0	0	Epithelial	A	peripheral_normal	-4.3172	-1.1206
A2_TGGATCATACCACGTCC	A2	590	439	A2	0.169492	6	6	Epithelial	A	peripheral_normal	5.28428	2.68148
A2_AAGACTCCGATACAGAA	A2	592	459	A2	4.39189	4	4	Epithelial	A	peripheral_normal	0.417191	2.91094
A2_GCCATTCGCTGCAGAAC	A2	592	442	A2	2.7027	0	0	Epithelial	A	peripheral_normal	-4.00666	-2.07265
A2_CACTGAAGCTACTCATG	A2	594	483	A2	0.673401	5	5	Epithelial	A	peripheral_normal	-2.15476	-2.24866
A2_TACCTGCTACCTAGCCT	A2	595	458	A2	1.0084	0	0	Epithelial	A	peripheral_normal	-3.14819	-1.81428
A2_GCACGGTTACTCATAGG	A2	596	478	A2	1.51007	0	0	Epithelial	A	peripheral_normal	-4.41909	-1.72841
A2_CGGACACGCTGTCAGTT	A2	598	457	A2	0.668896	0	0	Epithelial	A	peripheral_normal	-2.88803	-1.64517
A2_TACCGAAATGGCCTTGT	A2	600	468	A2	0.5	5	5	Epithelial	A	peripheral_normal	-2.04433	-2.49463
A2_TCACACCTACGTTCTAC	A2	600	485	A2	0.833333	0	0	Epithelial	A	peripheral_normal	-4.45468	1.32909
A2_CATTCTAATGCGCTTCG	A2	601	467	A2	1.33111	0	0	Epithelial	A	peripheral_normal	-4.32438	-0.111176
A2_GGGTGAAATGGTGCGAT	A2	602	462	A2	0.332226	4	4	Epithelial	A	peripheral_normal	-2.57881	2.75412
A2_GGTCACGATGTCCCTAA	A2	602	449	A2	3.15615	0	0	Epithelial	A	peripheral_normal	-4.17448	0.935042
A2_TCACTATTACCATACAG	A2	605	477	A2	0.826446	0	0	Epithelial	A	peripheral_normal	-3.24394	-1.93556
A2_CAGCCAGATGGGCTGGT	A2	607	482	A2	0.823723	0	0	Epithelial	A	peripheral_normal	-4.2614	-0.706523
A2_GTGTTCCCGAGGAGACT	A2	607	476	A2	1.81219	0	0	Epithelial	A	peripheral_normal	-3.98429	-0.609714
A2_TACTTCACGACGATAGG	A2	609	489	A2	1.47783	0	0	Epithelial	A	peripheral_normal	-2.04276	-2.41309
A2_CCCTGATGCTAACGTTC	A2	610	486	A2	0.983607	0	0	Epithelial	A	peripheral_normal	-4.65713	-1.07485
A2_GAGGGTAGCTAGTCGGA	A2	610	449	A2	4.2623	0	0	Epithelial	A	peripheral_normal	-5.12341	-2.00797
A2_TGCTCCATACCGCAGTG	A2	613	448	A2	1.95759	0	0	Epithelial	A	peripheral_normal	-5.67093	-2.118
A2_AGACAAACGATGTGCAT	A2	614	462	A2	2.11726	0	0	Epithelial	A	peripheral_normal	-3.98266	1.11964
A2_CTCATTAATGCATTTGC	A2	623	459	A2	2.08668	0	0	Epithelial	A	peripheral_normal	-3.88417	-1.81663
A2_TTTGACTCGAGTAGAGC	A2	623	488	A2	0.321027	0	0	Epithelial	A	peripheral_normal	-3.53253	-2.45602
A2_GTGCGTGATGAACTCTT	A2	624	477	A2	2.08333	7	7	Epithelial	A	peripheral_normal	-2.00552	-0.291563
A2_TAAGCGTATGCCTATCA	A2	624	482	A2	2.72436	1	1	Epithelial	A	peripheral_normal	7.25031	-0.0506874
A2_CATACTTGCTATTTCCT	A2	625	474	A2	1.12	0	0	Epithelial	A	peripheral_normal	-3.4867	-2.38922
A2_GCATGATCGAACGGGAT	A2	626	447	A2	1.11821	3	3	Epithelial	A	peripheral_normal	-4.43718	-2.44756
A2_ATCGTCCCGAGGACTTT	A2	631	480	A2	3.01109	0	0	Epithelial	A	peripheral_normal	-3.47451	-1.63686
A2_GCCCGAATACCCAACCC	A2	631	492	A2	1.74326	0	0	Epithelial	A	peripheral_normal	-4.30983	0.787428
A2_CACACAAGCTCGTACAT	A2	635	477	A2	1.73228	4	4	Epithelial	A	peripheral_normal	-0.582568	1.6033
A2_GTGCGTGCGAGGTAATA	A2	635	495	A2	0.472441	0	0	Epithelial	A	peripheral_normal	-3.98875	-2.1973
A2_GTTCTATGCTGGTTACT	A2	635	481	A2	1.41732	0	0	Epithelial	A	peripheral_normal	-4.29346	-2.05071
A2_ACCATTTTACTCTCCGA	A2	637	477	A2	2.04082	0	0	Epithelial	A	peripheral_normal	-3.179	0.231272
A2_GGTTCTCGCTAAGCACG	A2	637	460	A2	1.72684	4	4	Epithelial	A	peripheral_normal	0.571191	1.83463
A2_TGCAGATATGAGAAGGT	A2	638	484	A2	3.1348	5	5	Epithelial	A	peripheral_normal	-1.98375	-2.10292
A2_GGTTCTCGCTGGCATGA	A2	640	488	A2	1.09375	0	0	Epithelial	A	peripheral_normal	-3.66563	1.79833
A2_TGAGCGCATGGAGAACG	A2	640	470	A2	0.9375	5	5	Epithelial	A	peripheral_normal	-1.19775	-1.98374
A2_CAGATCATACCTAACAG	A2	643	485	A2	2.02177	0	0	Epithelial	A	peripheral_normal	-4.71833	-1.62025
A2_CATACAGTACTGCTACT	A2	645	467	A2	3.41085	0	0	Epithelial	A	peripheral_normal	-4.72001	-0.4336
A2_TGGGCTGTACGAAGTGG	A2	645	485	A2	2.63566	0	0	Epithelial	A	peripheral_normal	-3.67725	1.03019
A2_ACGGTCGCGACTATGTG	A2	652	495	A2	1.84049	3	3	Epithelial	A	peripheral_normal	-3.95123	-2.35896
A2_GGTAGAGATGTCCCGGT	A2	654	501	A2	3.36391	0	0	Epithelial	A	peripheral_normal	-3.5685	-1.75187
A2_GTAGAAACGACTTGCGG	A2	656	510	A2	1.67683	5	5	Epithelial	A	peripheral_normal	-1.44334	-2.42968
A2_ACGTAACCGACCGCAGT	A2	658	514	A2	1.21581	0	0	Epithelial	A	peripheral_normal	-3.96432	-1.87516
A2_GGTGATTTACATATGGC	A2	659	493	A2	2.57967	0	0	Epithelial	A	peripheral_normal	-4.58744	-1.67092
A2_TTGGTTTGCTCGAATTC	A2	661	540	A2	1.66415	3	3	Epithelial	A	peripheral_normal	-3.35067	-2.14273
A2_CTATAGGCGAGTTACAC	A2	662	504	A2	1.20846	0	0	Epithelial	A	peripheral_normal	-3.8114	1.37342
A2_TTCCTTCATGGGTCGAC	A2	664	499	A2	0.903614	0	0	Epithelial	A	peripheral_normal	-3.95078	-1.43959
A2_CTGTCGTGCTTCGAAGG	A2	666	529	A2	0	0	0	Epithelial	A	peripheral_normal	-3.17826	-1.82275
A2_GTAGATCGCTAACGTTC	A2	666	507	A2	1.2012	5	5	Epithelial	A	peripheral_normal	-0.785358	0.492927
A2_TCGGGTGTACTACGCGG	A2	668	515	A2	0.149701	0	0	Epithelial	A	peripheral_normal	-4.96912	0.724734
A2_CTCCACACGATTCGTAG	A2	670	514	A2	1.49254	0	0	Epithelial	A	peripheral_normal	-4.24858	0.0577143
A2_CTACCCACGACACACTA	A2	671	524	A2	0	0	0	Epithelial	A	peripheral_normal	-4.50262	-0.0163368
A2_GTCATGATACTGGCCAG	A2	671	500	A2	1.63934	0	0	Epithelial	A	peripheral_normal	-2.92333	-2.17442
A2_ATGGAGGCGAACTTCCC	A2	672	507	A2	4.01786	0	0	Epithelial	A	peripheral_normal	-3.87641	-0.123038
A2_TCAAGACATGGCTGAAC	A2	673	530	A2	0.742942	0	0	Epithelial	A	peripheral_normal	-3.90177	-0.902123
A2_ACCATTTATGGTGCGAT	A2	674	504	A2	0.593472	5	5	Epithelial	A	peripheral_normal	-0.0912828	-2.40378
A2_CATGGATGCTTATCTCT	A2	674	516	A2	0.445104	0	0	Epithelial	A	peripheral_normal	-4.04844	-0.613352
A2_AAGAACATACTAGCAAT	A2	677	496	A2	3.84047	4	4	Epithelial	A	peripheral_normal	-1.65578	3.39727
A2_AGTAACCATGCACACAG	A2	677	476	A2	2.51108	4	4	Epithelial	A	peripheral_normal	1.14809	2.11867
A2_GACCCAGTACAGAAGGT	A2	682	490	A2	2.93255	4	4	Epithelial	A	peripheral_normal	1.34098	2.07994
A2_GATGTTGATGGGAAGGT	A2	682	511	A2	2.05279	0	0	Epithelial	A	peripheral_normal	-3.29323	-0.543399
A2_ACGTAACATGAAATTCG	A2	685	517	A2	1.60584	0	0	Epithelial	A	peripheral_normal	-4.07962	-1.12338
A2_CGGGTGTATGCACGTCC	A2	687	511	A2	2.91121	0	0	Epithelial	A	peripheral_normal	-4.68365	-0.421394
A2_ATCGTAGATGGCAACAT	A2	691	482	A2	1.30246	0	0	Epithelial	A	peripheral_normal	-2.46671	-0.0219692
A2_TGTAGACTACTCATAGG	A2	691	467	A2	1.5919	7	7	Epithelial	A	peripheral_normal	-1.73516	0.893801
A2_TTTCACAGCTAAGTGTA	A2	691	511	A2	0.578871	4	4	Epithelial	A	peripheral_normal	-1.12511	0.39405
A2_GGCTGTGTACAGGAACG	A2	692	531	A2	2.74566	0	0	Epithelial	A	peripheral_normal	-3.96244	0.977779
A2_GGGCTACTACTCATAGG	A2	693	533	A2	1.2987	5	5	Epithelial	A	peripheral_normal	-0.570253	-2.43547
A2_CTGGCAGTACACCATAA	A2	694	518	A2	2.16138	0	0	Epithelial	A	peripheral_normal	-4.6859	1.80765
A2_AAACGCTTACCGTGGGT	A2	699	557	A2	0.858369	0	0	Epithelial	A	peripheral_normal	-4.15024	-1.90275
A2_TAAGCCACGATTACACG	A2	701	531	A2	2.28245	5	5	Epithelial	A	peripheral_normal	-2.23536	-2.28339
A2_ATAGAGACGAAGGTAGC	A2	702	521	A2	1.56695	1	1	Epithelial	A	peripheral_normal	6.12007	1.34057
A2_ATTCATCGCTCGCCTAG	A2	705	495	A2	1.41844	0	0	Epithelial	A	peripheral_normal	-3.89343	-2.30776
A2_TCCGGGAGCTGCATTTG	A2	706	529	A2	0.849858	1	1	Epithelial	A	peripheral_normal	7.80278	1.33972
A2_CTTCTCTTACAACTGAC	A2	707	530	A2	1.41443	4	4	Epithelial	A	peripheral_normal	-0.485961	3.65825
A2_GAAGTAAATGGACCATA	A2	707	532	A2	1.55587	0	0	Epithelial	A	peripheral_normal	-4.00145	0.126712
A2_GTAACACATGGAAGTAG	A2	714	549	A2	0.980392	0	0	Epithelial	A	peripheral_normal	-4.01713	-2.48913
A2_CCACGTTATGAGTCGAC	A2	715	520	A2	1.11888	5	5	Epithelial	A	peripheral_normal	-3.61153	-1.31152
A2_TCGCTCAGCTTCAACCA	A2	716	534	A2	1.95531	4	4	Epithelial	A	peripheral_normal	-2.4216	2.98074
A2_GTGAGCCTACATCGCTT	A2	718	550	A2	1.94986	8	8	Epithelial	A	peripheral_normal	4.0325	1.22068
A2_TTGTTTGCGAGCTCGTG	A2	718	562	A2	1.67131	8	8	Epithelial	A	peripheral_normal	2.83084	-1.42811
A2_GGTAACTCGAGAGGAAA	A2	721	546	A2	1.52566	0	0	Epithelial	A	peripheral_normal	-4.35812	-0.989237
A2_CATCAAGGCTGTCAGTT	A2	722	519	A2	2.21607	4	4	Epithelial	A	peripheral_normal	-2.28257	2.90625
A2_GAGTTGTGCTCTGCGCA	A2	722	554	A2	1.38504	0	0	Epithelial	A	peripheral_normal	-4.45506	-1.05308
A2_TATCAGGTACGCGTTGA	A2	723	561	A2	1.1065	5	5	Epithelial	A	peripheral_normal	-1.48746	-2.59453
A2_CCGTTCACGAAATGCGG	A2	724	553	A2	2.90055	3	3	Epithelial	A	peripheral_normal	-4.35429	-2.7184
A2_TGAATCGATGCGAGTAC	A2	724	538	A2	3.1768	4	4	Epithelial	A	peripheral_normal	0.886867	3.83449
A2_TGGGAAGTACGATTTCC	A2	725	553	A2	0.413793	1	1	Epithelial	A	peripheral_normal	6.68853	-0.483901
A2_AAGTGAATACGGCTTCC	A2	729	532	A2	2.33196	5	5	Epithelial	A	peripheral_normal	-0.218255	0.674917
A2_CTTCTCTCGATTCTATC	A2	729	563	A2	1.23457	0	0	Epithelial	A	peripheral_normal	-4.75679	-0.306773
A2_CCGGTAGCGACGTACTA	A2	730	517	A2	2.73973	6	6	Epithelial	A	peripheral_normal	4.56266	3.10468
A2_GTTGCTCCGAACACACT	A2	730	561	A2	0.273973	3	3	Epithelial	A	peripheral_normal	-2.54455	-2.351
A2_ACTACGAGCTTATCTCT	A2	731	503	A2	3.55677	4	4	Epithelial	A	peripheral_normal	-0.956389	3.83941
A2_AGGAAATCGATAGGAGC	A2	732	523	A2	3.00546	5	5	Epithelial	A	peripheral_normal	-0.0832717	-2.43928
A2_ATCGTGAATGCGAAATC	A2	732	543	A2	3.27869	5	5	Epithelial	A	peripheral_normal	0.367384	-2.11851
A2_ACCATTTTACTAAAGCT	A2	733	548	A2	4.36562	0	0	Epithelial	A	peripheral_normal	-4.3877	1.15279
A2_GCGATCGGCTTGCACTA	A2	734	545	A2	2.31608	0	0	Epithelial	A	peripheral_normal	-4.11729	0.834709
A2_GAGGCAAGCTGGCTGCT	A2	735	543	A2	2.04082	5	5	Epithelial	A	peripheral_normal	-2.08592	-2.57553
A2_TTATTGCTACCATACAG	A2	735	558	A2	1.76871	0	0	Epithelial	A	peripheral_normal	-4.2155	-1.91295
A2_AGACCATGCTCGCGCTA	A2	737	562	A2	3.6635	0	0	Epithelial	A	peripheral_normal	-4.43574	0.56951
A2_CAACAGTGCTATCCTCC	A2	737	559	A2	1.08548	5	5	Epithelial	A	peripheral_normal	-0.501874	-2.8834
A2_CATCCCACGACCGTTTC	A2	737	554	A2	2.44233	0	0	Epithelial	A	peripheral_normal	-4.0575	1.04567
A2_GAAGTAACGAGTAGAAT	A2	737	553	A2	2.57802	2	2	Epithelial	A	peripheral_normal	-3.4078	-0.651539
A2_TAAGTCGCGACCGATCG	A2	741	550	A2	2.5641	6	6	Epithelial	A	peripheral_normal	4.82395	3.31748
A2_AACCCAATACCGTGGCA	A2	743	547	A2	4.17227	0	0	Epithelial	A	peripheral_normal	-4.94064	-1.54605
A2_AAGACTCATGGATATGT	A2	743	569	A2	2.42261	0	0	Epithelial	A	peripheral_normal	-4.23713	-1.57353
A2_GGAGCAATACTAAAGCT	A2	747	565	A2	2.54351	9	9	Epithelial	A	peripheral_normal	1.39469	0.210553
A2_GGGTTTACGACGATGCC	A2	747	560	A2	0.937082	0	0	Epithelial	A	peripheral_normal	-3.7895	-2.46046
A2_AACCAACTACAAGTCAT	A2	748	555	A2	1.20321	0	0	Epithelial	A	peripheral_normal	-3.96551	0.926344
A2_GTCTCACTACAACTCTT	A2	748	543	A2	3.47594	0	0	Epithelial	A	peripheral_normal	-4.10623	-2.00247
A2_TCGTCCATACATGGGCT	A2	750	575	A2	2.93333	4	4	Epithelial	A	peripheral_normal	-1.10893	3.91567
A2_ATTCCCGCGACAGATTC	A2	752	565	A2	1.72872	5	5	Epithelial	A	peripheral_normal	-0.712089	-2.09582
A2_TCTACATCGACCTACAA	A2	755	569	A2	0.397351	0	0	Epithelial	A	peripheral_normal	-3.82888	-1.80401
A2_AGGATCTGCTTCATGAC	A2	756	564	A2	0.661376	1	1	Epithelial	A	peripheral_normal	5.32313	0.917073
A2_TTCCTCTTACTCCCGGT	A2	758	535	A2	1.45119	6	6	Epithelial	A	peripheral_normal	4.89612	3.37545
A2_TGTGAGTCGATACACTG	A2	763	573	A2	4.45609	0	0	Epithelial	A	peripheral_normal	-3.51431	1.68411
A2_TACGCTCATGAGAGTTT	A2	764	563	A2	4.31937	2	2	Epithelial	A	peripheral_normal	-3.73039	-0.919769
A2_GTCTGTCTACTTCCCAG	A2	766	581	A2	2.34987	5	5	Epithelial	A	peripheral_normal	-2.95475	-1.04731
A2_GTTTGGAGCTGTTACAC	A2	766	523	A2	1.17493	8	8	Epithelial	A	peripheral_normal	4.98162	1.37765
A2_TCCTTCTGCTAGATGTA	A2	766	558	A2	1.82768	2	2	Epithelial	A	peripheral_normal	-4.27456	1.89535
A2_TCTCTGGCGATTACCAG	A2	766	544	A2	1.82768	7	7	Epithelial	A	peripheral_normal	-1.80894	-0.53423
A2_TTGTGGAATGCGAAGGA	A2	767	597	A2	0.65189	3	3	Epithelial	A	peripheral_normal	-4.32673	-2.78021
A2_GTAATCGTACCGTGGGT	A2	768	591	A2	2.60417	5	5	Epithelial	A	peripheral_normal	-0.80986	-2.15527
A2_TAATTCCTACAGATGCC	A2	768	580	A2	2.60417	2	2	Epithelial	A	peripheral_normal	-2.55414	2.01883
A2_ACAAGCTGCTTGGAGGT	A2	769	577	A2	2.9909	0	0	Epithelial	A	peripheral_normal	-4.89669	-1.61034
A2_TAATCTCATGATATGGC	A2	773	580	A2	2.71669	7	7	Epithelial	A	peripheral_normal	-0.439539	0.156326
A2_AATGACCATGTACGGTA	A2	775	574	A2	1.29032	6	6	Epithelial	A	peripheral_normal	4.87222	2.75763
A2_CTGGTCTATGACTGCTC	A2	779	558	A2	3.72272	4	4	Epithelial	A	peripheral_normal	1.37033	2.2515
A2_TATATCCCGAGTCAGAG	A2	783	592	A2	3.32056	5	5	Epithelial	A	peripheral_normal	-1.506	-2.70683
A2_TAGCACACGAACTAGCT	A2	784	578	A2	0.637755	0	0	Epithelial	A	peripheral_normal	-4.90366	-0.437657
A2_AATGGCTGCTAAGCAAT	A2	785	585	A2	1.1465	3	3	Epithelial	A	peripheral_normal	-3.61027	-2.40089
A2_TGGATCAATGCATCTGC	A2	785	572	A2	1.65605	3	3	Epithelial	A	peripheral_normal	-4.84152	-2.69854
A2_TATTCCACGACACTACA	A2	793	588	A2	2.14376	2	2	Epithelial	A	peripheral_normal	-3.78555	-2.35926
A2_TGTGCGGATGCGAGTGC	A2	795	642	A2	0.754717	1	1	Epithelial	A	peripheral_normal	8.34121	0.61278
A2_AATAGAGATGCTTCATG	A2	796	623	A2	0.879397	0	0	Epithelial	A	peripheral_normal	-4.18144	-0.731756
A2_CCCGAAGTACAGTCCGA	A2	797	594	A2	2.50941	2	2	Epithelial	A	peripheral_normal	-2.25459	3.04673
A2_GGCTTTCCGAGCGTATT	A2	797	586	A2	2.38394	7	7	Epithelial	A	peripheral_normal	-2.66528	-1.64427
A2_CTGTGGGATGAGCCCAA	A2	800	581	A2	2	4	4	Epithelial	A	peripheral_normal	1.08205	3.37731
A2_GACCCAGGCTAGGTACG	A2	801	577	A2	2.24719	6	6	Epithelial	A	peripheral_normal	4.76024	3.41726
A2_TTACCATGCTATTAAGG	A2	803	600	A2	3.98506	3	3	Epithelial	A	peripheral_normal	-4.31131	-2.62322
A2_TGCACGGCGACGAGTTT	A2	805	642	A2	2.73292	0	0	Epithelial	A	peripheral_normal	-4.35437	-1.58877
A2_TTGTTCACGATAGGACG	A2	805	606	A2	3.72671	0	0	Epithelial	A	peripheral_normal	-3.55195	0.885144
A2_ATGGGAGCGAAGCGGAT	A2	808	599	A2	2.22772	5	5	Epithelial	A	peripheral_normal	-2.04905	-2.89388
A2_TATACCTCGAAACGGTG	A2	808	565	A2	4.33168	4	4	Epithelial	A	peripheral_normal	1.76842	1.49428
A2_AAGAACATACTAAACGT	A2	809	569	A2	1.97775	5	5	Epithelial	A	peripheral_normal	-2.85432	-2.3838
A2_GTGGTTAGCTGTTGATC	A2	809	609	A2	1.48331	4	4	Epithelial	A	peripheral_normal	-1.6457	3.37631
A2_CAAGAGGATGTCATAGA	A2	810	575	A2	2.96296	6	6	Epithelial	A	peripheral_normal	5.1113	2.1851
A2_AGACAGGTACAACTACG	A2	811	536	A2	1.97287	6	6	Epithelial	A	peripheral_normal	5.48965	3.69532
A2_TATTTCGTACTCTTGGT	A2	811	601	A2	1.72626	0	0	Epithelial	A	peripheral_normal	-4.33465	-1.17597
A2_GGTAACTTACGTGCTAG	A2	813	580	A2	0.98401	10	10	Epithelial	A	peripheral_normal	7.40206	1.57648
A2_ATGCGATTACGTAGCAC	A2	815	617	A2	2.20859	3	3	Epithelial	A	peripheral_normal	-3.69677	-2.81393
A2_GTCTCACGCTCAGTCGC	A2	815	590	A2	3.06748	0	0	Epithelial	A	peripheral_normal	-4.50391	-1.89797
A2_AGAGAGCTACAGAATCT	A2	816	619	A2	1.10294	0	0	Epithelial	A	peripheral_normal	-2.90624	-1.98157
A2_CTCCGATATGAGCCCAG	A2	817	610	A2	4.28397	2	2	Epithelial	A	peripheral_normal	-3.57419	0.960557
A2_ATGGATCATGTATGAGT	A2	818	544	A2	0	1	1	Epithelial	A	peripheral_normal	6.33276	-0.673495
A2_TACCGGGCGAAACAGGC	A2	819	557	A2	4.1514	4	4	Epithelial	A	peripheral_normal	-1.30665	3.78311
A2_AGGCATTGCTACACACT	A2	820	578	A2	0.97561	0	0	Epithelial	A	peripheral_normal	-4.72817	-1.47734
A2_TTTACCAATGGTGCGAT	A2	820	588	A2	1.70732	0	0	Epithelial	A	peripheral_normal	-5.06991	-1.21346
A2_AGAGAATTACAAGTCGT	A2	821	571	A2	2.07065	8	8	Epithelial	A	peripheral_normal	1.97523	-3.92826
A2_AACCACAGCTTGTGCCG	A2	823	600	A2	1.45808	3	3	Epithelial	A	peripheral_normal	-3.50245	-2.75586
A2_GTAAGTCTACAGCTTGA	A2	824	591	A2	1.21359	3	3	Epithelial	A	peripheral_normal	-3.92217	-2.61359
A2_TTGGGATGCTGATACCT	A2	824	591	A2	1.21359	0	0	Epithelial	A	peripheral_normal	-3.5487	-2.37859
A2_TTCAATCGCTTGGGTTT	A2	827	602	A2	2.90206	3	3	Epithelial	A	peripheral_normal	-5.6574	-2.65255
A2_CATTCCGATGCCAGTGG	A2	835	601	A2	0.598802	6	6	Epithelial	A	peripheral_normal	3.13781	3.52395
A2_CGAGGAAGCTACTGTGT	A2	835	642	A2	1.67665	0	0	Epithelial	A	peripheral_normal	-1.69932	-1.71337
A2_ATAGGCTTACACAGCTG	A2	836	628	A2	1.07656	3	3	Epithelial	A	peripheral_normal	-3.73469	-3.12028
A2_ACGTTCCCGAGCACGAA	A2	837	630	A2	1.19474	3	3	Epithelial	A	peripheral_normal	-2.91444	-2.7674
A2_CCTTCAGTACAGCTTGA	A2	837	625	A2	1.67264	1	1	Epithelial	A	peripheral_normal	5.73653	-0.386343
A2_TCCACGTATGCTGTAAG	A2	840	649	A2	2.7381	0	0	Epithelial	A	peripheral_normal	-4.98933	-1.24725
A2_TACCCGTGCTCACACGC	A2	841	649	A2	1.54578	7	7	Epithelial	A	peripheral_normal	-0.487621	-0.386654
A2_CCTTTGGTACTAGATCG	A2	843	583	A2	2.25386	6	6	Epithelial	A	peripheral_normal	4.62435	2.80087
A2_CCCATTGCGAACTGTGT	A2	846	606	A2	2.60047	0	0	Epithelial	A	peripheral_normal	-4.12549	2.27821
A2_CCGATGGGCTGTAGAAT	A2	846	636	A2	2.83688	0	0	Epithelial	A	peripheral_normal	-5.17474	-0.781309
A2_TCATTTGGCTCATCCGG	A2	846	628	A2	2.48227	4	4	Epithelial	A	peripheral_normal	-2.97754	1.51749
A2_ATCCGTCTACCAACTTC	A2	847	622	A2	2.36128	0	0	Epithelial	A	peripheral_normal	-4.3273	-1.40717
A2_CACTGTCGCTGACCGTC	A2	851	608	A2	3.52526	3	3	Epithelial	A	peripheral_normal	-4.25521	-2.79058
A2_TTGTGGACGAGCAGAAC	A2	854	607	A2	4.09836	0	0	Epithelial	A	peripheral_normal	-5.40227	-1.00516
A2_CCGGGTAGCTCACAGAG	A2	855	654	A2	0.935673	10	10	Epithelial	A	peripheral_normal	7.34365	1.82905
A2_CACTGTCTACGTCTAAG	A2	856	652	A2	1.63551	3	3	Epithelial	A	peripheral_normal	-3.22242	-3.43002
A2_CGAGGAACGAGTGGACA	A2	856	583	A2	3.15421	6	6	Epithelial	A	peripheral_normal	4.89502	3.13749
A2_TGGGTTACGATCGAAGG	A2	856	657	A2	2.33645	2	2	Epithelial	A	peripheral_normal	-3.7752	0.255376
A2_CTACTATCGATGGCACC	A2	857	653	A2	1.05018	0	0	Epithelial	A	peripheral_normal	-3.68433	-1.86985
A2_GAAGCCCATGTTCCATG	A2	857	621	A2	3.50058	10	10	Epithelial	A	peripheral_normal	7.24552	0.943849
A2_ACTTTCAGCTTGACTCA	A2	858	634	A2	1.98135	1	1	Epithelial	A	peripheral_normal	6.06861	0.660349
A2_GACTCTCATGTCGGGAC	A2	860	596	A2	0.116279	1	1	Epithelial	A	peripheral_normal	8.11406	0.169872
A2_TTCATTGGCTGCTCTGG	A2	860	594	A2	2.2093	5	5	Epithelial	A	peripheral_normal	-0.464798	-2.73905
A2_GTCCCATGCTTATCTGG	A2	863	622	A2	1.62225	8	8	Epithelial	A	peripheral_normal	7.32889	-1.3688
A2_CCAATGATACTTGGACG	A2	864	640	A2	2.43056	4	4	Epithelial	A	peripheral_normal	0.522894	1.8174
A2_GTAGAGGATGTTCCAGT	A2	865	657	A2	2.89017	1	1	Epithelial	A	peripheral_normal	5.38529	-0.416617
A2_GGGTGAAGCTTCAACCA	A2	867	638	A2	1.7301	3	3	Epithelial	A	peripheral_normal	-3.32272	-2.54045
A2_CTCCCAACGAGCTCGTG	A2	868	661	A2	1.4977	1	1	Epithelial	A	peripheral_normal	6.48568	-0.896064
A2_ACAGCCGTACCACGTGG	A2	869	632	A2	1.03567	3	3	Epithelial	A	peripheral_normal	-4.31859	-2.4229
A2_ACCCAAACGAGAACCGA	A2	871	650	A2	2.98507	2	2	Epithelial	A	peripheral_normal	-3.97467	-0.122345
A2_CACAACAATGTCCCGGT	A2	876	639	A2	2.05479	5	5	Epithelial	A	peripheral_normal	-1.19042	-3.09721
A2_CCTCCTCCGAGTCGCTG	A2	879	654	A2	0.227531	5	5	Epithelial	A	peripheral_normal	-1.38608	-2.32777
A2_GTTTACTGCTCCTAAAC	A2	883	596	A2	2.83126	0	0	Epithelial	A	peripheral_normal	-4.10242	1.38396
A2_CCACTTGATGATAACGT	A2	886	622	A2	1.693	7	7	Epithelial	A	peripheral_normal	-1.41438	-0.434071
A2_CATTGTTGCTATGCTCA	A2	887	677	A2	1.80383	0	0	Epithelial	A	peripheral_normal	-2.42707	-2.19602
A2_CAAGGGACGAAGTTCCA	A2	889	642	A2	3.26209	3	3	Epithelial	A	peripheral_normal	-3.35276	-2.99983
A2_TCGCTCACGAGCCTTCT	A2	891	680	A2	0.673401	9	9	Epithelial	A	peripheral_normal	-1.79692	-0.586387
A2_TACCTGCCGACAAGCAG	A2	892	660	A2	0.784753	3	3	Epithelial	A	peripheral_normal	-3.5623	-3.11965
A2_AACAGGGTACCGAGTCA	A2	893	678	A2	1.45577	3	3	Epithelial	A	peripheral_normal	-4.08434	-2.8022
A2_TGAGCATTACATGGTCG	A2	895	668	A2	1.67598	4	4	Epithelial	A	peripheral_normal	-2.06132	3.12619
A2_TAACTTCCGAAGTTACC	A2	900	625	A2	0.444444	5	5	Epithelial	A	peripheral_normal	-0.423506	-2.64409
A2_ACTGATGTACAGATCGC	A2	901	679	A2	1.33185	8	8	Epithelial	A	peripheral_normal	2.59125	-1.49639
A2_ATGGGTTGCTATTCACG	A2	905	678	A2	1.98895	7	7	Epithelial	A	peripheral_normal	-0.506245	-0.119045
A2_CATGAGTTACTTCTCTT	A2	916	617	A2	2.07424	4	4	Epithelial	A	peripheral_normal	0.80465	3.70894
A2_TTAGGCAGCTGGCATCC	A2	916	679	A2	0.873362	3	3	Epithelial	A	peripheral_normal	-3.62438	-2.59095
A2_CGGTCAGATGATCGCCT	A2	921	631	A2	1.19435	6	6	Epithelial	A	peripheral_normal	5.24785	2.49243
A2_TCCTCTTATGCCTGAAG	A2	924	685	A2	2.05628	0	0	Epithelial	A	peripheral_normal	-3.02931	-2.01817
A2_CGAGGAACGATCAACGT	A2	925	702	A2	2.16216	0	0	Epithelial	A	peripheral_normal	-3.71261	-0.336613
A2_TCCGAAACGATCATCCC	A2	925	668	A2	1.18919	7	7	Epithelial	A	peripheral_normal	-3.46125	0.28168
A2_ACGCACGGCTAGCGGAT	A2	926	677	A2	2.59179	0	0	Epithelial	A	peripheral_normal	-4.08603	-1.85563
A2_CCTACGTTACGTAGCCG	A2	926	698	A2	0.863931	5	5	Epithelial	A	peripheral_normal	-0.387681	-2.85044
A2_ACGGAAGGCTATTAAGG	A2	929	677	A2	3.12164	1	1	Epithelial	A	peripheral_normal	5.11648	1.68581
A2_CGAGTGCGCTGTGGCTC	A2	930	705	A2	2.15054	5	5	Epithelial	A	peripheral_normal	0.0482675	-2.43459
A2_ATATCCTATGACTACCT	A2	933	648	A2	4.18006	4	4	Epithelial	A	peripheral_normal	2.36864	1.47143
A2_TACATTCCGATTGTGCA	A2	935	688	A2	2.45989	1	1	Epithelial	A	peripheral_normal	6.2033	0.785319
A2_TATGTTCTACACCAGAC	A2	935	681	A2	0.855615	1	1	Epithelial	A	peripheral_normal	8.17943	0.00198667
A2_CCTCCTCTACGTTAAAC	A2	938	655	A2	0.319829	0	0	Epithelial	A	peripheral_normal	-3.90589	-1.81119
A2_CATAAGCGCTTTCAGAC	A2	942	700	A2	2.33546	0	0	Epithelial	A	peripheral_normal	-4.79499	-1.52058
A2_CTTTCAAATGAAGTCCG	A2	944	665	A2	1.69492	3	3	Epithelial	A	peripheral_normal	-3.58987	-2.61659
A2_ATCTCTAATGACAGAGG	A2	946	685	A2	1.47992	2	2	Epithelial	A	peripheral_normal	-5.27663	-0.99806
A2_TTCATGTATGTCATAGG	A2	947	674	A2	3.2735	4	4	Epithelial	A	peripheral_normal	0.83397	3.35914
A2_CTTCTAAGCTATGGAAT	A2	951	680	A2	2.2082	1	1	Epithelial	A	peripheral_normal	5.77349	0.210744
A2_GCATCGGTACACCAGAC	A2	952	713	A2	1.57563	1	1	Epithelial	A	peripheral_normal	6.81527	0.324283
A2_TCATGGAATGAGCTTGA	A2	952	647	A2	3.57143	3	3	Epithelial	A	peripheral_normal	-5.39201	-2.61429
A2_ACATTTCCGACCTGCTT	A2	954	690	A2	1.15304	3	3	Epithelial	A	peripheral_normal	-3.51989	-3.30071
A2_AGACCATCGATAGGACG	A2	954	663	A2	3.66876	1	1	Epithelial	A	peripheral_normal	8.41687	0.0626572
A2_AACGTCAGCTTCATCGA	A2	955	675	A2	0.837696	6	6	Epithelial	A	peripheral_normal	5.24236	2.60879
A2_GAGTCATCGATCCGATA	A2	955	685	A2	4.18848	3	3	Epithelial	A	peripheral_normal	-3.45994	-2.93634
A2_ACGTAGTGCTCAGTCGC	A2	958	708	A2	1.56576	10	10	Epithelial	A	peripheral_normal	7.10952	1.05344
A2_CGTGATAATGTCTCGCA	A2	960	625	A2	2.29167	1	1	Epithelial	A	peripheral_normal	9.20368	0.304659
A2_CCTGCATTACCCATACC	A2	963	673	A2	0.830737	7	7	Epithelial	A	peripheral_normal	-0.767739	-0.836222
A2_GGGCCATGCTAGCGGAT	A2	963	677	A2	3.42679	2	2	Epithelial	A	peripheral_normal	-3.16165	1.16767
A2_TGTGATGGCTAAGATTG	A2	966	687	A2	3.20911	4	4	Epithelial	A	peripheral_normal	0.520746	2.30083
A2_GTTACCCGCTGAGGACT	A2	970	704	A2	1.34021	4	4	Epithelial	A	peripheral_normal	-0.921192	1.90372
A2_ATTCCCGATGACACGAT	A2	971	660	A2	2.36869	6	6	Epithelial	A	peripheral_normal	4.71138	1.85953
A2_GCAGCTGGCTCCTGCGA	A2	971	720	A2	2.05973	7	7	Epithelial	A	peripheral_normal	-1.5777	-0.407751
A2_ACTGCAAATGTTTCAGT	A2	976	678	A2	1.43443	3	3	Epithelial	A	peripheral_normal	-3.32436	-2.91259
A2_CTAACCCGCTCTTGAGT	A2	977	717	A2	1.22825	1	1	Epithelial	A	peripheral_normal	6.5705	-0.322363
A2_ATGTCCCATGGCTCTAT	A2	979	751	A2	0	4	4	Epithelial	A	peripheral_normal	-1.18295	3.07725
A2_TAAGCCAATGTTTCAGT	A2	980	687	A2	1.42857	5	5	Epithelial	A	peripheral_normal	-1.52615	-2.69637
A2_GTTGCGGTACACGATAC	A2	983	703	A2	3.25534	10	10	Epithelial	A	peripheral_normal	7.08308	1.07951
A2_ATCACGAGCTGGCTCTG	A2	986	739	A2	2.33266	10	10	Epithelial	A	peripheral_normal	4.0873	0.678327
A2_GGAGAACATGTGGTTCT	A2	986	665	A2	2.12982	5	5	Epithelial	A	peripheral_normal	-0.00245786	-3.04871
A2_ACCAAACGCTGCTCGGT	A2	988	697	A2	1.31579	1	1	Epithelial	A	peripheral_normal	5.30556	0.542954
A2_TTCCACGATGATATGGC	A2	992	711	A2	2.92339	2	2	Epithelial	A	peripheral_normal	-3.63907	1.8779
A2_CCGCAAGTACTTAGAAC	A2	997	731	A2	1.90572	5	5	Epithelial	A	peripheral_normal	-3.3425	-1.87959
A2_TCTTGCGCGAAGCAATA	A2	999	722	A2	1.1011	9	9	Epithelial	A	peripheral_normal	1.35295	-0.773866
A2_CATTCCGATGCGAACGC	A2	1006	720	A2	2.48509	5	5	Epithelial	A	peripheral_normal	-1.03082	-2.64112
A2_GAGTTACATGTCGAAAT	A2	1006	704	A2	2.08748	4	4	Epithelial	A	peripheral_normal	-0.394441	4.28345
A2_GCAACATTACGGCTGGT	A2	1009	675	A2	1.48662	4	4	Epithelial	A	peripheral_normal	0.835364	1.85268
A2_CAACCAATACGCAGTCG	A2	1010	699	A2	2.27723	0	0	Epithelial	A	peripheral_normal	-4.15679	1.55822
A2_GCATTAGATGGGAGGTG	A2	1011	745	A2	2.57171	2	2	Epithelial	A	peripheral_normal	-3.59576	0.80953
A2_GTCCTCAGCTTGACTAC	A2	1011	712	A2	1.48368	4	4	Epithelial	A	peripheral_normal	0.0485911	1.4682
A2_AGTTAGCGCTATTTCCT	A2	1012	705	A2	1.97628	5	5	Epithelial	A	peripheral_normal	-1.38436	1.47274
A2_CCGTTCACGACTGCGAC	A2	1016	692	A2	1.9685	6	6	Epithelial	A	peripheral_normal	5.4218	1.70794
A2_CTGTGGGATGCACACCC	A2	1016	755	A2	1.67323	4	4	Epithelial	A	peripheral_normal	-1.70524	3.00459
A2_GTAGGTTCGACGTGTTA	A2	1016	657	A2	0.492126	5	5	Epithelial	A	peripheral_normal	-0.241047	-2.91304
A2_TGTCCTGGCTGAACCGA	A2	1018	729	A2	1.66994	4	4	Epithelial	A	peripheral_normal	-2.97743	2.42842
A2_AGTAACCGCTGAACGCA	A2	1020	669	A2	3.92157	6	6	Epithelial	A	peripheral_normal	5.14724	2.48379
A2_TGCCGAGGCTGGTACGA	A2	1021	723	A2	4.70127	2	2	Epithelial	A	peripheral_normal	-1.48729	1.15307
A2_AACCATGATGTCAATCT	A2	1024	746	A2	2.83203	2	2	Epithelial	A	peripheral_normal	-3.23375	1.77569
A2_AAGCCATATGCTCCGAC	A2	1026	759	A2	1.55945	10	10	Epithelial	A	peripheral_normal	7.04343	0.963022
A2_GAGGCAAATGCAGCACA	A2	1026	768	A2	0.682261	7	7	Epithelial	A	peripheral_normal	-0.78262	-0.592584
A2_TTCCAATCGACGCGCAT	A2	1033	733	A2	3.29138	3	3	Epithelial	A	peripheral_normal	-2.55143	-3.19864
A2_TTGTGGATACCTAACAG	A2	1033	750	A2	1.64569	2	2	Epithelial	A	peripheral_normal	-5.57285	-1.76882
A2_CTTGAGAGCTCGACAGA	A2	1036	696	A2	3.95753	6	6	Epithelial	A	peripheral_normal	5.03858	2.51985
A2_GCGAGAAATGGTGCGAT	A2	1036	732	A2	3.0888	2	2	Epithelial	A	peripheral_normal	-4.11628	2.10192
A2_ATCATTCGCTCCCGTAG	A2	1037	729	A2	1.73578	4	4	Epithelial	A	peripheral_normal	1.00983	1.9328
A2_TGTCAGATACCGAAGGA	A2	1039	774	A2	1.92493	1	1	Epithelial	A	peripheral_normal	5.19317	0.121331
A2_CATTCCGATGTCTCGAC	A2	1041	774	A2	1.44092	2	2	Epithelial	A	peripheral_normal	-2.63514	2.21433
A2_GTGGGAATACAGGTAAA	A2	1051	727	A2	1.71265	3	3	Epithelial	A	peripheral_normal	-3.30476	-2.68901
A2_ACTTAGGCGAATAGGAT	A2	1055	757	A2	2.18009	2	2	Epithelial	A	peripheral_normal	-3.46076	-1.82628
A2_CCTCACAGCTAATGAGT	A2	1055	718	A2	1.51659	3	3	Epithelial	A	peripheral_normal	-3.14092	-3.26734
A2_AACCTGACGACTGTGTA	A2	1057	737	A2	4.25733	4	4	Epithelial	A	peripheral_normal	-1.0468	3.40966
A2_GACATCAGCTAGCGGAT	A2	1062	740	A2	2.54237	5	5	Epithelial	A	peripheral_normal	-1.18355	-2.83282
A2_CACTTCGGCTACTGGTT	A2	1063	751	A2	2.35183	5	5	Epithelial	A	peripheral_normal	-1.6714	1.55153
A2_GATGTTGGCTACTGTTG	A2	1065	749	A2	1.59624	5	5	Epithelial	A	peripheral_normal	-1.15689	-3.29916
A2_GACTTCCCGATGACTGT	A2	1066	750	A2	2.34522	1	1	Epithelial	A	peripheral_normal	6.2741	-0.460475
A2_CACAGGCTACTACGCGG	A2	1068	745	A2	3.18352	2	2	Epithelial	A	peripheral_normal	-2.91574	1.05971
A2_GCTCAAAATGATGGGCT	A2	1071	796	A2	1.96078	3	3	Epithelial	A	peripheral_normal	-4.26278	-2.67166
A2_ACAAGCTGCTATTCCGA	A2	1074	792	A2	1.21043	5	5	Epithelial	A	peripheral_normal	-2.54288	-2.79485
A2_GAATCGTTACGTCATAA	A2	1074	759	A2	1.11732	3	3	Epithelial	A	peripheral_normal	-3.40744	-3.69601
A2_GCAGGCTTACCCGAGTG	A2	1074	771	A2	1.02421	4	4	Epithelial	A	peripheral_normal	-0.528918	0.569959
A2_ATTCAGGGCTTCATCCC	A2	1077	809	A2	0.371402	7	7	Epithelial	A	peripheral_normal	-1.31401	-0.776265
A2_CGAGGCTTACATAACGT	A2	1077	707	A2	4.82823	6	6	Epithelial	A	peripheral_normal	3.71578	3.65763
A2_CTCCCAAGCTTCTTGTT	A2	1077	789	A2	1.67131	3	3	Epithelial	A	peripheral_normal	-3.1238	-3.40955
A2_CTTCAATTACTTAGAAC	A2	1091	793	A2	2.74977	3	3	Epithelial	A	peripheral_normal	-4.29142	-3.44585
A2_CACGAATATGGTCGTCC	A2	1096	744	A2	2.64599	4	4	Epithelial	A	peripheral_normal	0.366854	3.88726
A2_ACTGTGAGCTTACTCAG	A2	1101	799	A2	2.54314	5	5	Epithelial	A	peripheral_normal	-1.24421	-2.35246
A2_CGAGGCTATGCTTCGAC	A2	1101	805	A2	1.08992	2	2	Epithelial	A	peripheral_normal	-3.42862	-1.27478
A2_GCAACCGGCTAGGAGGG	A2	1104	796	A2	2.17391	3	3	Epithelial	A	peripheral_normal	-2.5488	-3.17419
A2_ACAGCCGATGGTGTTCC	A2	1107	833	A2	1.44535	0	0	Epithelial	A	peripheral_normal	1.60392	-3.86517
A2_ACAAGCTCGACTACATG	A2	1114	729	A2	3.59066	6	6	Epithelial	A	peripheral_normal	4.84523	3.64695
A2_ACGCACGTACCTCCCTT	A2	1115	805	A2	1.07623	5	5	Epithelial	A	peripheral_normal	-1.08621	-3.10828
A2_GGGTCTGATGCAAGCAT	A2	1115	788	A2	3.8565	7	7	Epithelial	A	peripheral_normal	-0.546197	-0.217094
A2_GTCCACTTACAATCTCT	A2	1116	769	A2	2.41935	5	5	Epithelial	A	peripheral_normal	-0.564276	0.961168
A2_CCATCACGCTCTCGGAC	A2	1117	796	A2	0.716204	4	4	Epithelial	A	peripheral_normal	-1.84023	2.71829
A2_AAGTCGTATGGTGCGAC	A2	1120	808	A2	2.94643	4	4	Epithelial	A	peripheral_normal	0.083294	4.37329
A2_CACATGAGCTATCTGCA	A2	1120	650	A2	1.60714	6	6	Epithelial	A	peripheral_normal	5.49762	3.42599
A2_AACAGGGGCTGACCTAT	A2	1122	812	A2	3.65419	2	2	Epithelial	A	peripheral_normal	-3.29702	1.55527
A2_CGGAATTATGCGCAGTG	A2	1122	707	A2	1.96078	4	4	Epithelial	A	peripheral_normal	1.0674	1.77147
A2_CGCCAGATACTGCTAGG	A2	1126	816	A2	2.6643	5	5	Epithelial	A	peripheral_normal	-1.48532	-2.85528
A2_TTAGTCTCGATAACTCG	A2	1127	804	A2	3.37178	2	2	Epithelial	A	peripheral_normal	-2.30237	1.77947
A2_GTAATGCGCTGAGACCA	A2	1132	811	A2	2.20848	2	2	Epithelial	A	peripheral_normal	-2.67202	-2.25159
A2_TTTGGTTCGATCCGAGC	A2	1134	818	A2	1.76367	3	3	Epithelial	A	peripheral_normal	-3.20318	-2.72814
A2_GGGTGAATACATCGCTT	A2	1139	831	A2	1.31694	3	3	Epithelial	A	peripheral_normal	-3.99419	-3.59335
A2_TTCCACGTACATCGGGC	A2	1139	825	A2	0.877963	5	5	Epithelial	A	peripheral_normal	0.352715	-2.06756
A2_GAGTGAGCGATCGAGCC	A2	1140	793	A2	0.438596	1	1	Epithelial	A	peripheral_normal	6.85618	0.654918
A2_GTCACTCTACTCAATCC	A2	1140	775	A2	1.57895	6	6	Epithelial	A	peripheral_normal	4.19783	3.54562
A2_GTCAAACTACTTCTCAA	A2	1143	802	A2	0.437445	5	5	Epithelial	A	peripheral_normal	-0.933868	-3.25028
A2_ATCGTGATACTAGCAAC	A2	1144	778	A2	2.36014	1	1	Epithelial	A	peripheral_normal	8.93734	0.0766209
A2_TGCGGCATACTAAACTG	A2	1144	846	A2	2.36014	0	0	Epithelial	A	peripheral_normal	-4.10372	-2.0861
A2_TCTCTGGCGAGGCTGCT	A2	1148	790	A2	2.43902	4	4	Epithelial	A	peripheral_normal	0.0411711	4.31241
A2_TGATTTCATGGCGTTGA	A2	1150	783	A2	2.43478	5	5	Epithelial	A	peripheral_normal	-0.635673	-2.95088
A2_CGATCGGTACTGGTTGG	A2	1153	788	A2	0.433651	4	4	Epithelial	A	peripheral_normal	0.124296	3.84039
A2_TAGGTACATGAGAGTTT	A2	1157	816	A2	2.07433	1	1	Epithelial	A	peripheral_normal	6.62094	1.86766
A2_GAGGGATCGACCTGCTT	A2	1164	834	A2	2.23368	2	2	Epithelial	A	peripheral_normal	-1.17183	-2.25649
A2_ATTTCACTACAAACCAT	A2	1168	780	A2	1.45548	7	7	Epithelial	A	peripheral_normal	-0.547554	0.416373
A2_ACGTAGTTACGAAAGTG	A2	1169	828	A2	1.28315	5	5	Epithelial	A	peripheral_normal	-1.24	-2.68795
A2_AGGGCTCATGGATTTCC	A2	1169	791	A2	3.42173	1	1	Epithelial	A	peripheral_normal	8.94333	0.239441
A2_GAATAGATACTCACACT	A2	1171	822	A2	3.0743	2	2	Epithelial	A	peripheral_normal	-3.0266	2.3701
A2_AATCGTGCGAAGTGTGG	A2	1172	811	A2	3.75427	6	6	Epithelial	A	peripheral_normal	5.91838	2.86363
A2_GAGGCCTTACCTAATCC	A2	1177	854	A2	1.86916	2	2	Epithelial	A	peripheral_normal	-1.51806	1.87212
A2_GTAGCTAGCTCCTACAA	A2	1180	835	A2	1.61017	3	3	Epithelial	A	peripheral_normal	-3.98754	-2.37679
A2_GCTCAAAGCTCTGCGAC	A2	1182	814	A2	1.60745	11	11	Epithelial	A	peripheral_normal	2.61736	-4.6533
A2_TTCGATTTACTCCCGGT	A2	1184	864	A2	2.53378	2	2	Epithelial	A	peripheral_normal	-2.83296	-0.96392
A2_CATGCGGGCTCCCGTAG	A2	1195	786	A2	1.00418	5	5	Epithelial	A	peripheral_normal	-0.457276	-2.82532
A2_GATCGTATACCGCTTCG	A2	1196	816	A2	2.0903	1	1	Epithelial	A	peripheral_normal	5.44203	-0.942458
A2_AAACGAATACCATTTGC	A2	1197	831	A2	3.92648	4	4	Epithelial	A	peripheral_normal	-2.40431	2.81976
A2_TTGGATGTACCGAGTAC	A2	1197	856	A2	2.08855	1	1	Epithelial	A	peripheral_normal	6.25586	0.734453
A2_CAGTTCCGCTCAGCATT	A2	1208	846	A2	2.40066	2	2	Epithelial	A	peripheral_normal	-4.31626	0.781626
A2_CGATGGCGCTAGCGTAG	A2	1212	880	A2	1.89769	2	2	Epithelial	A	peripheral_normal	-0.466025	-1.69196
A2_CACGTTCATGGCGTTAG	A2	1213	855	A2	2.22589	2	2	Epithelial	A	peripheral_normal	-2.72255	-3.17929
A2_GCTTGGGTACGCCTTTG	A2	1213	863	A2	1.73124	5	5	Epithelial	A	peripheral_normal	0.651681	-1.56071
A2_CACAACAATGTGTGTGA	A2	1217	813	A2	2.71159	4	4	Epithelial	A	peripheral_normal	-0.978103	3.60412
A2_AAACGAACGATTCACCC	A2	1222	889	A2	1.473	3	3	Epithelial	A	peripheral_normal	-2.9824	-3.69915
A2_ACAACCAGCTTGTGCAT	A2	1227	879	A2	1.79299	3	3	Epithelial	A	peripheral_normal	-3.50763	-2.60266
A2_CAACCAAGCTGTGCTTA	A2	1227	792	A2	4.48248	4	4	Epithelial	A	peripheral_normal	-0.174034	3.96832
A2_GCCCGAACGAAAGTCAA	A2	1228	900	A2	1.14007	1	1	Epithelial	A	peripheral_normal	6.3983	0.335391
A2_ATCATTCCGAGTCAGTT	A2	1230	802	A2	3.65854	6	6	Epithelial	A	peripheral_normal	6.253	1.47095
A2_CATCCCAATGGGCAGTT	A2	1231	864	A2	2.76198	5	5	Epithelial	A	peripheral_normal	0.287839	-2.3086
A2_CCCATTGCGAGATTAGA	A2	1231	841	A2	2.35581	7	7	Epithelial	A	peripheral_normal	-1.57257	-0.513629
A2_TGGATGTCGACACGTGC	A2	1231	919	A2	0.974817	5	5	Epithelial	A	peripheral_normal	-0.163825	-1.72348
A2_ATTACCTATGTGGTTGG	A2	1233	773	A2	1.05434	6	6	Epithelial	A	peripheral_normal	5.20038	2.37581
A2_AGCTACAATGGTTCTAT	A2	1237	888	A2	0.404204	5	5	Epithelial	A	peripheral_normal	-1.39913	-2.49987
A2_CATACTTGCTATCCCTC	A2	1237	843	A2	2.5869	7	7	Epithelial	A	peripheral_normal	-0.40101	-0.239831
A2_TAATCTCATGACCACGA	A2	1245	856	A2	1.28514	2	2	Epithelial	A	peripheral_normal	-4.22564	-1.41902
A2_CCCAACTATGGCCAGTG	A2	1247	797	A2	2.88693	1	1	Epithelial	A	peripheral_normal	6.56769	-0.354304
A2_CGAAGTTGCTGCCTTCT	A2	1247	888	A2	2.64635	3	3	Epithelial	A	peripheral_normal	-3.84048	-3.64241
A2_ACGTAGTGCTGGCATTT	A2	1254	859	A2	2.47209	3	3	Epithelial	A	peripheral_normal	-4.04181	-2.89772
A2_CATCCACTACTACGTCT	A2	1260	842	A2	1.74603	8	8	Epithelial	A	peripheral_normal	-3.36105	0.381281
A2_ATAGAGAGCTGACCTAT	A2	1262	886	A2	2.69414	6	6	Epithelial	A	peripheral_normal	5.26975	2.49607
A2_GCTGGGTCGAAACAAGT	A2	1263	845	A2	2.3753	0	0	Epithelial	A	peripheral_normal	-3.79962	-2.13084
A2_ACTTAGGCGAGATACCT	A2	1264	928	A2	1.89873	1	1	Epithelial	A	peripheral_normal	6.19869	-0.612121
A2_CATCCACTACTAAAGCT	A2	1265	891	A2	2.9249	5	5	Epithelial	A	peripheral_normal	-2.50208	-2.62141
A2_GCTTCACTACGTCAGAT	A2	1265	840	A2	2.29249	2	2	Epithelial	A	peripheral_normal	-3.69659	2.46871
A2_CTGCTCAATGCATTTCG	A2	1268	881	A2	4.10095	8	8	Epithelial	A	peripheral_normal	3.06923	-1.34128
A2_GGTTCTCCGATAGCTGT	A2	1276	948	A2	2.03762	9	9	Epithelial	A	peripheral_normal	1.0237	-0.011219
A2_CGTGAATCGACTACCCT	A2	1277	882	A2	1.40955	7	7	Epithelial	A	peripheral_normal	-2.14962	-2.5883
A2_TTACGTTTACTTTACAC	A2	1277	889	A2	1.8794	5	5	Epithelial	A	peripheral_normal	-1.80787	-3.32011
A2_AACAACCTACTACGGGC	A2	1279	929	A2	2.2674	2	2	Epithelial	A	peripheral_normal	-3.97967	1.4122
[truncated: 14,416 more rows]

## Sheet: Fig 3b
TZ vs PZ
	ID	Description	setSize	enrichmentScore	NES	pvalue	p.adjust	qvalue	rank	leading_edge	core_enrichment
hsa05143	hsa05143	African trypanosomiasis	12	0.574956612813508	1.67238574971997	0.0384773063677357	0.212017141718158	0.212017141718158	300	tags=50%, list=11%, signal=45%	3040/7124/3553/3039/3910/6401
hsa05033	hsa05033	Nicotine addiction	10	-0.644455	-1.58035	0.0429799426934097	0.212017141718158	0.212017141718158	276	tags=50%, list=10%, signal=45%	774/773/2903/2568/2891
hsa04382	hsa04382	Cornified envelope formation	33	-0.482077	-1.56057	0.0375838926174497	0.212017141718158	0.212017141718158	701	tags=52%, list=27%, signal=38%	5521/3914/6768/9076/6281/3868/3851/3880/3872/5046/10686/6273/242/6280/3853/3860/3855
hsa04657	hsa04657	IL-17 signaling pathway	21	-0.524047	-1.54606	0.0446304044630404	0.212017141718158	0.212017141718158	346	tags=48%, list=13%, signal=42%	2919/727897/2354/3627/6280/3576/3934/4586/3569/2920
hsa05414	hsa05414	Dilated cardiomyopathy	42	0.370979086533498	1.50245917258883	0.0298644298821337	0.212017141718158	0.212017141718158	386	tags=29%, list=15%, signal=25%	4625/7124/6442/1674/3678/6445/785/7273/4634/6547/6444/1837
hsa01100	hsa01100	Metabolic pathways	185	-0.315929	-1.33891	0.0379464285714286	0.212017141718158	0.212017141718158	700	tags=35%, list=27%, signal=28%	2977/25902/290/8564/25834/7498/5743/79993/4843/2683/957/6484/6482/3081/240/9945/2752/10610/6716/9227/10993/1645/8821/479/316/5138/107/80150/761/196883/283748/26290/10135/283208/8395/8854/166929/249/130367/952/9365/4846/2878/10317/28/3162/3099/64579/220/5320/445/8942/242/80271/759/5053/586/1807/259307/4248/247/3067/2717/7166/1591
TZ vs PTM
	ID	Description	setSize	enrichmentScore	NES	pvalue	p.adjust	qvalue	rank	leading_edge	core_enrichment
hsa05143	hsa05143	African trypanosomiasis	13	0.699890157241123	2.14057813610905	0.000949806072635993	0.181667940719621	0.181667940719621	76	tags=23%, list=3%, signal=23%	3039/3040/3553
hsa05221	hsa05221	Acute myeloid leukemia	10	0.679095840437233	1.89570024605398	0.00237992935440552	0.181667940719621	0.181667940719621	471	tags=50%, list=16%, signal=42%	929/6688/1436/51176/3815
hsa04082	hsa04082	Neuroactive ligand signaling	56	-0.46222	-1.70773	0.00191894058716069	0.181667940719621	0.181667940719621	693	tags=39%, list=24%, signal=30%	2561/43/107/5023/109/2568/5031/196883/2567/1813/2903/5026/2914/59345/3356/6506/3269/150/2891/6538/4986/2899
hsa04260	hsa04260	Cardiac muscle contraction	16	-0.61855	-1.74741	0.00911581629154807	0.159090631240831	0.159090631240831	310	tags=38%, list=11%, signal=34%	477/27092/845/10345/7139/4625
hsa05144	hsa05144	Malaria	26	0.455732217315418	1.70470716393086	0.0160381006547015	0.159090631240831	0.159090631240831	76	tags=12%, list=3%, signal=11%	3039/3040/3553
hsa04382	hsa04382	Cornified envelope formation	38	-0.475492	-1.6297	0.0140771058001756	0.159090631240831	0.159090631240831	430	tags=26%, list=15%, signal=23%	3872/3892/1830/6768/6273/3855/3860/3851/3868/3853
hsa04080	hsa04080	Neuroactive ligand-receptor interaction	72	-0.408307	-1.57373	0.0113253037019569	0.159090631240831	0.159090631240831	408	tags=25%, list=14%, signal=22%	624/5733/2567/1813/1135/2903/5026/2914/10800/3356/3269/150/116/1907/2891/1395/4986/2899
hsa04820	hsa04820	Cytoskeleton in muscle cells	93	-0.373974	-1.5122	0.0136925852722938	0.159090631240831	0.159090631240831	415	tags=22%, list=14%, signal=19%	6382/23500/7111/4703/477/3690/57644/1311/88/11155/84676/4621/51778/27063/1158/4892/7139/4625/7140/4608
hsa04620	hsa04620	Toll-like receptor signaling pathway	18	0.480173947652976	1.62848473341963	0.0239458212834981	0.209288119324562	0.209288119324562	110	tags=22%, list=4%, signal=22%	929/3553/3627/941
hsa05133	hsa05133	Pertussis	17	0.486351476296184	1.62285048112479	0.0471923133627635	0.230282584278024	0.230282584278024	76	tags=18%, list=3%, signal=17%	929/729238/3553
hsa04976	hsa04976	Bile secretion	23	-0.51152	-1.56341	0.0482456140350877	0.230282584278024	0.230282584278024	1194	tags=87%, list=41%, signal=51%	57552/8714/358/8671/115/6523/9429/1080/6579/3781/949/107/6513/109/196883/477/5243/3949/6550/760
PZ vs PTM
	ID	Description	setSize	enrichmentScore	NES	pvalue	p.adjust	qvalue	rank	leading_edge	core_enrichment
hsa04820	hsa04820	Cytoskeleton in muscle cells	98	-0.469278	-2.0003	4.83539276030751e-05	0.0106862180002796	0.0106862180002796	540	tags=38%, list=19%, signal=32%	3690/4604/1293/161176/1277/9260/8736/84675/3676/8516/1278/1292/1466/2318/7057/1281/6382/7135/51778/1837/4621/23500/3678/7273/27063/7139/57644/6442/11155/7111/4703/477/4892/1158/84676/4608/4625
hsa05414	hsa05414	Dilated cardiomyopathy	38	-0.520151	-1.82031	0.00253988406787359	0.180657189500032	0.180657189500032	783	tags=61%, list=28%, signal=44%	783/4634/55799/1674/111/3679/115/3655/6444/7169/3690/27092/3676/8516/9254/109/1837/3678/7273/7139/6442/7124/4625
hsa04260	hsa04260	Cardiac muscle contraction	16	-0.657515	-1.87054	0.00714515792213099	0.194769975197737	0.194769975197737	418	tags=44%, list=15%, signal=37%	27092/9254/7139/845/477/10345/4625
hsa04082	hsa04082	Neuroactive ligand signaling	45	-0.49813	-1.80944	0.00658765854927028	0.194769975197737	0.194769975197737	312	tags=33%, list=11%, signal=30%	2892/2561/109/2567/59345/5026/3269/3356/5023/6538/6506/150/2914/4986/2899
hsa04623	hsa04623	Cytosolic DNA-sensing pathway	12	0.614734106807743	1.68371698020802	0.0134216986371019	0.213239079759905	0.213239079759905	172	tags=33%, list=6%, signal=31%	3627/3569/114548/9560
hsa05120	hsa05120	Epithelial cell signaling in Helicobacter pylori infection	15	0.57250470613305	1.65344481056404	0.017034612767295	0.227441570262033	0.227441570262033	159	tags=27%, list=6%, signal=25%	2921/2920/1839/3576
hsa04012	hsa04012	ErbB signaling pathway	21	0.523409163404955	1.68168328653709	0.0258523906735391	0.234172292356518	0.234172292356518	274	tags=29%, list=10%, signal=26%	2069/1839/145957/374/1950/815
hsa04080	hsa04080	Neuroactive ligand-receptor interaction	67	-0.39153	-1.56294	0.0251851097855051	0.234172292356518	0.234172292356518	309	tags=22%, list=11%, signal=20%	2567/5026/5737/3269/10800/1135/3356/64106/5023/1907/1395/150/2914/4986/2899
hsa04150	hsa04150	mTOR signaling pathway	13	-0.593714	-1.59244	0.0372085856983039	0.248679121599475	0.248679121599475	208	tags=23%, list=7%, signal=21%	8140/7481/7124
hsa05410	hsa05410	Hypertrophic cardiomyopathy	37	-0.445392	-1.54295	0.0388780166681986	0.248679121599475	0.248679121599475	418	tags=51%, list=15%, signal=44%	55799/1674/3679/3655/6444/1636/7169/3690/27092/3676/8516/9254/1837/3678/7273/7139/6442/7124/4625
hsa04620	hsa04620	Toll-like receptor signaling pathway	22	0.465745055263204	1.50767357864551	0.0477240333466049	0.2478679121599475	0.2478679121599475	172	tags=27%, list=6%, signal=26%	3627/3569/6696/4283/3576/9560
hsa04621	hsa04621	NOD-like receptor signaling pathway	27	0.437646907058753	1.49744483535809	0.0491873441929432	0.248679121599475	0.248679121599475	270	tags=30%, list=10%, signal=27%	3569/2921/2920/114548/846/3576/1536/7295
hsa04061	hsa04061	Viral protein interaction with cytokine and cytokine receptor	31	0.423249335938131	1.49203078253939	0.0455889360028188	0.248679121599475	0.248679121599475	375	tags=35%, list=13%, signal=31%	3627/3569/2921/2920/4283/3576/9560/10563/1436/3579/8740

## Sheet: Fig 3c
	6	1	8	4	5	10	9	7	2	3	0	11
TZ	0.55	0.76	0.78	0.68	0.91	0.84	0.7	1.06	1.31	1.2	1.85	2.81
PZ	1.33	1.11	1.12	1.37	0.9	1.12	1.5	0.85	0.7	0.93	0.89	0.47
PTM	1.66	1.33	1.26	1.22	1.27	1.14	1.04	1.08	0.97	0.82	0.39	0.4

## Sheet: Fig 3d
	avg.exp	pct.exp	features.plot	id	avg.exp.scaled
AMACR	0.382515527791297	44.1644562334218	AMACR	0	0.468242950786199
PIGR	0.0664089582089785	43.5941644562334	PIGR	0	-0.387093
OLFM4	0.0208281864011618	39.1114058355438	OLFM4	0	-0.537736
SCGB1A1	-0.000828248	21.4323607427056	SCGB1A1	0	-0.795955
AR	4.32622357669953	88.1299734748011	AR	0	1.1032169790231
TP63	0.116311062297357	79.3766578249337	TP63	0	-0.723757
FGFR2	0.1629996828985	76.5119363395225	FGFR2	0	-0.890349
AMACR1	0.0579090697895244	65.2795561246266	AMACR	1	-0.635174
PIGR1	0.0211194555281255	37.2385830132309	PIGR	1	-0.564479
OLFM41	0.0248382027569154	40.2262057191635	OLFM4	1	-0.530249
SCGB1A11	0.0162665088802737	45.6466069142125	SCGB1A1	1	-0.4841
AR1	1.72852300544043	83.5894152795561	AR	1	-0.952891
TP631	7.00841257355968	86.1288945795988	TP63	1	1.87502408225859
FGFR21	4.05471873573412	83.5040546308152	FGFR2	1	1.69932483545412
AMACR2	0.47262815664152	40.8312400091345	AMACR	2	0.77455780934399
PIGR2	0.0489399394327092	48.5270609728248	PIGR	2	-0.455514
OLFM42	0.0505208939243301	59.2829413108016	OLFM4	2	-0.482291
SCGB1A12	0.0138245871394828	30.532084950902	SCGB1A1	2	-0.528648
AR2	4.60010505664936	88.7645581182918	AR	2	1.31999712433523
TP632	0.252147527775752	84.1744690568623	TP63	2	-0.672538
FGFR22	0.345718901779311	81.3199360584608	FGFR2	2	-0.768761
AMACR3	0.105887258903685	54.0005281225244	AMACR	3	-0.472084
PIGR3	0.0112283845535797	29.4164246105096	PIGR	3	-0.60322
OLFM43	0.0167690305212722	37.9456033799842	OLFM4	3	-0.545316
SCGB1A13	-0.00266984	20.3855294428307	SCGB1A1	3	-0.829551
AR3	4.38941572678164	90.308951676789	AR	3	1.15323424736813
TP633	0.111142154736171	69.5801425930816	TP63	3	-0.725706
FGFR23	0.137784035191712	72.3527858463164	FGFR2	3	-0.907128
AMACR4	0.0929249653690139	63.1830985915493	AMACR	4	-0.516146
PIGR4	0.881976534079908	60.4225352112676	PIGR	4	2.5
OLFM44	1.6687756830891	68.9577464788732	OLFM4	4	2.5
SCGB1A14	0.17932910617302	69.1267605633803	SCGB1A1	4	2.49060180066641
AR4	2.30788121314383	90.5070422535211	AR	4	-0.494323
TP634	0.413073825344189	75.0422535211268	TP63	4	-0.611858
FGFR24	1.43020753892952	75.2957746478873	FGFR2	4	-0.0471082
AMACR5	0.101444032000391	60.1973684210526	AMACR	5	-0.487188
PIGR5	0.0648433223316583	39.2763157894737	PIGR	5	-0.393225
OLFM45	0.246699030111444	49.2434210526316	OLFM4	5	-0.115967
SCGB1A15	0.0605902512036581	45.1973684210526	SCGB1A1	5	0.324484388716964
AR5	2.02601018076699	79.4078947368421	AR	5	-0.717427
TP635	4.58156134874215	75.9868421052632	TP63	5	0.959939638519118
FGFR25	3.2905950144021	78.4868421052632	FGFR2	5	1.1908526500562
AMACR6	0.132998281536249	58.6940836940837	AMACR	6	-0.379927
PIGR6	0.269830761774925	51.5873015873016	PIGR	6	0.409654290878004
OLFM46	0.111757347613008	49.4949494949495	OLFM4	6	-0.367944
SCGB1A16	0.0302627059133825	44.9494949494949	SCGB1A1	6	-0.228772
AR6	3.66103949475749	90.5122655122655	AR	6	0.576716603864021
TP636	0.281667553679747	75.7575757575758	TP63	6	-0.661407
FGFR26	0.485156914528805	64.1053391053391	FGFR2	6	-0.675975
AMACR7	0.0661665162267011	69.9731903485255	AMACR	7	-0.607105
PIGR7	0.0721892244160811	48.0275756415167	PIGR	7	-0.364453
OLFM47	1.01224122705157	69.0157027958637	OLFM4	7	1.31353
SCGB1A17	0.104478104975515	71.3519724243585	SCGB1A1	7	1.12511737656951
AR7	1.13609053269532	87.361164304864	AR	7	-1.42181
TP637	3.54830417944068	84.2206051321333	TP63	7	0.570332911769251
FGFR27	2.92128973701045	87.8590578322482	FGFR2	7	0.945105192894459
AMACR8	0.062550477814769	69.1729323308271	AMACR	8	-0.619396
PIGR8	0.06217928075077	51.9423558897243	PIGR	8	-0.403659
OLFM48	0.0534183790902649	39.1604010025063	OLFM4	8	-0.476881
SCGB1A18	0.0143193819294499	62.781954887218	SCGB1A1	8	-0.519621
AR8	1.62216044456596	91.2280701754386	AR	8	-1.03708
TP638	5.72848050507872	89.5363408521303	TP63	8	1.39240449975894
FGFR28	2.97804528992849	87.406015037594	FGFR2	8	0.982872139816875
AMACR9	0.187842073618592	52.6129317980514	AMACR	9	-0.1935
PIGR9	0.281933093289861	52.3472099202834	PIGR	9	0.457055791217252
OLFM49	0.163057974742229	42.9583702391497	OLFM4	9	-0.272151
SCGB1A19	0.0407555579083262	36.8467670504872	SCGB1A1	9	-0.037354
AR9	3.86327677141935	87.422497785651	AR	9	0.736789589559575
TP639	0.22598964508802	72.4534986713906	TP63	9	-0.682401
FGFR29	0.375535211699101	68.2019486271036	FGFR2	9	-0.748921
AMACR10	1.02956408914401	66.4310954063604	AMACR	10	2.5
PIGR10	0.0369880276989807	42.0494699646643	PIGR	10	-0.502327
OLFM410	0.0279305776493793	40.6360424028269	OLFM4	10	-0.524474
SCGB1A110	0.0145067622599874	66.7844522968198	SCGB1A1	10	-0.516203
AR10	2.59580484085921	94.3462897526502	AR	10	-0.266428
TP6310	0.126179752259671	77.3851590106007	TP63	10	-0.720036
FGFR210	0.328960391313197	79.8586572438163	FGFR2	10	-0.779913

[truncated: 70 more sheets: Fig 3e, Fig 3f, Fig 3g, Fig 3h, Fig 3i, Fig 4a, Fig 4b, Fig 4c, Fig 4d, Fig 4e, Fig 4f, Fig 4g, Fig 4i, Fig 4j, Fig 4k, Fig 4l, Fig 5a, Fig 5b, Fig 5c, Fig 5d …]
